# Supplementary material for: Long-term durability of metastable β-Fe2O3 photoanodes in highly corrosive seawater
Source: Nat Commun. 2023 Jul 17;14:4266. doi: 10.1038/s41467-023-40010-9 (PMC10352262; doi:10.1038/s41467-023-40010-9)
Supplement: Supplementary file 3 — Source Data [file 41467_2023_40010_MOESM3_ESM.zip]

Archive with 4 entries (4 files):
- Source Data/source-data Fig 2.xlsx
- Source Data/source-data Fig 3.xlsx
- Source Data/source-data Fig 4.xlsx
- Source Data/source-data Supplementary Information.xlsx
