# Supplementary material for: Long-term durability of metastable β-Fe2O3 photoanodes in highly corrosive seawater
Source: Nat Commun. 2023 Jul 17;14:4266. doi: 10.1038/s41467-023-40010-9 (PMC10352262; doi:10.1038/s41467-023-40010-9)
Supplement: Supplementary file 3 — Source Data [file 41467_2023_40010_MOESM3_ESM.zip › Source Data/source-data Fig 2.xlsx]

## Sheet: Fig. 2a
Sn/β-Fe2O3, 1M KOH + sat. NaCl			β-Fe2O3, 1M KOH			β-Fe2O3, 1M KOH + 0.5M NaCl			β-Fe2O3, 1M KOH + sat. NaCl
Time (h)	Current density (mA cm-2)		Time (h)	Current density (mA cm-2)		Time (h)	Current density (mA cm-2)		Time (h)	Current density (mA cm-2)
0	2.228		0.000222222	0.2847		0.000222222	0.26		0.000444444	0.28261
0.000277778	2.23		0.000444444	0.2846		0.000444444	0.2599		0.000888889	0.28315
0.000555556	2.23		0.000666667	0.2846		0.000666667	0.26		0.00133	0.28339
0.000833333	2.231		0.000888889	0.2845		0.000888889	0.26		0.00178	0.28357
0.00111	2.23		0.00111	0.2845		0.00111	0.2601		0.00222	0.2836
0.00139	2.231		0.00133	0.2845		0.00133	0.2602		0.00267	0.28366
0.00167	2.231		0.00156	0.2845		0.00156	0.2603		0.00311	0.2836
0.00194	2.231		0.00178	0.2845		0.00178	0.2603		0.00356	0.28369
0.00222	2.23		0.002	0.2845		0.002	0.2603		0.004	0.28363
0.0025	2.231		0.00222	0.2845		0.00222	0.2604		0.00444	0.28375
0.00278	2.231		0.00244	0.2845		0.00244	0.2605		0.00489	0.28402
0.00306	2.23		0.00267	0.2845		0.00267	0.2605		0.00533	0.28414
0.00333	2.229		0.00289	0.2845		0.00289	0.2606		0.00578	0.28408
0.00361	2.231		0.00311	0.2845		0.00311	0.2606		0.00622	0.28393
0.00389	2.231		0.00333	0.2845		0.00333	0.2607		0.00667	0.28402
0.00417	2.231		0.00356	0.2845		0.00356	0.2608		0.00711	0.28402
0.00444	2.231		0.00378	0.2846		0.00378	0.2608		0.00756	0.28396
0.00472	2.23		0.004	0.2845		0.004	0.2609		0.008	0.28402
0.005	2.233		0.00422	0.2846		0.00422	0.261		0.00844	0.28393
0.00528	2.232		0.00444	0.2846		0.00444	0.261		0.00889	0.2838
0.00556	2.231		0.00467	0.2846		0.00467	0.2611		0.00933	0.28374
0.00583	2.23		0.00489	0.2846		0.00489	0.2611		0.00978	0.28374
0.00611	2.233		0.00511	0.2846		0.00511	0.2612		0.01022	0.28374
0.00639	2.233		0.00533	0.2846		0.00533	0.2613		0.01067	0.28389
0.00667	2.233		0.00556	0.2846		0.00556	0.2613		0.01111	0.28416
0.00694	2.233		0.00578	0.2846		0.00578	0.2614		0.01156	0.28419
0.00722	2.232		0.006	0.2846		0.006	0.2614		0.012	0.28522
0.0075	2.232		0.00622	0.2846		0.00622	0.2615		0.01244	0.28507
0.00778	2.232		0.00644	0.2846		0.00644	0.2615		0.01289	0.28507
0.00806	2.233		0.00667	0.2847		0.00667	0.2616		0.01333	0.2858
0.00833	2.233		0.00689	0.2847		0.00689	0.2617		0.01378	0.28628
0.00861	2.234		0.00711	0.2847		0.00711	0.2617		0.01422	0.28622
0.00889	2.234		0.00733	0.2847		0.00733	0.2618		0.01467	0.28637
0.00917	2.235		0.00756	0.2847		0.00756	0.2618		0.01511	0.28646
0.00944	2.234		0.00778	0.2847		0.00778	0.2619		0.01556	0.28673
0.00972	2.235		0.008	0.2847		0.008	0.2619		0.016	0.28667
0.01	2.235		0.00822	0.2848		0.00822	0.262		0.01644	0.28661
0.01028	2.235		0.00844	0.2848		0.00844	0.2621		0.01689	0.28655
0.01056	2.235		0.00867	0.2848		0.00867	0.2621		0.01733	0.28652
0.01083	2.235		0.00889	0.2848		0.00889	0.2622		0.01778	0.28658
0.01111	2.235		0.00911	0.2848		0.00911	0.2622		0.01822	0.28655
0.01139	2.235		0.00933	0.2848		0.00933	0.2622		0.01867	0.28667
0.01167	2.234		0.00956	0.2848		0.00956	0.2623		0.01911	0.28663
0.01194	2.236		0.00978	0.2848		0.00978	0.2623		0.01956	0.28654
0.01222	2.235		0.01	0.2848		0.01	0.2624		0.02	0.28642
0.0125	2.234		0.01022	0.2849		0.01022	0.2624		0.02044	0.28642
0.01278	2.234		0.01044	0.2849		0.01044	0.2625		0.02089	0.28654
0.01306	2.234		0.01067	0.2849		0.01067	0.2625		0.02133	0.28648
0.01333	2.233		0.01089	0.2849		0.01089	0.2626		0.02178	0.28642
0.01361	2.234		0.01111	0.2849		0.01111	0.2626		0.02222	0.28696
0.01389	2.235		0.01133	0.2849		0.01133	0.2626		0.02267	0.28702
0.01417	2.236		0.01156	0.2849		0.01156	0.2627		0.02311	0.28699
0.01444	2.236		0.01178	0.285		0.01178	0.2628		0.02356	0.28696
0.01472	2.236		0.012	0.285		0.012	0.2628		0.024	0.2872
0.015	2.237		0.01222	0.285		0.01222	0.2629		0.02444	0.28717
0.01528	2.238		0.01244	0.285		0.01244	0.2629		0.02489	0.28717
0.01556	2.238		0.01267	0.285		0.01267	0.2629		0.02533	0.2872
0.01583	2.238		0.01289	0.285		0.01289	0.263		0.02578	0.28726
0.01611	2.238		0.01311	0.2851		0.01311	0.263		0.02622	0.28762
0.01639	2.238		0.01333	0.2851		0.01333	0.263		0.02667	0.28753
0.01667	2.238		0.01356	0.2851		0.01356	0.2631		0.02711	0.28747
0.01694	2.239		0.01378	0.2851		0.01378	0.2632		0.02756	0.28759
0.01722	2.24		0.014	0.2851		0.014	0.2632		0.028	0.28768
0.0175	2.239		0.01422	0.2851		0.01422	0.2633		0.02844	0.28771
0.01778	2.237		0.01444	0.2851		0.01444	0.2633		0.02889	0.28771
0.01806	2.239		0.01467	0.2852		0.01467	0.2633		0.02933	0.28768
0.01833	2.238		0.01489	0.2852		0.01489	0.2634		0.02978	0.28762
0.01861	2.238		0.01511	0.2852		0.01511	0.2634		0.03022	0.28753
0.01889	2.237		0.01533	0.2852		0.01533	0.2635		0.03067	0.28749
0.01917	2.241		0.01556	0.2852		0.01556	0.2635		0.03111	0.28761
0.01944	2.242		0.01578	0.2852		0.01578	0.2636		0.03156	0.28761
0.01972	2.243		0.016	0.2852		0.016	0.2636		0.032	0.28786
0.02	2.242		0.01622	0.2853		0.01622	0.2636		0.03244	0.28782
0.02028	2.242		0.01644	0.2853		0.01644	0.2637		0.03289	0.28782
0.02056	2.241		0.01667	0.2853		0.01667	0.2637		0.03333	0.28834
0.02083	2.243		0.01689	0.2853		0.01689	0.2638		0.03378	0.28852
0.02111	2.242		0.01711	0.2854		0.01711	0.2638		0.03422	0.28928
0.02139	2.242		0.01733	0.2854		0.01733	0.2638		0.03467	0.28925
0.02167	2.24		0.01756	0.2854		0.01756	0.2639		0.03511	0.28912
0.02194	2.242		0.01778	0.2854		0.01778	0.2639		0.03556	0.28909
0.02222	2.241		0.018	0.2854		0.018	0.264		0.036	0.28915
0.0225	2.241		0.01822	0.2854		0.01822	0.264		0.03644	0.28933
0.02278	2.241		0.01844	0.2854		0.01844	0.264		0.03689	0.28921
0.02306	2.242		0.01867	0.2855		0.01867	0.2641		0.03733	0.28918
0.02333	2.242		0.01889	0.2855		0.01889	0.2642		0.03778	0.2893
0.02361	2.242		0.01911	0.2855		0.01911	0.2641		0.03822	0.28924
0.02389	2.243		0.01933	0.2855		0.01933	0.2642		0.03867	0.28921
0.02417	2.242		0.01956	0.2855		0.01956	0.2642		0.03911	0.28933
0.02444	2.242		0.01978	0.2855		0.01978	0.2643		0.03956	0.28918
0.02472	2.244		0.02	0.2856		0.02	0.2643		0.04	0.28918
0.025	2.244		0.02022	0.2856		0.02022	0.2644		0.04044	0.28957
0.02528	2.243		0.02044	0.2856		0.02044	0.2644		0.04089	0.29023
0.02556	2.243		0.02067	0.2856		0.02067	0.2645		0.04133	0.29011
0.02583	2.245		0.02089	0.2857		0.02089	0.2645		0.04178	0.29066
0.02611	2.246		0.02111	0.2857		0.02111	0.2645		0.04222	0.29081
0.02639	2.247		0.02133	0.2857		0.02133	0.2646		0.04267	0.29078
0.02667	2.248		0.02156	0.2857		0.02156	0.2646		0.04311	0.29059
0.02694	2.247		0.02178	0.2857		0.02178	0.2647		0.04356	0.2905
0.02722	2.247		0.022	0.2857		0.022	0.2647		0.044	0.29053
0.0275	2.245		0.02222	0.2857		0.02222	0.2647		0.04444	0.29041
0.02778	2.245		0.02244	0.2858		0.02244	0.2647		0.04489	0.29068
0.02806	2.245		0.02267	0.2858		0.02267	0.2648		0.04533	0.29062
0.02833	2.245		0.02289	0.2858		0.02289	0.2648		0.04578	0.29059
0.02861	2.247		0.02311	0.2858		0.02311	0.2649		0.04622	0.29041
0.02889	2.248		0.02333	0.2858		0.02333	0.2649		0.04667	0.29038
0.02917	2.247		0.02356	0.2858		0.02356	0.265		0.04711	0.29044
0.02944	2.249		0.02378	0.2858		0.02378	0.265		0.04756	0.29044
0.02972	2.248		0.024	0.2859		0.024	0.2651		0.048	0.29056
0.03	2.246		0.02422	0.2859		0.02422	0.2651		0.04844	0.29068
0.03028	2.247		0.02444	0.2859		0.02444	0.2651		0.04889	0.29074
0.03056	2.248		0.02467	0.2859		0.02467	0.2652		0.04933	0.29086
0.03083	2.248		0.02489	0.2859		0.02489	0.2652		0.04978	0.29077
0.03111	2.249		0.02511	0.286		0.02511	0.2653		0.05022	0.2908
0.03139	2.248		0.02533	0.286		0.02533	0.2653		0.05067	0.29082
0.03167	2.248		0.02556	0.286		0.02556	0.2653		0.05111	0.29079
0.03194	2.245		0.02578	0.2861		0.02578	0.2654		0.05156	0.29094
0.03222	2.244		0.026	0.2861		0.026	0.2654		0.052	0.2911
0.0325	2.242		0.02622	0.2861		0.02622	0.2655		0.05244	0.29109
0.03278	2.243		0.02644	0.2861		0.02644	0.2655		0.05289	0.29112
0.03306	2.244		0.02667	0.2861		0.02667	0.2656		0.05333	0.29112
0.03333	2.244		0.02689	0.2861		0.02689	0.2656		0.05378	0.2913
0.03361	2.245		0.02711	0.2861		0.02711	0.2656		0.05422	0.29124
0.03389	2.246		0.02733	0.2861		0.02733	0.2656		0.05467	0.29224
0.03417	2.246		0.02756	0.2862		0.02756	0.2657		0.05511	0.29224
0.03444	2.246		0.02778	0.2862		0.02778	0.2657		0.05556	0.29254
0.03472	2.245		0.028	0.2862		0.028	0.2658		0.056	0.29248
0.035	2.246		0.02822	0.2863		0.02822	0.2658		0.05644	0.29245
0.03528	2.246		0.02844	0.2863		0.02844	0.2659		0.05689	0.29248
0.03556	2.247		0.02867	0.2863		0.02867	0.2659		0.05733	0.29239
0.03583	2.246		0.02889	0.2863		0.02889	0.266		0.05778	0.29239
0.03611	2.246		0.02911	0.2863		0.02911	0.266		0.05822	0.29227
0.03639	2.245		0.02933	0.2863		0.02933	0.266		0.05867	0.29217
0.03667	2.246		0.02956	0.2864		0.02956	0.266		0.05911	0.2922
0.03694	2.247		0.02978	0.2864		0.02978	0.2661		0.05956	0.29226
0.03722	2.247		0.03	0.2864		0.03	0.2661		0.06	0.29223
0.0375	2.245		0.03022	0.2864		0.03022	0.2661		0.06044	0.29226
0.03778	2.244		0.03044	0.2864		0.03044	0.2662		0.06089	0.29241
0.03806	2.244		0.03067	0.2864		0.03067	0.2662		0.06133	0.29232
0.03833	2.246		0.03089	0.2865		0.03089	0.2663		0.06178	0.29217
0.03861	2.246		0.03111	0.2865		0.03111	0.2663		0.06222	0.29274
0.03889	2.247		0.03133	0.2865		0.03133	0.2664		0.06267	0.2935
0.03917	2.245		0.03156	0.2866		0.03156	0.2664		0.06311	0.29344
0.03944	2.245		0.03178	0.2866		0.03178	0.2664		0.06356	0.29344
0.03972	2.246		0.032	0.2866		0.032	0.2665		0.064	0.29347
0.04	2.246		0.03222	0.2866		0.03222	0.2665		0.06444	0.29347
0.04028	2.246		0.03244	0.2866		0.03244	0.2666		0.06489	0.29335
0.04056	2.246		0.03267	0.2866		0.03267	0.2666		0.06533	0.29329
0.04083	2.246		0.03289	0.2866		0.03289	0.2666		0.06578	0.29319
0.04111	2.246		0.03311	0.2866		0.03311	0.2666		0.06622	0.2931
0.04139	2.245		0.03333	0.2867		0.03333	0.2667		0.06667	0.29328
0.04167	2.245		0.03356	0.2867		0.03356	0.2667		0.06711	0.29322
0.04194	2.245		0.03378	0.2867		0.03378	0.2668		0.06756	0.29316
0.04222	2.245		0.034	0.2867		0.034	0.2668		0.068	0.29316
0.0425	2.246		0.03422	0.2867		0.03422	0.2669		0.06844	0.29325
0.04278	2.247		0.03444	0.2868		0.03444	0.2669		0.06889	0.29316
0.04306	2.247		0.03467	0.2868		0.03467	0.2669		0.06933	0.29519
0.04333	2.246		0.03489	0.2868		0.03489	0.267		0.06978	0.2957
0.04361	2.245		0.03511	0.2868		0.03511	0.267		0.07022	0.29564
0.04389	2.245		0.03533	0.2868		0.03533	0.267		0.07067	0.29561
0.04417	2.245		0.03556	0.2869		0.03556	0.2671		0.07111	0.29564
0.04444	2.246		0.03578	0.2869		0.03578	0.2671		0.07156	0.29576
0.04472	2.246		0.036	0.2869		0.036	0.2671		0.072	0.29582
0.045	2.247		0.03622	0.2869		0.03622	0.2672		0.07244	0.29573
0.04528	2.247		0.03644	0.2869		0.03644	0.2672		0.07289	0.29564
0.04556	2.247		0.03667	0.2869		0.03667	0.2672		0.07333	0.2957
0.04583	2.248		0.03689	0.287		0.03689	0.2673		0.07378	0.29566
0.04611	2.248		0.03711	0.287		0.03711	0.2673		0.07422	0.29557
0.04639	2.248		0.03733	0.287		0.03733	0.2674		0.07467	0.29542
0.04667	2.25		0.03756	0.287		0.03756	0.2674		0.07511	0.29533
0.04694	2.248		0.03778	0.2871		0.03778	0.2675		0.07556	0.29524
0.04722	2.249		0.038	0.2871		0.038	0.2675		0.076	0.29518
0.0475	2.248		0.03822	0.2871		0.03822	0.2675		0.07644	0.29521
0.04778	2.248		0.03844	0.2871		0.03844	0.2676		0.07689	0.29524
0.04806	2.247		0.03867	0.2871		0.03867	0.2676		0.07733	0.29514
0.04833	2.248		0.03889	0.2872		0.03889	0.2677		0.07778	0.29505
0.04861	2.249		0.03911	0.2872		0.03911	0.2677		0.07822	0.29496
0.04889	2.248		0.03933	0.2872		0.03933	0.2677		0.07867	0.29538
0.04917	2.247		0.03956	0.2872		0.03956	0.2677		0.07911	0.29587
0.04944	2.248		0.03978	0.2872		0.03978	0.2678		0.07956	0.29587
0.04972	2.247		0.04	0.2873		0.04	0.2678		0.08	0.29575
0.05	2.247		0.04022	0.2873		0.04022	0.2678		0.08044	0.29587
0.05028	2.249		0.04044	0.2873		0.04044	0.2679		0.08089	0.29577
0.05056	2.247		0.04067	0.2873		0.04067	0.2679		0.08133	0.29565
0.05083	2.248		0.04089	0.2874		0.04089	0.2679		0.08178	0.29571
0.05111	2.249		0.04111	0.2874		0.04111	0.268		0.08222	0.29568
0.05139	2.249		0.04133	0.2874		0.04133	0.268		0.08267	0.29586
0.05167	2.251		0.04156	0.2874		0.04156	0.2681		0.08311	0.2961
0.05194	2.252		0.04178	0.2874		0.04178	0.2682		0.08356	0.29607
0.05222	2.251		0.042	0.2874		0.042	0.2682		0.084	0.29604
0.0525	2.252		0.04222	0.2874		0.04222	0.2682		0.08444	0.29598
0.05278	2.254		0.04244	0.2875		0.04244	0.2682		0.08489	0.29625
0.05306	2.253		0.04267	0.2875		0.04267	0.2683		0.08533	0.2971
0.05333	2.254		0.04289	0.2875		0.04289	0.2683		0.08578	0.29701
0.05361	2.252		0.04311	0.2875		0.04311	0.2684		0.08622	0.29698
0.05389	2.253		0.04333	0.2875		0.04333	0.2684		0.08667	0.29689
0.05417	2.254		0.04356	0.2875		0.04356	0.2686		0.08711	0.29682
0.05444	2.254		0.04378	0.2875		0.04378	0.2686		0.08756	0.29676
0.05472	2.254		0.044	0.2875		0.044	0.2686		0.088	0.29664
0.055	2.254		0.04422	0.2876		0.04422	0.2687		0.08844	0.29676
0.05528	2.252		0.04444	0.2876		0.04444	0.2687		0.08889	0.29673
0.05556	2.252		0.04467	0.2876		0.04467	0.2687		0.08933	0.2967
0.05583	2.252		0.04489	0.2876		0.04489	0.2688		0.08978	0.29676
0.05611	2.254		0.04511	0.2876		0.04511	0.2689		0.09022	0.29667
0.05639	2.254		0.04533	0.2876		0.04533	0.2689		0.09067	0.29673
0.05667	2.254		0.04556	0.2876		0.04556	0.2689		0.09111	0.297
0.05694	2.254		0.04578	0.2876		0.04578	0.269		0.09156	0.29736
0.05722	2.255		0.046	0.2877		0.046	0.269		0.092	0.29724
0.0575	2.253		0.04622	0.2877		0.04622	0.269		0.09244	0.2973
0.05778	2.251		0.04644	0.2877		0.04644	0.2691		0.09289	0.29733
0.05806	2.251		0.04667	0.2877		0.04667	0.2691		0.09333	0.2973
0.05833	2.252		0.04689	0.2877		0.04689	0.2691		0.09378	0.29709
0.05861	2.251		0.04711	0.2878		0.04711	0.2692		0.09422	0.29706
0.05889	2.252		0.04733	0.2878		0.04733	0.2692		0.09467	0.29745
0.05917	2.253		0.04756	0.2878		0.04756	0.2692		0.09511	0.29745
0.05944	2.252		0.04778	0.2878		0.04778	0.2693		0.09556	0.29748
0.05972	2.253		0.048	0.2878		0.048	0.2693		0.096	0.29751
0.06	2.252		0.04822	0.2878		0.04822	0.2693		0.09644	0.2976
0.06028	2.251		0.04844	0.2879		0.04844	0.2694		0.09689	0.29772
0.06056	2.252		0.04867	0.2879		0.04867	0.2694		0.09733	0.2979
0.06083	2.252		0.04889	0.2879		0.04889	0.2696		0.09778	0.29775
0.06111	2.253		0.04911	0.2879		0.04911	0.2696		0.09822	0.29768
0.06139	2.254		0.04933	0.2879		0.04933	0.2696		0.09867	0.29771
0.06167	2.252		0.04956	0.288		0.04956	0.2697		0.09911	0.29856
0.06194	2.253		0.04978	0.288		0.04978	0.2697		0.09956	0.29853
0.06222	2.253		0.05	0.288		0.05	0.2697		0.1	0.29838
0.0625	2.251		0.05022	0.288		0.05022	0.2698		0.10044	0.29838
0.06278	2.253		0.05044	0.288		0.05044	0.2698		0.10089	0.29835
0.06306	2.253		0.05067	0.2881		0.05067	0.2698		0.10133	0.29832
0.06333	2.253		0.05089	0.2881		0.05089	0.2699		0.10178	0.29828
0.06361	2.253		0.05111	0.2881		0.05111	0.2699		0.10222	0.29847
0.06389	2.255		0.05133	0.2881		0.05133	0.2699		0.10267	0.29837
0.06417	2.254		0.05156	0.2881		0.05156	0.27		0.10311	0.29871
0.06444	2.254		0.05178	0.2881		0.05178	0.27		0.10356	0.29874
0.06472	2.253		0.052	0.2881		0.052	0.27		0.104	0.29868
0.065	2.255		0.05222	0.2881		0.05222	0.2701		0.10444	0.29883
0.06528	2.254		0.05244	0.2881		0.05244	0.2701		0.10489	0.29879
0.06556	2.254		0.05267	0.2882		0.05267	0.2701		0.10533	0.29898
0.06583	2.254		0.05289	0.2882		0.05289	0.2702		0.10578	0.29907
0.06611	2.254		0.05311	0.2882		0.05311	0.2702		0.10622	0.299
0.06639	2.253		0.05333	0.2882		0.05333	0.2702		0.10667	0.29897
0.06667	2.253		0.05356	0.2882		0.05356	0.2703		0.10711	0.29891
0.06694	2.253		0.05378	0.2882		0.05378	0.2703		0.10756	0.29879
0.06722	2.253		0.054	0.2883		0.054	0.2703		0.108	0.29873
0.0675	2.253		0.05422	0.2883		0.05422	0.2704		0.10844	0.29879
0.06778	2.253		0.05444	0.2883		0.05444	0.2704		0.10889	0.29879
0.06806	2.252		0.05467	0.2884		0.05467	0.2704		0.10933	0.29882
0.06833	2.254		0.05489	0.2884		0.05489	0.2705		0.10978	0.29888
0.06861	2.254		0.05511	0.2884		0.05511	0.2705		0.11022	0.29909
0.06889	2.252		0.05533	0.2884		0.05533	0.2705		0.11067	0.29903
0.06917	2.253		0.05556	0.2884		0.05556	0.2706		0.11111	0.29906
0.06944	2.255		0.05578	0.2884		0.05578	0.2706		0.11156	0.29909
0.06972	2.254		0.056	0.2884		0.056	0.2707		0.112	0.29912
0.07	2.253		0.05622	0.2884		0.05622	0.2707		0.11244	0.29906
0.07028	2.256		0.05644	0.2885		0.05644	0.2707		0.11289	0.29905
0.07056	2.257		0.05667	0.2885		0.05667	0.2708		0.11333	0.29914
0.07083	2.257		0.05689	0.2885		0.05689	0.2708		0.11378	0.2992
0.07111	2.257		0.05711	0.2885		0.05711	0.2708		0.11422	0.29932
0.07139	2.255		0.05733	0.2885		0.05733	0.2709		0.11467	0.29926
0.07167	2.256		0.05756	0.2885		0.05756	0.2709		0.11511	0.29926
0.07194	2.256		0.05778	0.2885		0.05778	0.2709		0.11556	0.29917
0.07222	2.256		0.058	0.2885		0.058	0.271		0.116	0.29917
0.0725	2.258		0.05822	0.2886		0.05822	0.271		0.11644	0.29962
0.07278	2.257		0.05844	0.2886		0.05844	0.2711		0.11689	0.29962
0.07306	2.256		0.05867	0.2886		0.05867	0.2711		0.11733	0.29968
0.07333	2.257		0.05889	0.2886		0.05889	0.2711		0.11778	0.29962
0.07361	2.257		0.05911	0.2886		0.05911	0.2712		0.11822	0.29959
0.07389	2.258		0.05933	0.2886		0.05933	0.2712		0.11867	0.29962
0.07417	2.257		0.05956	0.2886		0.05956	0.2713		0.11911	0.29956
0.07444	2.257		0.05978	0.2887		0.05978	0.2713		0.11956	0.29947
0.07472	2.258		0.06	0.2887		0.06	0.2714		0.12	0.29938
0.075	2.258		0.06022	0.2887		0.06022	0.2714		0.12044	0.29947
0.07528	2.257		0.06044	0.2887		0.06044	0.2714		0.12089	0.29956
0.07556	2.257		0.06067	0.2887		0.06067	0.2714		0.12133	0.29931
0.07583	2.257		0.06089	0.2887		0.06089	0.2715		0.12178	0.29946
0.07611	2.257		0.06111	0.2887		0.06111	0.2715		0.12222	0.30004
0.07639	2.259		0.06133	0.2888		0.06133	0.2716		0.12267	0.29992
0.07667	2.258		0.06156	0.2888		0.06156	0.2716		0.12311	0.29986
0.07694	2.258		0.06178	0.2888		0.06178	0.2716		0.12356	0.29976
0.07722	2.258		0.062	0.2888		0.062	0.2717		0.124	0.29967
0.0775	2.258		0.06222	0.2889		0.06222	0.2717		0.12444	0.29976
0.07778	2.259		0.06244	0.2889		0.06244	0.2718		0.12489	0.2997
0.07806	2.258		0.06267	0.2889		0.06267	0.2718		0.12533	0.29958
0.07833	2.259		0.06289	0.2889		0.06289	0.2718		0.12578	0.29946
0.07861	2.259		0.06311	0.2889		0.06311	0.2719		0.12622	0.29955
0.07889	2.259		0.06333	0.289		0.06333	0.2719		0.12667	0.29955
0.07917	2.26		0.06356	0.289		0.06356	0.272		0.12711	0.29967
0.07944	2.261		0.06378	0.289		0.06378	0.272		0.12756	0.29973
0.07972	2.26		0.064	0.289		0.064	0.272		0.128	0.29982
0.08	2.259		0.06422	0.289		0.06422	0.2721		0.12844	0.29976
0.08028	2.26		0.06444	0.2891		0.06444	0.2721		0.12889	0.29966
0.08056	2.26		0.06467	0.2891		0.06467	0.2721		0.12933	0.29942
0.08083	2.26		0.06489	0.2891		0.06489	0.2721		0.12978	0.29945
0.08111	2.261		0.06511	0.2891		0.06511	0.2722		0.13022	0.29942
0.08139	2.261		0.06533	0.2891		0.06533	0.2722		0.13067	0.29966
0.08167	2.26		0.06556	0.2891		0.06556	0.2722		0.13111	0.2996
0.08194	2.26		0.06578	0.2891		0.06578	0.2723		0.13156	0.2996
0.08222	2.261		0.066	0.2892		0.066	0.2723		0.132	0.29966
0.0825	2.261		0.06622	0.2892		0.06622	0.2723		0.13244	0.2996
0.08278	2.261		0.06644	0.2892		0.06644	0.2724		0.13289	0.29987
0.08306	2.261		0.06667	0.2892		0.06667	0.2724		0.13333	0.29978
0.08333	2.262		0.06689	0.2892		0.06689	0.2724		0.13378	0.30014
0.08361	2.261		0.06711	0.2892		0.06711	0.2724		0.13422	0.3002
0.08389	2.262		0.06733	0.2892		0.06733	0.2725		0.13467	0.30014
0.08417	2.262		0.06756	0.2892		0.06756	0.2725		0.13511	0.30005
0.08444	2.262		0.06778	0.2892		0.06778	0.2725		0.13556	0.30029
0.08472	2.263		0.068	0.2893		0.068	0.2726		0.136	0.30026
0.085	2.262		0.06822	0.2893		0.06822	0.2726		0.13644	0.30026
0.08528	2.262		0.06844	0.2893		0.06844	0.2726		0.13689	0.30029
0.08556	2.262		0.06867	0.2893		0.06867	0.2727		0.13733	0.30023
0.08583	2.263		0.06889	0.2893		0.06889	0.2727		0.13778	0.30016
0.08611	2.262		0.06911	0.2894		0.06911	0.2727		0.13822	0.30007
0.08639	2.263		0.06933	0.2895		0.06933	0.2727		0.13867	0.3001
0.08667	2.264		0.06956	0.2895		0.06956	0.2728		0.13911	0.30001
0.08694	2.266		0.06978	0.2895		0.06978	0.2728		0.13956	0.30004
0.08722	2.265		0.07	0.2895		0.07	0.2729		0.14	0.30001
0.0875	2.266		0.07022	0.2895		0.07022	0.2729		0.14044	0.3011
0.08778	2.264		0.07044	0.2895		0.07044	0.2729		0.14089	0.30107
0.08806	2.265		0.07067	0.2896		0.07067	0.273		0.14133	0.30104
0.08833	2.265		0.07089	0.2896		0.07089	0.2731		0.14178	0.30092
0.08861	2.265		0.07111	0.2896		0.07111	0.2731		0.14222	0.30082
0.08889	2.266		0.07133	0.2896		0.07133	0.2732		0.14267	0.30067
0.08917	2.266		0.07156	0.2896		0.07156	0.2732		0.14311	0.30088
0.08944	2.268		0.07178	0.2896		0.07178	0.2732		0.14356	0.30082
0.08972	2.269		0.072	0.2896		0.072	0.2732		0.144	0.30082
0.09	2.269		0.07222	0.2897		0.07222	0.2733		0.14444	0.30103
0.09028	2.269		0.07244	0.2897		0.07244	0.2733		0.14489	0.30097
0.09056	2.269		0.07267	0.2897		0.07267	0.2733		0.14533	0.30085
0.09083	2.269		0.07289	0.2898		0.07289	0.2734		0.14578	0.30076
0.09111	2.269		0.07311	0.2898		0.07311	0.2734		0.14622	0.30067
0.09139	2.269		0.07333	0.2898		0.07333	0.2734		0.14667	0.30082
0.09167	2.269		0.07356	0.2898		0.07356	0.2735		0.14711	0.30088
0.09194	2.27		0.07378	0.2899		0.07378	0.2735		0.14756	0.30078
0.09222	2.269		0.074	0.2899		0.074	0.2735		0.148	0.30078
0.0925	2.27		0.07422	0.2899		0.07422	0.2736		0.14844	0.30078
0.09278	2.269		0.07444	0.2899		0.07444	0.2736		0.14889	0.30066
0.09306	2.269		0.07467	0.29		0.07467	0.2737		0.14933	0.30069
0.09333	2.269		0.07489	0.29		0.07489	0.2737		0.14978	0.30072
0.09361	2.269		0.07511	0.2901		0.07511	0.2737		0.15022	0.30066
0.09389	2.269		0.07533	0.2901		0.07533	0.2737		0.15067	0.30178
0.09417	2.268		0.07556	0.2901		0.07556	0.2738		0.15111	0.30175
0.09444	2.269		0.07578	0.2901		0.07578	0.2738		0.15156	0.30208
0.09472	2.269		0.076	0.2901		0.076	0.2738		0.152	0.30217
0.095	2.27		0.07622	0.2901		0.07622	0.2739		0.15244	0.30214
0.09528	2.271		0.07644	0.2901		0.07644	0.2739		0.15289	0.30202
0.09556	2.271		0.07667	0.2902		0.07667	0.2739		0.15333	0.3019
0.09583	2.271		0.07689	0.2902		0.07689	0.274		0.15378	0.3018
0.09611	2.271		0.07711	0.2902		0.07711	0.274		0.15422	0.30171
0.09639	2.27		0.07733	0.2902		0.07733	0.274		0.15467	0.30195
0.09667	2.27		0.07756	0.2903		0.07756	0.2741		0.15511	0.30214
0.09694	2.27		0.07778	0.2903		0.07778	0.2741		0.15556	0.30216
0.09722	2.271		0.078	0.2903		0.078	0.2743		0.156	0.30222
0.0975	2.273		0.07822	0.2903		0.07822	0.2743		0.15644	0.30213
0.09778	2.274		0.07844	0.2903		0.07844	0.2743		0.15689	0.30207
0.09806	2.273		0.07867	0.2904		0.07867	0.2744		0.15733	0.30216
0.09833	2.272		0.07889	0.2904		0.07889	0.2744		0.15778	0.30213
0.09861	2.273		0.07911	0.2904		0.07911	0.2745		0.15822	0.3021
0.09889	2.274		0.07933	0.2904		0.07933	0.2745		0.15867	0.30201
0.09917	2.274		0.07956	0.2904		0.07956	0.2745		0.15911	0.30207
0.09944	2.273		0.07978	0.2905		0.07978	0.2745		0.15956	0.30219
0.09972	2.273		0.08	0.2905		0.08	0.2746		0.16	0.30219
0.1	2.273		0.08022	0.2905		0.08022	0.2746		0.16044	0.30213
0.10028	2.273		0.08044	0.2905		0.08044	0.2747		0.16089	0.30203
0.10056	2.275		0.08067	0.2905		0.08067	0.2747		0.16133	0.30428
0.10083	2.275		0.08089	0.2905		0.08089	0.2748		0.16178	0.30428
0.10111	2.275		0.08111	0.2905		0.08111	0.2748		0.16222	0.30428
0.10139	2.276		0.08133	0.2905		0.08133	0.2748		0.16267	0.3073
0.10167	2.277		0.08156	0.2906		0.08156	0.2749		0.16311	0.3073
0.10194	2.277		0.08178	0.2906		0.08178	0.2749		0.16356	0.307
0.10222	2.277		0.082	0.2906		0.082	0.275		0.164	0.307
0.1025	2.277		0.08222	0.2906		0.08222	0.275		0.16444	0.307
0.10278	2.276		0.08244	0.2906		0.08244	0.275		0.16489	0.30669
0.10306	2.276		0.08267	0.2906		0.08267	0.275		0.16533	0.30669
0.10333	2.275		0.08289	0.2906		0.08289	0.2751		0.16578	0.30669
0.10361	2.276		0.08311	0.2907		0.08311	0.2751		0.16622	0.30639
0.10389	2.276		0.08333	0.2907		0.08333	0.2751		0.16667	0.30669
0.10417	2.276		0.08356	0.2907		0.08356	0.2752		0.16711	0.30669
0.10444	2.276		0.08378	0.2907		0.08378	0.2752		0.16756	0.30669
0.10472	2.278		0.084	0.2907		0.084	0.2753		0.168	0.30639
0.105	2.278		0.08422	0.2907		0.08422	0.2753		0.16844	0.30639
0.10528	2.276		0.08444	0.2907		0.08444	0.2753		0.16889	0.30639
0.10556	2.275		0.08467	0.2908		0.08467	0.2754		0.16933	0.30638
0.10583	2.276		0.08489	0.2908		0.08489	0.2754		0.16978	0.30638
0.10611	2.276		0.08511	0.2908		0.08511	0.2754		0.17022	0.30608
0.10639	2.276		0.08533	0.2908		0.08533	0.2755		0.17067	0.30638
0.10667	2.276		0.08556	0.2908		0.08556	0.2755		0.17111	0.30638
0.10694	2.275		0.08578	0.2908		0.08578	0.2755		0.17156	0.30638
0.10722	2.276		0.086	0.2908		0.086	0.2755		0.172	0.30638
0.1075	2.277		0.08622	0.2908		0.08622	0.2756		0.17244	0.30638
0.10778	2.278		0.08644	0.2909		0.08644	0.2756		0.17289	0.30638
0.10806	2.277		0.08667	0.2909		0.08667	0.2756		0.17333	0.30638
0.10833	2.276		0.08689	0.2909		0.08689	0.2757		0.17378	0.30638
0.10861	2.276		0.08711	0.2909		0.08711	0.2757		0.17422	0.30638
0.10889	2.277		0.08733	0.2909		0.08733	0.2758		0.17467	0.30668
0.10917	2.277		0.08756	0.291		0.08756	0.2758		0.17511	0.30668
0.10944	2.275		0.08778	0.291		0.08778	0.2758		0.17556	0.30668
0.10972	2.275		0.088	0.291		0.088	0.2759		0.176	0.30637
0.11	2.276		0.08822	0.291		0.08822	0.2759		0.17644	0.30637
0.11028	2.277		0.08844	0.291		0.08844	0.2759		0.17689	0.30637
0.11056	2.276		0.08867	0.291		0.08867	0.2759		0.17733	0.30637
0.11083	2.275		0.08889	0.2911		0.08889	0.276		0.17778	0.30637
0.11111	2.275		0.08911	0.2911		0.08911	0.276		0.17822	0.30607
0.11139	2.275		0.08933	0.2911		0.08933	0.276		0.17867	0.30637
0.11167	2.274		0.08956	0.2911		0.08956	0.2761		0.17911	0.30607
0.11194	2.275		0.08978	0.2911		0.08978	0.2761		0.17956	0.30606
0.11222	2.275		0.09	0.2911		0.09	0.2761		0.18	0.30606
0.1125	2.276		0.09022	0.2911		0.09022	0.2762		0.18044	0.30637
0.11278	2.277		0.09044	0.2912		0.09044	0.2762		0.18089	0.30667
0.11306	2.277		0.09067	0.2912		0.09067	0.2762		0.18133	0.30667
0.11333	2.276		0.09089	0.2912		0.09089	0.2763		0.18178	0.30667
0.11361	2.277		0.09111	0.2912		0.09111	0.2763		0.18222	0.30667
0.11389	2.277		0.09133	0.2912		0.09133	0.2763		0.18267	0.30667
0.11417	2.276		0.09156	0.2912		0.09156	0.2764		0.18311	0.30666
0.11444	2.277		0.09178	0.2913		0.09178	0.2764		0.18356	0.30666
0.11472	2.277		0.092	0.2913		0.092	0.2764		0.184	0.30666
0.115	2.277		0.09222	0.2913		0.09222	0.2764		0.18444	0.30666
0.11528	2.277		0.09244	0.2913		0.09244	0.2765		0.18489	0.30666
0.11556	2.279		0.09267	0.2913		0.09267	0.2765		0.18533	0.30666
0.11583	2.278		0.09289	0.2913		0.09289	0.2765		0.18578	0.30666
0.11611	2.278		0.09311	0.2913		0.09311	0.2766		0.18622	0.30636
0.11639	2.279		0.09333	0.2914		0.09333	0.2766		0.18667	0.30787
0.11667	2.279		0.09356	0.2914		0.09356	0.2766		0.18711	0.30757
0.11694	2.28		0.09378	0.2914		0.09378	0.2766		0.18756	0.30757
0.11722	2.284		0.094	0.2914		0.094	0.2767		0.188	0.30757
0.1175	2.284		0.09422	0.2914		0.09422	0.2767		0.18844	0.30756
0.11778	2.284		0.09444	0.2914		0.09444	0.2768		0.18889	0.30726
0.11806	2.285		0.09467	0.2914		0.09467	0.2768		0.18933	0.30726
0.11833	2.284		0.09489	0.2915		0.09489	0.2768		0.18978	0.30726
0.11861	2.284		0.09511	0.2915		0.09511	0.2768		0.19022	0.30726
0.11889	2.284		0.09533	0.2915		0.09533	0.2769		0.19067	0.30726
0.11917	2.284		0.09556	0.2915		0.09556	0.2769		0.19111	0.30726
0.11944	2.284		0.09578	0.2915		0.09578	0.2769		0.19156	0.30756
0.11972	2.284		0.096	0.2915		0.096	0.2769		0.192	0.30756
0.12	2.284		0.09622	0.2915		0.09622	0.2769		0.19244	0.30756
0.12028	2.285		0.09644	0.2915		0.09644	0.277		0.19289	0.30756
0.12056	2.285		0.09667	0.2915		0.09667	0.277		0.19333	0.30756
0.12083	2.284		0.09689	0.2916		0.09689	0.277		0.19378	0.30756
0.12111	2.283		0.09711	0.2916		0.09711	0.277		0.19422	0.30756
0.12139	2.283		0.09733	0.2916		0.09733	0.2771		0.19467	0.30755
0.12167	2.285		0.09756	0.2916		0.09756	0.2771		0.19511	0.30755
0.12194	2.286		0.09778	0.2916		0.09778	0.2772		0.19556	0.30725
0.12222	2.285		0.098	0.2916		0.098	0.2775		0.196	0.30725
0.1225	2.284		0.09822	0.2917		0.09822	0.2775		0.19644	0.30755
0.12278	2.285		0.09844	0.2917		0.09844	0.2776		0.19689	0.30725
0.12306	2.285		0.09867	0.2917		0.09867	0.2776		0.19733	0.30725
0.12333	2.285		0.09889	0.2917		0.09889	0.2776		0.19778	0.30725
0.12361	2.286		0.09911	0.2918		0.09911	0.2776		0.19822	0.30755
0.12389	2.285		0.09933	0.2918		0.09933	0.2777		0.19867	0.30724
0.12417	2.285		0.09956	0.2918		0.09956	0.2777		0.19911	0.30724
0.12444	2.286		0.09978	0.2918		0.09978	0.2777		0.19956	0.30724
0.12472	2.286		0.1	0.2918		0.1	0.2778		0.2	0.30724
0.125	2.286		0.10022	0.2919		0.10022	0.2778		0.20044	0.30724
0.12528	2.285		0.10044	0.2919		0.10044	0.2778		0.20089	0.30724
0.12556	2.285		0.10067	0.2919		0.10067	0.2779		0.20133	0.30724
0.12583	2.285		0.10089	0.2919		0.10089	0.2779		0.20178	0.30785
0.12611	2.285		0.10111	0.292		0.10111	0.2779		0.20222	0.30784
0.12639	2.287		0.10133	0.292		0.10133	0.2779		0.20267	0.30754
0.12667	2.287		0.10156	0.292		0.10156	0.278		0.20311	0.30784
0.12694	2.288		0.10178	0.292		0.10178	0.278		0.20356	0.30784
0.12722	2.287		0.102	0.292		0.102	0.2781		0.204	0.30754
0.1275	2.288		0.10222	0.292		0.10222	0.2781		0.20444	0.30754
0.12778	2.287		0.10244	0.2921		0.10244	0.2781		0.20489	0.30723
0.12806	2.288		0.10267	0.2921		0.10267	0.2782		0.20533	0.30754
0.12833	2.289		0.10289	0.2921		0.10289	0.2782		0.20578	0.30754
0.12861	2.288		0.10311	0.2921		0.10311	0.2782		0.20622	0.30723
0.12889	2.287		0.10333	0.2921		0.10333	0.2783		0.20667	0.30723
0.12917	2.288		0.10356	0.2921		0.10356	0.2783		0.20711	0.30753
0.12944	2.288		0.10378	0.2922		0.10378	0.2783		0.20756	0.30753
0.12972	2.287		0.104	0.2922		0.104	0.2784		0.208	0.30753
0.13	2.287		0.10422	0.2923		0.10422	0.2784		0.20844	0.30753
0.13028	2.288		0.10444	0.2923		0.10444	0.2784		0.20889	0.30753
0.13056	2.286		0.10467	0.2923		0.10467	0.2785		0.20933	0.30783
0.13083	2.276		0.10489	0.2923		0.10489	0.2785		0.20978	0.30783
0.13111	2.274		0.10511	0.2924		0.10511	0.2785		0.21022	0.30783
0.13139	2.275		0.10533	0.2924		0.10533	0.2786		0.21067	0.30783
0.13167	2.275		0.10556	0.2924		0.10556	0.2786		0.21111	0.30783
0.13194	2.274		0.10578	0.2924		0.10578	0.2786		0.21156	0.30783
0.13222	2.274		0.106	0.2924		0.106	0.2787		0.212	0.30783
0.1325	2.274		0.10622	0.2924		0.10622	0.2787		0.21244	0.30783
0.13278	2.274		0.10644	0.2925		0.10644	0.2787		0.21289	0.30783
0.13306	2.274		0.10667	0.2925		0.10667	0.2788		0.21333	0.30783
0.13333	2.275		0.10689	0.2925		0.10689	0.2788		0.21378	0.30752
0.13361	2.275		0.10711	0.2925		0.10711	0.2788		0.21422	0.30752
0.13389	2.274		0.10733	0.2925		0.10733	0.2789		0.21467	0.30782
0.13417	2.275		0.10756	0.2925		0.10756	0.2789		0.21511	0.30752
0.13444	2.275		0.10778	0.2926		0.10778	0.2789		0.21556	0.30752
0.13472	2.275		0.108	0.2926		0.108	0.2789		0.216	0.30752
0.135	2.273		0.10822	0.2926		0.10822	0.279		0.21644	0.30752
0.13528	2.274		0.10844	0.2926		0.10844	0.279		0.21689	0.30752
0.13556	2.274		0.10867	0.2926		0.10867	0.279		0.21733	0.30752
0.13583	2.276		0.10889	0.2927		0.10889	0.2791		0.21778	0.30752
0.13611	2.276		0.10911	0.2927		0.10911	0.2791		0.21822	0.30752
0.13639	2.276		0.10933	0.2928		0.10933	0.2791		0.21867	0.30751
0.13667	2.277		0.10956	0.2928		0.10956	0.2792		0.21911	0.30751
0.13694	2.277		0.10978	0.2928		0.10978	0.2792		0.21956	0.30751
0.13722	2.276		0.11	0.2929		0.11	0.2792		0.22	0.30751
0.1375	2.274		0.11022	0.2929		0.11022	0.2792		0.22044	0.30751
0.13778	2.275		0.11044	0.293		0.11044	0.2793		0.22089	0.30751
0.13806	2.274		0.11067	0.2929		0.11067	0.2793		0.22133	0.30751
0.13833	2.275		0.11089	0.293		0.11089	0.2793		0.22178	0.30751
0.13861	2.276		0.11111	0.293		0.11111	0.2794		0.22222	0.30751
0.13889	2.275		0.11133	0.293		0.11133	0.2794		0.22267	0.30781
0.13917	2.277		0.11156	0.293		0.11156	0.2794		0.22311	0.30811
0.13944	2.276		0.11178	0.293		0.11178	0.2795		0.22356	0.30811
0.13972	2.276		0.112	0.293		0.112	0.2795		0.224	0.30811
0.14	2.275		0.11222	0.293		0.11222	0.2795		0.22442	0.30781
0.14028	2.276		0.11244	0.2931		0.11244	0.2796		0.22486	0.30781
0.14056	2.276		0.11267	0.2931		0.11267	0.2796		0.22531	0.30781
0.14083	2.276		0.11289	0.2931		0.11289	0.2796		0.22575	0.30781
0.14111	2.275		0.11311	0.2931		0.11311	0.2797		0.22619	0.3078
0.14139	2.275		0.11333	0.2931		0.11333	0.2797		0.22664	0.3078
0.14167	2.275		0.11356	0.2932		0.11356	0.2797		0.22708	0.3078
0.14194	2.274		0.11378	0.2932		0.11378	0.2797		0.22753	0.30811
0.14222	2.275		0.114	0.2932		0.114	0.2798		0.22797	0.3081
0.1425	2.275		0.11422	0.2932		0.11422	0.2798		0.22842	0.30871
0.14278	2.276		0.11444	0.2932		0.11444	0.2799		0.22886	0.30841
0.14306	2.275		0.11467	0.2932		0.11467	0.2799		0.22931	0.30841
0.14333	2.277		0.11489	0.2933		0.11489	0.2799		0.22975	0.3084
0.14361	2.276		0.11511	0.2933		0.11511	0.28		0.23019	0.3084
0.14389	2.277		0.11533	0.2933		0.11533	0.28		0.23064	0.3084
0.14417	2.277		0.11556	0.2933		0.11556	0.28		0.23108	0.3084
0.14444	2.278		0.11578	0.2933		0.11578	0.28		0.23153	0.3078
0.14472	2.277		0.116	0.2933		0.116	0.2801		0.23197	0.3078
0.145	2.277		0.11622	0.2933		0.11622	0.2801		0.23242	0.30779
0.14528	2.277		0.11644	0.2933		0.11644	0.2801		0.23286	0.30749
0.14556	2.279		0.11667	0.2933		0.11667	0.2802		0.23331	0.30779
0.14583	2.278		0.11689	0.2933		0.11689	0.2802		0.23375	0.30779
0.14611	2.279		0.11711	0.2934		0.11711	0.2802		0.23419	0.30779
0.14639	2.278		0.11733	0.2934		0.11733	0.2802		0.23464	0.30749
0.14667	2.277		0.11756	0.2934		0.11756	0.2803		0.23508	0.30749
0.14694	2.278		0.11778	0.2934		0.11778	0.2803		0.23553	0.30779
0.14722	2.278		0.118	0.2934		0.118	0.2803		0.23597	0.30809
0.1475	2.277		0.11822	0.2934		0.11822	0.2804		0.23642	0.30809
0.14778	2.277		0.11844	0.2934		0.11844	0.2804		0.23686	0.30809
0.14806	2.278		0.11867	0.2935		0.11867	0.2804		0.23731	0.30809
0.14833	2.278		0.11889	0.2935		0.11889	0.2805		0.23775	0.30779
0.14861	2.279		0.11911	0.2935		0.11911	0.2805		0.23819	0.30778
0.14889	2.28		0.11933	0.2935		0.11933	0.2805		0.23864	0.30778
0.14917	2.278		0.11956	0.2935		0.11956	0.2805		0.23908	0.30778
0.14944	2.278		0.11978	0.2936		0.11978	0.2805		0.23953	0.30778
0.14972	2.279		0.12	0.2936		0.12	0.2806		0.23997	0.30778
0.15	2.277		0.12022	0.2936		0.12022	0.2806		0.24042	0.30778
0.15028	2.277		0.12044	0.2936		0.12044	0.2807		0.24086	0.30778
0.15056	2.279		0.12067	0.2936		0.12067	0.2807		0.24131	0.30808
0.15083	2.278		0.12089	0.2936		0.12089	0.2807		0.24175	0.30838
0.15111	2.279		0.12111	0.2937		0.12111	0.2807		0.24219	0.30929
0.15139	2.279		0.12133	0.2937		0.12133	0.2808		0.24264	0.3102
0.15167	2.279		0.12156	0.2937		0.12156	0.2808		0.24308	0.3099
0.15194	2.278		0.12178	0.2937		0.12178	0.2808		0.24353	0.3099
0.15222	2.278		0.122	0.2937		0.122	0.2808		0.24397	0.3102
0.1525	2.279		0.12222	0.2937		0.12222	0.2809		0.24442	0.3099
0.15278	2.281		0.12244	0.2938		0.12244	0.2809		0.24486	0.30989
0.15306	2.281		0.12267	0.2938		0.12267	0.2809		0.24531	0.30989
0.15333	2.282		0.12289	0.2938		0.12289	0.281		0.24575	0.30989
0.15361	2.282		0.12311	0.2938		0.12311	0.281		0.24619	0.30989
0.15389	2.283		0.12333	0.2938		0.12333	0.2811		0.24664	0.30989
0.15417	2.282		0.12356	0.2938		0.12356	0.2811		0.24708	0.31019
0.15444	2.282		0.12378	0.2938		0.12378	0.2811		0.24753	0.31019
0.15472	2.281		0.124	0.2938		0.124	0.2812		0.24797	0.3105
0.155	2.282		0.12422	0.2938		0.12422	0.2812		0.24842	0.31019
0.15528	2.282		0.12444	0.2938		0.12444	0.2812		0.24886	0.31019
0.15556	2.283		0.12467	0.2939		0.12467	0.2812		0.24931	0.31019
0.15583	2.284		0.12489	0.2939		0.12489	0.2812		0.24975	0.31019
0.15611	2.287		0.12511	0.2939		0.12511	0.2813		0.25019	0.31019
0.15639	2.287		0.12533	0.2939		0.12533	0.2813		0.25064	0.31019
0.15667	2.286		0.12556	0.294		0.12556	0.2813		0.25108	0.31019
0.15694	2.286		0.12578	0.294		0.12578	0.2814		0.25153	0.31019
0.15722	2.288		0.126	0.294		0.126	0.2814		0.25197	0.31019
0.1575	2.287		0.12622	0.294		0.12622	0.2814		0.25242	0.31019
0.15778	2.286		0.12644	0.294		0.12644	0.2814		0.25286	0.30988
0.15806	2.286		0.12667	0.294		0.12667	0.2815		0.25331	0.31018
0.15833	2.287		0.12689	0.2941		0.12689	0.2816		0.25375	0.30988
0.15861	2.286		0.12711	0.2941		0.12711	0.2816		0.25419	0.30988
0.15889	2.286		0.12733	0.2941		0.12733	0.2816		0.25464	0.30988
0.15917	2.286		0.12756	0.2941		0.12756	0.2817		0.25508	0.30988
0.15944	2.286		0.12778	0.2941		0.12778	0.2817		0.25553	0.30988
0.15972	2.286		0.128	0.2941		0.128	0.2818		0.25597	0.30988
0.16	2.288		0.12822	0.2941		0.12822	0.2818		0.25642	0.31018
0.16028	2.288		0.12844	0.2941		0.12844	0.2818		0.25686	0.31018
0.16056	2.289		0.12867	0.2942		0.12867	0.2818		0.25731	0.31018
0.16083	2.288		0.12889	0.2942		0.12889	0.2818		0.25775	0.30987
0.16111	2.289		0.12911	0.2942		0.12911	0.2818		0.25819	0.30987
0.16139	2.288		0.12933	0.2942		0.12933	0.2819		0.25864	0.30987
0.16167	2.288		0.12956	0.2942		0.12956	0.2819		0.25908	0.30957
0.16194	2.288		0.12978	0.2942		0.12978	0.2819		0.25953	0.30957
0.16222	2.288		0.13	0.2942		0.13	0.2819		0.25997	0.30987
0.1625	2.287		0.13022	0.2943		0.13022	0.282		0.26042	0.31048
0.16278	2.288		0.13044	0.2942		0.13044	0.282		0.26086	0.31078
0.16306	2.288		0.13067	0.2943		0.13067	0.2821		0.26131	0.31078
0.16333	2.288		0.13089	0.2942		0.13089	0.2821		0.26175	0.31078
0.16361	2.288		0.13111	0.2943		0.13111	0.2821		0.26219	0.31078
0.16389	2.288		0.13133	0.2944		0.13133	0.2822		0.26264	0.31077
0.16417	2.287		0.13156	0.2944		0.13156	0.2822		0.26308	0.31077
0.16444	2.287		0.13178	0.2945		0.13178	0.2822		0.26353	0.31077
0.16472	2.287		0.132	0.2945		0.132	0.2823		0.26397	0.31047
0.165	2.289		0.13222	0.2945		0.13222	0.2823		0.26442	0.31047
0.16528	2.288		0.13244	0.2945		0.13244	0.2823		0.26486	0.31047
0.16556	2.288		0.13267	0.2945		0.13267	0.2824		0.26531	0.31077
0.16583	2.289		0.13289	0.2945		0.13289	0.2824		0.26575	0.31047
0.16611	2.289		0.13311	0.2945		0.13311	0.2824		0.26619	0.31047
0.16639	2.289		0.13333	0.2945		0.13333	0.2824		0.26664	0.31046
0.16667	2.289		0.13356	0.2945		0.13356	0.2825		0.26708	0.31046
0.16694	2.288		0.13378	0.2946		0.13378	0.2825		0.26753	0.31046
0.16722	2.289		0.134	0.2946		0.134	0.2825		0.26797	0.31046
0.1675	2.29		0.13422	0.2946		0.13422	0.2825		0.26842	0.31046
0.16778	2.29		0.13444	0.2946		0.13444	0.2826		0.26886	0.31076
0.16806	2.291		0.13467	0.2946		0.13467	0.2826		0.26931	0.31076
0.16833	2.291		0.13489	0.2946		0.13489	0.2826		0.26975	0.31076
0.16861	2.291		0.13511	0.2946		0.13511	0.2826		0.27019	0.31076
0.16889	2.291		0.13533	0.2947		0.13533	0.2827		0.27064	0.31076
0.16917	2.291		0.13556	0.2946		0.13556	0.2827		0.27108	0.31076
0.16944	2.291		0.13578	0.2947		0.13578	0.2827		0.27153	0.31046
0.16972	2.29		0.136	0.2947		0.136	0.2828		0.27197	0.31076
0.17	2.292		0.13622	0.2947		0.13622	0.2828		0.27242	0.31076
0.17028	2.291		0.13644	0.2947		0.13644	0.2828		0.27286	0.31076
0.17056	2.292		0.13667	0.2947		0.13667	0.2828		0.27331	0.31076
0.17083	2.292		0.13689	0.2947		0.13689	0.2828		0.27375	0.31076
0.17111	2.292		0.13711	0.2947		0.13711	0.2829		0.27419	0.31045
0.17139	2.29		0.13733	0.2947		0.13733	0.2829		0.27464	0.31045
0.17167	2.292		0.13756	0.2948		0.13756	0.2829		0.27508	0.31075
0.17194	2.291		0.13778	0.2948		0.13778	0.283		0.27553	0.31075
0.17222	2.292		0.138	0.2948		0.138	0.283		0.27597	0.31106
0.1725	2.292		0.13822	0.2948		0.13822	0.283		0.27642	0.31105
0.17278	2.292		0.13844	0.2948		0.13844	0.283		0.27686	0.31105
0.17306	2.292		0.13867	0.2948		0.13867	0.2831		0.27731	0.31105
0.17333	2.293		0.13889	0.2948		0.13889	0.2831		0.27775	0.31105
0.17361	2.292		0.13911	0.2948		0.13911	0.2831		0.27833	0.31105
0.17389	2.294		0.13933	0.2948		0.13933	0.2831		0.27861	0.31105
0.17417	2.293		0.13956	0.2949		0.13956	0.2832		0.27917	0.31105
0.17444	2.294		0.13978	0.2948		0.13978	0.2832		0.27944	0.31075
0.17472	2.296		0.14	0.2949		0.14	0.2832		0.28	0.31075
0.175	2.296		0.14022	0.2949		0.14022	0.2833		0.28056	0.31074
0.17528	2.297		0.14044	0.2949		0.14044	0.2833		0.28083	0.31105
0.17556	2.296		0.14067	0.2949		0.14067	0.2834		0.28139	0.31074
0.17583	2.296		0.14089	0.2949		0.14089	0.2834		0.28167	0.31074
0.17611	2.296		0.14111	0.2949		0.14111	0.2834		0.28222	0.31074
0.17639	2.295		0.14133	0.2949		0.14133	0.2834		0.2825	0.31074
0.17667	2.294		0.14156	0.2949		0.14156	0.2835		0.28306	0.31074
0.17694	2.295		0.14178	0.295		0.14178	0.2835		0.28361	0.31074
0.17722	2.295		0.142	0.295		0.142	0.2835		0.28389	0.31104
0.1775	2.296		0.14222	0.295		0.14222	0.2835		0.28444	0.31074
0.17778	2.296		0.14244	0.295		0.14244	0.2836		0.28472	0.31074
0.17806	2.295		0.14267	0.295		0.14267	0.2836		0.28528	0.31074
0.17833	2.296		0.14289	0.295		0.14289	0.2837		0.28583	0.31074
0.17861	2.295		0.14311	0.2951		0.14311	0.2837		0.28611	0.31074
0.17889	2.293		0.14333	0.2951		0.14333	0.2837		0.28667	0.31073
0.17917	2.292		0.14356	0.2951		0.14356	0.2837		0.28694	0.31104
0.17944	2.292		0.14378	0.2951		0.14378	0.2837		0.2875	0.31104
0.17972	2.292		0.144	0.2951		0.144	0.2838		0.28806	0.31104
0.18	2.292		0.14422	0.2952		0.14422	0.2838		0.28833	0.31103
0.18028	2.291		0.14444	0.2952		0.14444	0.2839		0.28889	0.31073
0.18056	2.291		0.14467	0.2952		0.14467	0.2839		0.28917	0.31073
0.18083	2.294		0.14489	0.2952		0.14489	0.2839		0.28972	0.31103
0.18111	2.294		0.14511	0.2952		0.14511	0.2839		0.29028	0.31103
0.18139	2.294		0.14533	0.2952		0.14533	0.2839		0.29056	0.31133
0.18167	2.294		0.14556	0.2952		0.14556	0.284		0.29111	0.31133
0.18194	2.294		0.14578	0.2953		0.14578	0.284		0.29139	0.31133
0.18222	2.294		0.146	0.2953		0.146	0.2841		0.29194	0.31133
0.1825	2.294		0.14622	0.2953		0.14622	0.2841		0.2925	0.31133
0.18278	2.295		0.14644	0.2953		0.14644	0.2841		0.29278	0.31133
0.18306	2.295		0.14667	0.2953		0.14667	0.2841		0.29333	0.31133
0.18333	2.295		0.14689	0.2953		0.14689	0.2841		0.29361	0.31133
0.18361	2.295		0.14711	0.2954		0.14711	0.2842		0.29417	0.31133
0.18389	2.294		0.14733	0.2954		0.14733	0.2842		0.29472	0.31133
0.18417	2.296		0.14756	0.2954		0.14756	0.2843		0.295	0.31133
0.18444	2.295		0.14778	0.2954		0.14778	0.2843		0.29556	0.31102
0.18472	2.296		0.148	0.2954		0.148	0.2843		0.29583	0.31133
0.185	2.296		0.14822	0.2954		0.14822	0.2843		0.29639	0.31132
0.18528	2.296		0.14844	0.2954		0.14844	0.2843		0.29694	0.31132
0.18556	2.296		0.14867	0.2955		0.14867	0.2843		0.29722	0.31132
0.18583	2.295		0.14889	0.2955		0.14889	0.2844		0.29778	0.31132
0.18611	2.294		0.14911	0.2955		0.14911	0.2844		0.29806	0.31132
0.18639	2.296		0.14933	0.2955		0.14933	0.2844		0.29861	0.31132
0.18667	2.295		0.14956	0.2955		0.14956	0.2845		0.29917	0.31132
0.18694	2.296		0.14978	0.2955		0.14978	0.2845		0.29944	0.31132
0.18722	2.296		0.15	0.2955		0.15	0.2845		0.3	0.31132
0.1875	2.296		0.15022	0.2955		0.15022	0.2845		0.30028	0.31101
0.18778	2.296		0.15044	0.2955		0.15044	0.2846		0.30083	0.31132
0.18806	2.296		0.15067	0.2955		0.15067	0.2846		0.30139	0.31101
0.18833	2.296		0.15089	0.2956		0.15089	0.2846		0.30167	0.31132
0.18861	2.296		0.15111	0.2956		0.15111	0.2847		0.30222	0.31101
0.18889	2.296		0.15133	0.2956		0.15133	0.2847		0.3025	0.31101
0.18917	2.297		0.15156	0.2956		0.15156	0.2847		0.30306	0.31101
0.18944	2.297		0.15178	0.2956		0.15178	0.2848		0.30361	0.31101
0.18972	2.297		0.152	0.2956		0.152	0.2848		0.30389	0.31131
0.19	2.296		0.15222	0.2958		0.15222	0.2848		0.30444	0.31131
0.19028	2.298		0.15244	0.2958		0.15244	0.2848		0.30472	0.31131
0.19056	2.301		0.15267	0.2958		0.15267	0.2849		0.30528	0.31131
0.19083	2.302		0.15289	0.2958		0.15289	0.2849		0.30583	0.31131
0.19111	2.301		0.15311	0.2959		0.15311	0.2849		0.30611	0.31131
0.19139	2.302		0.15333	0.2959		0.15333	0.285		0.30667	0.31131
0.19167	2.302		0.15356	0.2959		0.15356	0.285		0.30694	0.31161
0.19194	2.302		0.15378	0.2959		0.15378	0.285		0.3075	0.31161
0.19222	2.304		0.154	0.2959		0.154	0.285		0.30806	0.31161
0.1925	2.305		0.15422	0.296		0.15422	0.2851		0.30833	0.3113
0.19278	2.306		0.15444	0.2961		0.15444	0.2851		0.30889	0.3113
0.19306	2.304		0.15467	0.2961		0.15467	0.2852		0.30917	0.3113
0.19333	2.307		0.15489	0.2961		0.15489	0.2852		0.30972	0.3113
0.19361	2.307		0.15511	0.2961		0.15511	0.2852		0.31028	0.3113
0.19389	2.306		0.15533	0.2962		0.15533	0.2852		0.31056	0.3113
0.19417	2.306		0.15556	0.2962		0.15556	0.2853		0.31111	0.3113
0.19444	2.306		0.15578	0.2962		0.15578	0.2853		0.31139	0.3113
0.19472	2.307		0.156	0.2962		0.156	0.2853		0.31194	0.3113
0.195	2.307		0.15622	0.2962		0.15622	0.2853		0.3125	0.3113
0.19528	2.306		0.15644	0.2962		0.15644	0.2854		0.31278	0.3113
0.19556	2.305		0.15667	0.2962		0.15667	0.2854		0.31333	0.3113
0.19583	2.306		0.15689	0.2962		0.15689	0.2854		0.31361	0.3113
0.19611	2.307		0.15711	0.2962		0.15711	0.2854		0.31417	0.31129
0.19639	2.307		0.15733	0.2963		0.15733	0.2855		0.31472	0.31129
0.19667	2.306		0.15756	0.2962		0.15756	0.2854		0.315	0.31129
0.19694	2.306		0.15778	0.2963		0.15778	0.2855		0.31556	0.31129
0.19722	2.306		0.158	0.2963		0.158	0.2855		0.31583	0.31099
0.1975	2.307		0.15822	0.2963		0.15822	0.2856		0.31639	0.31099
0.19778	2.308		0.15844	0.2963		0.15844	0.2856		0.31694	0.31129
0.19806	2.307		0.15867	0.2963		0.15867	0.2856		0.31722	0.31159
0.19833	2.307		0.15889	0.2963		0.15889	0.2856		0.31778	0.31159
0.19861	2.306		0.15911	0.2964		0.15911	0.2856		0.31806	0.31159
0.19889	2.307		0.15933	0.2964		0.15933	0.2857		0.31861	0.31189
0.19917	2.307		0.15956	0.2964		0.15956	0.2857		0.31917	0.31189
0.19944	2.307		0.15978	0.2964		0.15978	0.2857		0.31944	0.31219
0.19972	2.307		0.16	0.2964		0.16	0.2858		0.32	0.31219
0.2	2.307		0.16022	0.2964		0.16022	0.2858		0.32028	0.31219
0.20028	2.307		0.16044	0.2965		0.16044	0.2858		0.32083	0.31219
0.20056	2.308		0.16067	0.2965		0.16067	0.2859		0.32139	0.31189
0.20083	2.307		0.16089	0.2965		0.16089	0.2859		0.32167	0.31189
0.20111	2.307		0.16111	0.2965		0.16111	0.2859		0.32222	0.31189
0.20139	2.307		0.16133	0.2965		0.16133	0.2859		0.3225	0.31189
0.20167	2.308		0.16156	0.2965		0.16156	0.286		0.32306	0.31189
0.20194	2.308		0.16178	0.2965		0.16178	0.286		0.32361	0.31188
0.20222	2.307		0.162	0.2966		0.162	0.286		0.32389	0.31158
0.2025	2.308		0.16222	0.2966		0.16222	0.2861		0.32444	0.31158
0.20278	2.307		0.16244	0.2966		0.16244	0.2861		0.32472	0.31188
0.20306	2.308		0.16267	0.2966		0.16267	0.2861		0.32528	0.31188
0.20333	2.307		0.16289	0.2966		0.16289	0.2861		0.32583	0.31188
0.20361	2.307		0.16311	0.2966		0.16311	0.2862		0.32611	0.31188
0.20389	2.307		0.16333	0.2967		0.16333	0.2862		0.32667	0.31188
0.20417	2.307		0.16356	0.2966		0.16356	0.2862		0.32694	0.31188
0.20444	2.306		0.16378	0.2968		0.16378	0.2862		0.3275	0.31188
0.20472	2.307		0.164	0.2968		0.164	0.2862		0.32806	0.31188
0.205	2.308		0.16422	0.2968		0.16422	0.2863		0.32833	0.31188
0.20528	2.31		0.16444	0.2969		0.16444	0.2863		0.32889	0.31188
0.20556	2.308		0.16467	0.2969		0.16467	0.2863		0.32917	0.31188
0.20583	2.309		0.16489	0.2969		0.16489	0.2864		0.32972	0.31187
0.20611	2.309		0.16511	0.2969		0.16511	0.2864		0.33028	0.31187
0.20639	2.31		0.16533	0.2969		0.16533	0.2864		0.33056	0.31187
0.20667	2.309		0.16556	0.2969		0.16556	0.2864		0.33111	0.31157
0.20694	2.309		0.16578	0.2969		0.16578	0.2865		0.33139	0.31157
0.20722	2.308		0.166	0.2969		0.166	0.2865		0.33194	0.31187
0.2075	2.309		0.16622	0.297		0.16622	0.2866		0.3325	0.31187
0.20778	2.308		0.16644	0.297		0.16644	0.2866		0.33278	0.31157
0.20806	2.308		0.16667	0.297		0.16667	0.2866		0.33333	0.31157
0.20833	2.308		0.16689	0.297		0.16689	0.2866		0.33361	0.31157
0.20861	2.309		0.16711	0.297		0.16711	0.2866		0.33417	0.31217
0.20889	2.308		0.16733	0.297		0.16733	0.2867		0.33472	0.31217
0.20917	2.308		0.16756	0.297		0.16756	0.2867		0.335	0.31187
0.20944	2.309		0.16778	0.2971		0.16778	0.2867		0.33556	0.31186
0.20972	2.308		0.168	0.2971		0.168	0.2867		0.33583	0.31186
0.21	2.307		0.16822	0.2971		0.16822	0.2868		0.33639	0.31186
0.21028	2.308		0.16844	0.2971		0.16844	0.2868		0.33694	0.31247
0.21056	2.307		0.16867	0.2971		0.16867	0.2869		0.33722	0.31247
0.21083	2.307		0.16889	0.2971		0.16889	0.2869		0.33778	0.31216
0.21111	2.306		0.16911	0.2971		0.16911	0.2869		0.33806	0.31216
0.21139	2.307		0.16933	0.2972		0.16933	0.2869		0.33861	0.31216
0.21167	2.308		0.16956	0.2972		0.16956	0.2869		0.33917	0.31216
0.21194	2.308		0.16978	0.2972		0.16978	0.287		0.33944	0.31216
0.21222	2.308		0.17	0.2972		0.17	0.287		0.34	0.31216
0.2125	2.309		0.17022	0.2972		0.17022	0.2871		0.34028	0.31216
0.21278	2.308		0.17044	0.2972		0.17044	0.2871		0.34083	0.31186
0.21306	2.308		0.17067	0.2972		0.17067	0.2871		0.34139	0.31216
0.21333	2.302		0.17089	0.2972		0.17089	0.2872		0.34167	0.31216
0.21361	2.298		0.17111	0.2972		0.17111	0.2872		0.34222	0.31216
0.21389	2.297		0.17133	0.2973		0.17133	0.2872		0.3425	0.31185
0.21417	2.298		0.17156	0.2973		0.17156	0.2872		0.34306	0.31216
0.21444	2.299		0.17178	0.2973		0.17178	0.2873		0.34361	0.31215
0.21472	2.299		0.172	0.2973		0.172	0.2873		0.34389	0.31215
0.215	2.299		0.17222	0.2973		0.17222	0.2873		0.34444	0.31215
0.21528	2.298		0.17244	0.2973		0.17244	0.2873		0.34472	0.31215
0.21556	2.299		0.17267	0.2973		0.17267	0.2873		0.34528	0.31215
0.21583	2.299		0.17289	0.2974		0.17289	0.2874		0.34583	0.31215
0.21611	2.297		0.17311	0.2974		0.17311	0.2874		0.34611	0.31215
0.21639	2.3		0.17333	0.2974		0.17333	0.2874		0.34667	0.31215
0.21667	2.3		0.17356	0.2974		0.17356	0.2875		0.34694	0.31215
0.21694	2.301		0.17378	0.2974		0.17378	0.2875		0.3475	0.31215
0.21722	2.301		0.174	0.2974		0.174	0.2875		0.34806	0.31215
0.2175	2.3		0.17422	0.2974		0.17422	0.2875		0.34833	0.31215
0.21778	2.3		0.17444	0.2975		0.17444	0.2876		0.34889	0.31215
0.21806	2.3		0.17467	0.2975		0.17467	0.2876		0.34917	0.31245
0.21833	2.301		0.17489	0.2975		0.17489	0.2876		0.34972	0.31245
0.21861	2.301		0.17511	0.2976		0.17511	0.2876		0.35028	0.31245
0.21889	2.3		0.17533	0.2976		0.17533	0.2877		0.35056	0.31245
0.21917	2.3		0.17556	0.2976		0.17556	0.2877		0.35111	0.31245
0.21944	2.3		0.17578	0.2976		0.17578	0.2878		0.35139	0.31244
0.21972	2.3		0.176	0.2976		0.176	0.2878		0.35194	0.31244
0.22	2.304		0.17622	0.2976		0.17622	0.2878		0.3525	0.31244
0.22028	2.306		0.17644	0.2976		0.17644	0.2878		0.35278	0.31244
0.22056	2.306		0.17667	0.2976		0.17667	0.2878		0.35333	0.31274
0.22083	2.306		0.17689	0.2977		0.17689	0.2878		0.35361	0.31244
0.22111	2.305		0.17711	0.2977		0.17711	0.2879		0.35417	0.31244
0.22139	2.306		0.17733	0.2977		0.17733	0.2879		0.35472	0.31274
0.22167	2.306		0.17756	0.2977		0.17756	0.2879		0.355	0.31274
0.22194	2.306		0.17778	0.2977		0.17778	0.2879		0.35556	0.31274
0.22222	2.306		0.178	0.2977		0.178	0.288		0.35583	0.31274
0.2225	2.306		0.17822	0.2977		0.17822	0.288		0.35639	0.31274
0.22278	2.307		0.17844	0.2978		0.17844	0.288		0.35694	0.31274
0.22306	2.306		0.17867	0.2978		0.17867	0.2881		0.35722	0.31274
0.22333	2.305		0.17889	0.2978		0.17889	0.2881		0.35778	0.31274
0.22361	2.306		0.17911	0.2978		0.17911	0.2881		0.35806	0.31274
0.22389	2.305		0.17933	0.2978		0.17933	0.2882		0.35861	0.31274
0.22417	2.305		0.17956	0.2978		0.17956	0.2882		0.35917	0.31273
0.22444	2.305		0.17978	0.2978		0.17978	0.2882		0.35944	0.31273
0.22472	2.305		0.18	0.2978		0.18	0.2882		0.36	0.31273
0.225	2.306		0.18022	0.2979		0.18022	0.2882		0.36028	0.31273
0.22528	2.305		0.18044	0.2979		0.18044	0.2882		0.36083	0.31273
0.22556	2.305		0.18067	0.2979		0.18067	0.2883		0.36139	0.31273
0.22583	2.308		0.18089	0.2979		0.18089	0.2883		0.36167	0.31273
0.22611	2.308		0.18111	0.2979		0.18111	0.2883		0.36222	0.31273
0.22639	2.305		0.18133	0.2979		0.18133	0.2883		0.3625	0.31273
0.22667	2.306		0.18156	0.2979		0.18156	0.2884		0.36306	0.31243
0.22694	2.306		0.18178	0.2979		0.18178	0.2884		0.36361	0.31242
0.22722	2.307		0.182	0.2979		0.182	0.2884		0.36389	0.31242
0.2275	2.307		0.18222	0.298		0.18222	0.2884		0.36444	0.31242
0.22778	2.306		0.18244	0.298		0.18244	0.2885		0.36472	0.31242
0.22806	2.307		0.18267	0.298		0.18267	0.2885		0.36528	0.31242
0.22833	2.305		0.18289	0.298		0.18289	0.2885		0.36583	0.31242
0.22861	2.305		0.18311	0.298		0.18311	0.2886		0.36611	0.31242
0.22889	2.305		0.18333	0.298		0.18333	0.2886		0.36667	0.31272
0.22917	2.306		0.18356	0.298		0.18356	0.2886		0.36694	0.31242
0.22944	2.306		0.18378	0.298		0.18378	0.2886		0.3675	0.31242
0.22972	2.306		0.184	0.2981		0.184	0.2886		0.36806	0.31242
0.23	2.305		0.18422	0.2981		0.18422	0.2886		0.36833	0.31242
0.23028	2.308		0.18444	0.2981		0.18444	0.2887		0.36889	0.31242
0.23056	2.308		0.18467	0.2981		0.18467	0.2887		0.36917	0.31242
0.23083	2.309		0.18489	0.2981		0.18489	0.2887		0.36972	0.31241
0.23111	2.309		0.18511	0.2981		0.18511	0.2888		0.37028	0.31241
0.23139	2.307		0.18533	0.2981		0.18533	0.2888		0.37056	0.31241
0.23167	2.307		0.18556	0.2981		0.18556	0.2888		0.37111	0.31241
0.23194	2.308		0.18578	0.2981		0.18578	0.2888		0.37139	0.31271
0.23222	2.307		0.186	0.2982		0.186	0.2889		0.37194	0.31241
0.2325	2.308		0.18622	0.2982		0.18622	0.2889		0.3725	0.31241
0.23278	2.309		0.18644	0.2982		0.18644	0.289		0.37278	0.31241
0.23306	2.307		0.18667	0.2982		0.18667	0.289		0.37333	0.31241
0.23333	2.308		0.18689	0.2982		0.18689	0.289		0.37361	0.31241
0.23361	2.307		0.18711	0.2982		0.18711	0.289		0.37417	0.31271
0.23389	2.306		0.18733	0.2982		0.18733	0.289		0.37472	0.31271
0.23417	2.307		0.18756	0.2982		0.18756	0.2891		0.375	0.31271
0.23444	2.308		0.18778	0.2983		0.18778	0.2891		0.37556	0.31271
0.23472	2.308		0.188	0.2983		0.188	0.2891		0.37583	0.31271
0.235	2.308		0.18822	0.2983		0.18822	0.2892		0.37639	0.31301
0.23528	2.308		0.18844	0.2984		0.18844	0.2892		0.37694	0.31301
0.23556	2.308		0.18867	0.2984		0.18867	0.2892		0.37722	0.31301
0.23583	2.308		0.18889	0.2984		0.18889	0.2892		0.37778	0.31331
0.23611	2.308		0.18911	0.2985		0.18911	0.2892		0.37806	0.31392
0.23639	2.307		0.18933	0.2985		0.18933	0.2892		0.37861	0.31391
0.23667	2.306		0.18956	0.2985		0.18956	0.2893		0.37917	0.31422
0.23694	2.306		0.18978	0.2985		0.18978	0.2893		0.37944	0.31391
0.23722	2.307		0.19	0.2985		0.19	0.2893		0.38	0.31391
0.2375	2.308		0.19022	0.2985		0.19022	0.2894		0.38028	0.31391
0.23778	2.307		0.19044	0.2985		0.19044	0.2894		0.38083	0.31391
0.23806	2.308		0.19067	0.2985		0.19067	0.2894		0.38139	0.31391
0.23833	2.308		0.19089	0.2985		0.19089	0.2894		0.38167	0.31391
0.23861	2.309		0.19111	0.2986		0.19111	0.2894		0.38222	0.31391
0.23889	2.308		0.19133	0.2986		0.19133	0.2895		0.3825	0.31391
0.23917	2.307		0.19156	0.2986		0.19156	0.2895		0.38306	0.31391
0.23944	2.307		0.19178	0.2986		0.19178	0.2895		0.38361	0.31391
0.23972	2.308		0.192	0.2986		0.192	0.2896		0.38389	0.31391
0.24	2.308		0.19222	0.2986		0.19222	0.2896		0.38444	0.3139
0.24028	2.308		0.19244	0.2987		0.19244	0.2896		0.38472	0.3139
0.24056	2.308		0.19267	0.2986		0.19267	0.2896		0.38528	0.3139
0.24083	2.307		0.19289	0.2986		0.19289	0.2896		0.38583	0.3139
0.24111	2.308		0.19311	0.2987		0.19311	0.2896		0.38611	0.3136
0.24139	2.308		0.19333	0.2987		0.19333	0.2896		0.38667	0.3136
0.24167	2.307		0.19356	0.2987		0.19356	0.2896		0.38694	0.3136
0.24194	2.307		0.19378	0.2987		0.19378	0.2897		0.3875	0.3136
0.24222	2.308		0.194	0.2987		0.194	0.2897		0.38806	0.3136
0.2425	2.308		0.19422	0.2987		0.19422	0.2898		0.38833	0.3136
0.24278	2.309		0.19444	0.2987		0.19444	0.2898		0.38889	0.3139
0.24306	2.31		0.19467	0.2988		0.19467	0.2898		0.38917	0.3139
0.24333	2.31		0.19489	0.2988		0.19489	0.2899		0.38972	0.3139
0.24361	2.311		0.19511	0.2988		0.19511	0.2899		0.39028	0.31389
0.24389	2.311		0.19533	0.2988		0.19533	0.2899		0.39056	0.31389
0.24417	2.311		0.19556	0.2988		0.19556	0.2899		0.39111	0.31389
0.24444	2.311		0.19578	0.2988		0.19578	0.29		0.39139	0.3142
0.24472	2.312		0.196	0.2989		0.196	0.29		0.39194	0.3142
0.245	2.316		0.19622	0.2988		0.19622	0.29		0.3925	0.3148
0.24528	2.315		0.19644	0.2989		0.19644	0.2901		0.39278	0.3148
0.24556	2.314		0.19667	0.2989		0.19667	0.2901		0.39333	0.3145
0.24583	2.314		0.19689	0.2989		0.19689	0.2901		0.39361	0.3145
0.24611	2.315		0.19711	0.2989		0.19711	0.2901		0.39417	0.31449
0.24639	2.313		0.19733	0.2989		0.19733	0.2901		0.39472	0.31449
0.24667	2.315		0.19756	0.2989		0.19756	0.2901		0.395	0.31449
0.24694	2.315		0.19778	0.2989		0.19778	0.2902		0.39556	0.31449
0.24722	2.315		0.198	0.2989		0.198	0.2902		0.39583	0.31449
0.2475	2.314		0.19822	0.2989		0.19822	0.2902		0.39639	0.31449
0.24778	2.314		0.19844	0.299		0.19844	0.2903		0.39694	0.31419
0.24806	2.312		0.19867	0.299		0.19867	0.2903		0.39722	0.31449
0.24833	2.311		0.19889	0.299		0.19889	0.2903		0.39778	0.31449
0.24861	2.311		0.19911	0.299		0.19911	0.2903		0.39806	0.31449
0.24889	2.311		0.19933	0.299		0.19933	0.2904		0.39861	0.31449
0.24917	2.312		0.19956	0.299		0.19956	0.2904		0.39917	0.31449
0.24944	2.311		0.19978	0.299		0.19978	0.2904		0.39944	0.31418
0.24972	2.311		0.2	0.299		0.2	0.2904		0.4	0.31418
0.25	2.314		0.20022	0.2991		0.20022	0.2904		0.40028	0.31418
0.25028	2.315		0.20044	0.2991		0.20044	0.2904		0.40083	0.31418
0.25056	2.315		0.20067	0.2991		0.20067	0.2905		0.40139	0.31418
0.25083	2.315		0.20089	0.2992		0.20089	0.2905		0.40167	0.31418
0.25111	2.314		0.20111	0.2992		0.20111	0.2905		0.40222	0.31418
0.25139	2.314		0.20133	0.2992		0.20133	0.2906		0.4025	0.31448
0.25167	2.314		0.20156	0.2992		0.20156	0.2906		0.40306	0.31418
0.25194	2.314		0.20178	0.2992		0.20178	0.2906		0.40361	0.31418
0.25222	2.314		0.202	0.2992		0.202	0.2906		0.40389	0.31418
0.2525	2.314		0.20222	0.2992		0.20222	0.2907		0.40444	0.31417
0.25278	2.315		0.20244	0.2992		0.20244	0.2907		0.40472	0.31417
0.25306	2.314		0.20267	0.2992		0.20267	0.2907		0.40528	0.31387
0.25333	2.314		0.20289	0.2993		0.20289	0.2907		0.40583	0.31387
0.25361	2.314		0.20311	0.2993		0.20311	0.2908		0.40611	0.31387
0.25389	2.314		0.20333	0.2993		0.20333	0.2908		0.40667	0.31387
0.25417	2.313		0.20356	0.2993		0.20356	0.2908		0.40694	0.31387
0.25444	2.314		0.20378	0.2993		0.20378	0.2909		0.4075	0.31387
0.25472	2.315		0.204	0.2993		0.204	0.2909		0.40806	0.31356
0.255	2.315		0.20422	0.2993		0.20422	0.2909		0.40833	0.31356
0.25528	2.314		0.20444	0.2993		0.20444	0.2909		0.40889	0.31386
0.25556	2.316		0.20467	0.2994		0.20467	0.291		0.40917	0.31386
0.25583	2.316		0.20489	0.2994		0.20489	0.291		0.40972	0.31386
0.25611	2.316		0.20511	0.2994		0.20511	0.291		0.41028	0.31386
0.25639	2.316		0.20533	0.2994		0.20533	0.291		0.41056	0.31386
0.25667	2.316		0.20556	0.2994		0.20556	0.2911		0.41111	0.31386
0.25694	2.315		0.20578	0.2994		0.20578	0.2911		0.41139	0.31386
0.25722	2.314		0.206	0.2994		0.206	0.2911		0.41194	0.31386
0.2575	2.313		0.20622	0.2994		0.20622	0.2912		0.4125	0.31386
0.25778	2.315		0.20644	0.2994		0.20644	0.2912		0.41278	0.31355
0.25806	2.317		0.20667	0.2994		0.20667	0.2913		0.41333	0.31355
0.25833	2.317		0.20689	0.2995		0.20689	0.2913		0.41361	0.31355
0.25861	2.315		0.20711	0.2995		0.20711	0.2913		0.41417	0.31355
0.25889	2.315		0.20733	0.2995		0.20733	0.2913		0.41472	0.31355
0.25917	2.315		0.20756	0.2995		0.20756	0.2913		0.415	0.31355
0.25944	2.315		0.20778	0.2995		0.20778	0.2913		0.41556	0.31355
0.25972	2.314		0.208	0.2995		0.208	0.2914		0.41583	0.31385
0.26	2.315		0.20822	0.2996		0.20822	0.2914		0.41639	0.31355
0.26028	2.315		0.20844	0.2996		0.20844	0.2914		0.41694	0.31385
0.26056	2.316		0.20867	0.2996		0.20867	0.2915		0.41722	0.31385
0.26083	2.316		0.20889	0.2996		0.20889	0.2915		0.41778	0.31385
0.26111	2.315		0.20911	0.2996		0.20911	0.2915		0.41806	0.31385
0.26139	2.316		0.20933	0.2996		0.20933	0.2915		0.41861	0.31385
0.26167	2.315		0.20956	0.2996		0.20956	0.2915		0.41917	0.31385
0.26194	2.315		0.20978	0.2996		0.20978	0.2916		0.41944	0.31385
0.26222	2.315		0.21	0.2996		0.21	0.2916		0.42	0.31385
0.2625	2.315		0.21022	0.2997		0.21022	0.2916		0.42028	0.31384
0.26278	2.315		0.21044	0.2997		0.21044	0.2917		0.42083	0.31384
0.26306	2.315		0.21067	0.2997		0.21067	0.2917		0.42139	0.31384
0.26333	2.314		0.21089	0.2997		0.21089	0.2917		0.42167	0.31384
0.26361	2.314		0.21111	0.2997		0.21111	0.2917		0.42222	0.31384
0.26389	2.315		0.21133	0.2997		0.21133	0.2917		0.4225	0.31354
0.26417	2.317		0.21156	0.2997		0.21156	0.2917		0.42306	0.31354
0.26444	2.317		0.21178	0.2997		0.21178	0.2918		0.42361	0.31384
0.26472	2.317		0.212	0.2998		0.212	0.2918		0.42389	0.31354
0.265	2.315		0.21222	0.2999		0.21222	0.2918		0.42444	0.31384
0.26528	2.316		0.21244	0.2999		0.21244	0.2918		0.42472	0.31384
0.26556	2.315		0.21267	0.2999		0.21267	0.2919		0.42528	0.31384
0.26583	2.316		0.21289	0.2999		0.21289	0.2919		0.42583	0.31353
0.26611	2.316		0.21311	0.2999		0.21311	0.2919		0.42611	0.31353
0.26639	2.316		0.21333	0.2999		0.21333	0.292		0.42667	0.31353
0.26667	2.317		0.21356	0.2999		0.21356	0.292		0.42694	0.31353
0.26694	2.317		0.21378	0.2999		0.21378	0.292		0.4275	0.31353
0.26722	2.317		0.214	0.3		0.214	0.292		0.42806	0.31353
0.2675	2.317		0.21422	0.3		0.21422	0.2921		0.42833	0.31535
0.26778	2.317		0.21444	0.3		0.21444	0.2921		0.42889	0.31777
0.26806	2.316		0.21467	0.3		0.21467	0.2922		0.42917	0.31777
0.26833	2.316		0.21489	0.3		0.21489	0.2921		0.42972	0.31777
0.26861	2.316		0.21511	0.3		0.21511	0.2922		0.43028	0.31777
0.26889	2.317		0.21533	0.3		0.21533	0.2922		0.43056	0.31777
0.26917	2.316		0.21556	0.3001		0.21556	0.2922		0.43111	0.31777
0.26944	2.318		0.21578	0.3001		0.21578	0.2922		0.43139	0.31746
0.26972	2.317		0.216	0.3001		0.216	0.2922		0.43194	0.31746
0.27	2.318		0.21622	0.3001		0.21622	0.2923		0.4325	0.31746
0.27028	2.318		0.21644	0.3001		0.21644	0.2923		0.43278	0.31746
0.27056	2.317		0.21667	0.3001		0.21667	0.2924		0.43333	0.31746
0.27083	2.318		0.21689	0.3001		0.21689	0.2924		0.43361	0.31746
0.27111	2.317		0.21711	0.3001		0.21711	0.2924		0.43417	0.31746
0.27139	2.315		0.21733	0.3002		0.21733	0.2924		0.43472	0.31776
0.27167	2.315		0.21756	0.3002		0.21756	0.2924		0.435	0.31776
0.27194	2.316		0.21778	0.3002		0.21778	0.2925		0.43556	0.31746
0.27222	2.315		0.218	0.3002		0.218	0.2925		0.43583	0.31746
0.2725	2.313		0.21822	0.3002		0.21822	0.2925		0.43639	0.31745
0.27278	2.314		0.21844	0.3003		0.21844	0.2925		0.43694	0.31745
0.27306	2.314		0.21867	0.3003		0.21867	0.2925		0.43722	0.31745
0.27333	2.314		0.21889	0.3003		0.21889	0.2926		0.43778	0.31745
0.27361	2.322		0.21911	0.3003		0.21911	0.2926		0.43806	0.31745
0.27389	2.323		0.21933	0.3003		0.21933	0.2926		0.43861	0.31745
0.27417	2.323		0.21956	0.3003		0.21956	0.2927		0.43917	0.31745
0.27444	2.324		0.21978	0.3003		0.21978	0.2927		0.43944	0.31745
0.27472	2.325		0.22	0.3003		0.22	0.2927		0.44	0.31745
0.275	2.326		0.22022	0.3003		0.22022	0.2927		0.44028	0.31745
0.27528	2.326		0.22044	0.3004		0.22044	0.2927		0.44083	0.31745
0.27556	2.326		0.22067	0.3004		0.22067	0.2928		0.44139	0.31745
0.27583	2.325		0.22089	0.3004		0.22089	0.2928		0.44167	0.31745
0.27611	2.325		0.22111	0.3004		0.22111	0.2928		0.44222	0.31744
0.27639	2.324		0.22133	0.3005		0.22133	0.2928		0.4425	0.31744
0.27667	2.324		0.22156	0.3005		0.22156	0.2929		0.44306	0.31744
0.27694	2.325		0.22178	0.3006		0.22178	0.2929		0.44361	0.31744
0.27722	2.325		0.222	0.3006		0.222	0.2929		0.44389	0.31744
0.2775	2.325		0.22222	0.3006		0.22222	0.2929		0.44444	0.31744
0.27778	2.325		0.22244	0.3006		0.22244	0.293		0.44472	0.31744
0.27806	2.324		0.22267	0.3006		0.22267	0.293		0.44528	0.31744
0.27833	2.325		0.22289	0.3006		0.22289	0.293		0.44583	0.31744
0.27861	2.328		0.22311	0.3006		0.22311	0.293		0.44611	0.31744
0.27889	2.327		0.22333	0.3007		0.22333	0.2931		0.44667	0.31744
0.27917	2.327		0.22356	0.3007		0.22356	0.2931		0.44694	0.31744
0.27944	2.328		0.22378	0.3007		0.22378	0.2931		0.4475	0.31744
0.27972	2.328		0.224	0.3007		0.224	0.2932		0.44806	0.31774
0.28	2.329		0.22419	0.3007		0.22419	0.2932		0.44833	0.31774
0.28028	2.327		0.22442	0.3007		0.22442	0.2932		0.44889	0.31774
0.28056	2.327		0.22464	0.3007		0.22464	0.2932		0.44917	0.31774
0.28083	2.327		0.22486	0.3007		0.22486	0.2932		0.44972	0.31774
0.28111	2.328		0.22508	0.3007		0.22508	0.2932		0.45028	0.31743
0.28139	2.328		0.22531	0.3008		0.22531	0.2933		0.45056	0.31743
0.28167	2.329		0.22553	0.3008		0.22553	0.2936		0.45111	0.31743
0.28194	2.328		0.22575	0.3008		0.22575	0.2936		0.45139	0.31743
0.28222	2.328		0.22597	0.3008		0.22597	0.2936		0.45194	0.31743
0.2825	2.328		0.22619	0.3008		0.22619	0.2937		0.4525	0.31743
0.28278	2.329		0.22642	0.3008		0.22642	0.2937		0.45278	0.31743
0.28306	2.329		0.22664	0.3009		0.22664	0.2937		0.45333	0.31743
0.28333	2.329		0.22686	0.3009		0.22686	0.2937		0.45361	0.31743
0.28361	2.33		0.22708	0.3009		0.22708	0.2937		0.45417	0.31742
0.28389	2.33		0.22731	0.3009		0.22731	0.2938		0.45472	0.31742
0.28417	2.329		0.22753	0.3009		0.22753	0.2938		0.455	0.31742
0.28444	2.33		0.22775	0.3009		0.22775	0.2939		0.45556	0.31742
0.28472	2.33		0.22797	0.3009		0.22797	0.2938		0.45583	0.31742
0.285	2.33		0.22819	0.3009		0.22819	0.2939		0.45639	0.31742
0.28528	2.331		0.22842	0.3009		0.22842	0.2939		0.45694	0.31742
0.28556	2.331		0.22864	0.301		0.22864	0.2939		0.45722	0.31742
0.28583	2.329		0.22886	0.301		0.22886	0.2939		0.45778	0.31742
0.28611	2.329		0.22908	0.301		0.22908	0.294		0.45806	0.31712
0.28639	2.329		0.22931	0.301		0.22931	0.294		0.45861	0.31711
0.28667	2.329		0.22953	0.301		0.22953	0.294		0.45917	0.31742
0.28694	2.33		0.22975	0.301		0.22975	0.294		0.45944	0.31772
0.28722	2.33		0.22997	0.301		0.22997	0.2941		0.46	0.31772
0.2875	2.33		0.23019	0.301		0.23019	0.2941		0.46028	0.31772
0.28778	2.331		0.23042	0.3011		0.23042	0.2941		0.46083	0.31772
0.28806	2.331		0.23064	0.3011		0.23064	0.2941		0.46139	0.31772
0.28833	2.331		0.23086	0.3011		0.23086	0.2941		0.46167	0.31772
0.28861	2.331		0.23108	0.3011		0.23108	0.2941		0.46222	0.31741
0.28889	2.331		0.23131	0.3011		0.23131	0.2942		0.4625	0.31741
0.28917	2.331		0.23153	0.3012		0.23153	0.2942		0.46306	0.31771
0.28944	2.332		0.23175	0.3012		0.23175	0.2942		0.46361	0.31771
0.28972	2.331		0.23197	0.3012		0.23197	0.2942		0.46389	0.31771
0.29	2.331		0.23219	0.3012		0.23219	0.2942		0.46444	0.31771
0.29028	2.331		0.23242	0.3012		0.23242	0.2943		0.46472	0.31771
0.29056	2.331		0.23264	0.3012		0.23264	0.2944		0.46528	0.31771
0.29083	2.331		0.23286	0.3012		0.23286	0.2944		0.46583	0.31771
0.29111	2.332		0.23308	0.3012		0.23308	0.2944		0.46611	0.31771
0.29139	2.331		0.23331	0.3013		0.23331	0.2944		0.46667	0.31771
0.29167	2.332		0.23353	0.3012		0.23353	0.2944		0.46694	0.31771
0.29194	2.331		0.23375	0.3013		0.23375	0.2944		0.4675	0.31771
0.29222	2.329		0.23397	0.3013		0.23397	0.2945		0.46806	0.3177
0.2925	2.332		0.23419	0.3013		0.23419	0.2945		0.46833	0.3177
0.29278	2.332		0.23442	0.3013		0.23442	0.2945		0.46889	0.3177
0.29306	2.332		0.23464	0.3013		0.23464	0.2945		0.46917	0.3177
0.29333	2.332		0.23486	0.3013		0.23486	0.2945		0.46972	0.3177
0.29361	2.333		0.23508	0.3013		0.23508	0.2946		0.47028	0.3177
0.29389	2.333		0.23531	0.3013		0.23531	0.2946		0.47056	0.3177
0.29417	2.334		0.23553	0.3014		0.23553	0.2946		0.47111	0.3177
0.29444	2.333		0.23575	0.3014		0.23575	0.2947		0.47139	0.3177
0.29472	2.334		0.23597	0.3014		0.23597	0.2947		0.47194	0.3174
0.295	2.333		0.23619	0.3014		0.23619	0.2947		0.4725	0.31739
0.29528	2.333		0.23642	0.3014		0.23642	0.2947		0.47278	0.3177
0.29556	2.332		0.23664	0.3014		0.23664	0.2947		0.47333	0.31739
0.29583	2.332		0.23686	0.3014		0.23686	0.2947		0.47361	0.3177
0.29611	2.332		0.23708	0.3014		0.23708	0.2948		0.47417	0.31739
0.29639	2.332		0.23731	0.3018		0.23731	0.2948		0.47472	0.31769
0.29667	2.332		0.23753	0.3018		0.23753	0.2948		0.475	0.31769
0.29694	2.333		0.23775	0.3018		0.23775	0.2949		0.47556	0.318
0.29722	2.332		0.23797	0.3019		0.23797	0.2949		0.47583	0.31799
0.2975	2.333		0.23819	0.3019		0.23819	0.2949		0.47639	0.31799
0.29778	2.334		0.23842	0.3019		0.23842	0.2949		0.47694	0.31799
0.29806	2.334		0.23864	0.3019		0.23864	0.2949		0.47722	0.31799
0.29833	2.333		0.23886	0.3019		0.23886	0.295		0.47778	0.31799
0.29861	2.333		0.23908	0.3019		0.23908	0.295		0.47806	0.31799
0.29889	2.334		0.23931	0.302		0.23931	0.295		0.47861	0.31799
0.29917	2.326		0.23953	0.3019		0.23953	0.295		0.47917	0.31799
0.29944	2.324		0.23975	0.302		0.23975	0.295		0.47944	0.31829
0.29972	2.324		0.23997	0.3019		0.23997	0.2951		0.48	0.31799
0.3	2.323		0.24019	0.3019		0.24019	0.2951		0.48028	0.31799
0.30028	2.324		0.24042	0.302		0.24042	0.2951		0.48083	0.31799
0.30056	2.324		0.24064	0.302		0.24064	0.2951		0.48139	0.31799
0.30083	2.323		0.24086	0.302		0.24086	0.2951		0.48167	0.31799
0.30111	2.323		0.24108	0.302		0.24108	0.2952		0.48222	0.31798
0.30139	2.324		0.24131	0.302		0.24131	0.2952		0.4825	0.31798
0.30167	2.324		0.24153	0.3021		0.24153	0.2952		0.48306	0.31798
0.30194	2.323		0.24175	0.3021		0.24175	0.2953		0.48361	0.31798
0.30222	2.323		0.24197	0.3021		0.24197	0.2953		0.48389	0.31798
0.3025	2.323		0.24219	0.3021		0.24219	0.2953		0.48444	0.31798
0.30278	2.323		0.24242	0.3021		0.24242	0.2953		0.48472	0.31798
0.30306	2.323		0.24264	0.3021		0.24264	0.2954		0.48528	0.31798
0.30333	2.322		0.24286	0.3021		0.24286	0.2954		0.48583	0.31768
0.30361	2.324		0.24308	0.3021		0.24308	0.2954		0.48611	0.31767
0.30389	2.322		0.24331	0.3021		0.24331	0.2954		0.48667	0.31767
0.30417	2.321		0.24353	0.3021		0.24353	0.2954		0.48694	0.31767
0.30444	2.321		0.24375	0.3022		0.24375	0.2954		0.4875	0.31767
0.30472	2.322		0.24397	0.3022		0.24397	0.2955		0.48806	0.31767
0.305	2.323		0.24419	0.3022		0.24419	0.2955		0.48833	0.31767
0.30528	2.323		0.24442	0.3022		0.24442	0.2955		0.48889	0.31767
0.30556	2.323		0.24464	0.3022		0.24464	0.2955		0.48917	0.31767
0.30583	2.323		0.24486	0.3022		0.24486	0.2956		0.48972	0.31767
0.30611	2.323		0.24508	0.3022		0.24508	0.2956		0.49028	0.31767
0.30639	2.323		0.24531	0.3022		0.24531	0.2956		0.49056	0.31767
0.30667	2.322		0.24553	0.3022		0.24553	0.2956		0.49111	0.31797
0.30694	2.322		0.24575	0.3022		0.24575	0.2956		0.49139	0.31797
0.30722	2.322		0.24597	0.3022		0.24597	0.2956		0.49194	0.31797
0.3075	2.322		0.24619	0.3022		0.24619	0.2956		0.4925	0.31797
0.30778	2.329		0.24642	0.3023		0.24642	0.2957		0.49278	0.31797
0.30806	2.329		0.24664	0.3023		0.24664	0.2957		0.49333	0.31797
0.30833	2.329		0.24686	0.3023		0.24686	0.2957		0.49361	0.31797
0.30861	2.33		0.24708	0.3023		0.24708	0.2958		0.49417	0.31796
0.30889	2.33		0.24731	0.3023		0.24731	0.2958		0.49472	0.31796
0.30917	2.326		0.24753	0.3023		0.24753	0.2958		0.495	0.31796
0.30944	2.325		0.24775	0.3023		0.24775	0.2958		0.49556	0.31796
0.30972	2.327		0.24797	0.3023		0.24797	0.2958		0.49583	0.31796
0.31	2.329		0.24819	0.3023		0.24819	0.2959		0.49639	0.31796
0.31028	2.328		0.24842	0.3024		0.24842	0.2959		0.49694	0.31796
0.31056	2.328		0.24864	0.3024		0.24864	0.2959		0.49722	0.31796
0.31083	2.327		0.24886	0.3024		0.24886	0.2959		0.49778	0.31796
0.31111	2.327		0.24908	0.3024		0.24908	0.2959		0.49806	0.31765
0.31139	2.327		0.24931	0.3024		0.24931	0.296		0.49861	0.31796
0.31167	2.328		0.24953	0.3024		0.24953	0.296		0.49917	0.31796
0.31194	2.328		0.24975	0.3024		0.24975	0.296		0.49944	0.31796
0.31222	2.328		0.24997	0.3024		0.24997	0.2961		0.5	0.31795
0.3125	2.329		0.25019	0.3024		0.25019	0.2961		0.50028	0.31795
0.31278	2.328		0.25042	0.3025		0.25042	0.2961		0.50083	0.31795
0.31306	2.328		0.25064	0.3025		0.25064	0.2961		0.50139	0.31795
0.31333	2.329		0.25086	0.3025		0.25086	0.2961		0.50167	0.31795
0.31361	2.328		0.25108	0.3025		0.25108	0.2962		0.50222	0.31795
0.31389	2.326		0.25131	0.3025		0.25131	0.2962		0.5025	0.31795
0.31417	2.328		0.25153	0.3025		0.25153	0.2963		0.50306	0.31795
0.31444	2.328		0.25175	0.3025		0.25175	0.2963		0.50361	0.31795
0.31472	2.327		0.25197	0.3025		0.25197	0.2963		0.50389	0.31795
0.315	2.327		0.25219	0.3025		0.25219	0.2963		0.50444	0.31795
0.31528	2.326		0.25242	0.3025		0.25242	0.2964		0.50472	0.31795
0.31556	2.327		0.25264	0.3025		0.25264	0.2964		0.50528	0.31795
0.31583	2.327		0.25286	0.3025		0.25286	0.2964		0.50583	0.31794
0.31611	2.328		0.25308	0.3026		0.25308	0.2964		0.50611	0.31794
0.31639	2.328		0.25331	0.3026		0.25331	0.2965		0.50667	0.31794
0.31667	2.328		0.25353	0.3026		0.25353	0.2965		0.50694	0.31794
0.31694	2.326		0.25375	0.3026		0.25375	0.2965		0.5075	0.31764
0.31722	2.326		0.25397	0.3026		0.25397	0.2965		0.50806	0.31764
0.3175	2.326		0.25419	0.3027		0.25419	0.2965		0.50833	0.31794
0.31778	2.326		0.25442	0.3027		0.25442	0.2965		0.50889	0.31794
0.31806	2.326		0.25464	0.3027		0.25464	0.2966		0.50917	0.31764
0.31833	2.326		0.25486	0.3027		0.25486	0.2966		0.50972	0.31794
0.31861	2.327		0.25508	0.3027		0.25508	0.2967		0.51	0.31794
0.31889	2.327		0.25531	0.3027		0.25531	0.2967		0.51056	0.31794
0.31917	2.325		0.25553	0.3027		0.25553	0.2967		0.51111	0.31794
0.31944	2.325		0.25575	0.3027		0.25575	0.2967		0.51139	0.31794
0.31972	2.326		0.25597	0.3028		0.25597	0.2967		0.51194	0.31793
0.32	2.326		0.25619	0.3027		0.25619	0.2968		0.51222	0.31763
0.32028	2.327		0.25642	0.3028		0.25642	0.2968		0.51278	0.31763
0.32056	2.325		0.25664	0.3028		0.25664	0.2968		0.51333	0.31763
0.32083	2.325		0.25686	0.3028		0.25686	0.2968		0.51361	0.31763
0.32111	2.325		0.25708	0.3028		0.25708	0.2969		0.51417	0.31763
0.32139	2.327		0.25731	0.3028		0.25731	0.2969		0.51444	0.31793
0.32167	2.326		0.25753	0.3028		0.25753	0.2969		0.515	0.31763
0.32194	2.325		0.25775	0.3028		0.25775	0.2969		0.51556	0.31763
0.32222	2.325		0.25797	0.3029		0.25797	0.297		0.51583	0.31793
0.3225	2.326		0.25819	0.3029		0.25819	0.297		0.51639	0.31793
0.32278	2.327		0.25842	0.3028		0.25842	0.297		0.51667	0.31793
0.32306	2.332		0.25864	0.3029		0.25864	0.297		0.51722	0.31793
0.32333	2.331		0.25886	0.3029		0.25886	0.2971		0.51778	0.31792
0.32361	2.332		0.25908	0.3029		0.25908	0.2971		0.51806	0.31762
0.32389	2.331		0.25931	0.3029		0.25931	0.2971		0.51861	0.31792
0.32417	2.331		0.25953	0.3029		0.25953	0.2971		0.51889	0.31792
0.32444	2.332		0.25975	0.3029		0.25975	0.2972		0.51944	0.31792
0.32472	2.332		0.25997	0.3029		0.25997	0.2972		0.52	0.31792
0.325	2.332		0.26019	0.3029		0.26019	0.2972		0.52028	0.31792
0.32528	2.333		0.26042	0.303		0.26042	0.2972		0.52083	0.31792
0.32556	2.335		0.26064	0.303		0.26064	0.2972		0.52111	0.31792
0.32583	2.337		0.26086	0.303		0.26086	0.2972		0.52167	0.31792
0.32611	2.336		0.26108	0.303		0.26108	0.2973		0.52222	0.31792
0.32639	2.336		0.26131	0.303		0.26131	0.2973		0.5225	0.31792
0.32667	2.336		0.26153	0.303		0.26153	0.2973		0.52306	0.31792
0.32694	2.338		0.26175	0.303		0.26175	0.2973		0.52333	0.31792
0.32722	2.338		0.26197	0.303		0.26197	0.2974		0.52389	0.31791
0.3275	2.339		0.26219	0.303		0.26219	0.2974		0.52444	0.31822
0.32778	2.339		0.26242	0.3031		0.26242	0.2974		0.52472	0.31822
0.32806	2.339		0.26264	0.303		0.26264	0.2974		0.52528	0.31822
0.32833	2.339		0.26286	0.3031		0.26286	0.2975		0.52556	0.31791
0.32861	2.339		0.26308	0.3031		0.26308	0.2975		0.52611	0.31791
0.32889	2.339		0.26331	0.3031		0.26331	0.2975		0.52667	0.31821
0.32917	2.339		0.26353	0.3031		0.26353	0.2975		0.52694	0.31791
0.32944	2.339		0.26375	0.3031		0.26375	0.2976		0.5275	0.31821
0.32972	2.341		0.26397	0.3031		0.26397	0.2976		0.52778	0.31821
0.33	2.339		0.26419	0.3031		0.26419	0.2976		0.52833	0.31821
0.33028	2.339		0.26442	0.3031		0.26442	0.2976		0.52889	0.31821
0.33056	2.339		0.26464	0.3031		0.26464	0.2977		0.52917	0.31821
0.33083	2.339		0.26486	0.3031		0.26486	0.2977		0.52972	0.31821
0.33111	2.34		0.26508	0.3032		0.26508	0.2977		0.53	0.31821
0.33139	2.34		0.26531	0.3032		0.26531	0.2978		0.53056	0.31821
0.33167	2.339		0.26553	0.3032		0.26553	0.2978		0.53111	0.31821
0.33194	2.339		0.26575	0.3032		0.26575	0.2978		0.53139	0.31821
0.33222	2.338		0.26597	0.3032		0.26597	0.2979		0.53194	0.3182
0.3325	2.338		0.26619	0.3032		0.26619	0.2978		0.53222	0.3182
0.33278	2.339		0.26642	0.3032		0.26642	0.2979		0.53278	0.3182
0.33306	2.338		0.26664	0.3032		0.26664	0.2979		0.53333	0.3182
0.33333	2.339		0.26686	0.3032		0.26686	0.2979		0.53361	0.3182
0.33361	2.339		0.26708	0.3032		0.26708	0.2979		0.53417	0.3182
0.33389	2.339		0.26731	0.3033		0.26731	0.298		0.53444	0.3179
0.33417	2.339		0.26753	0.3033		0.26753	0.298		0.535	0.3179
0.33444	2.341		0.26775	0.3033		0.26775	0.298		0.53556	0.3179
0.33472	2.341		0.26797	0.3033		0.26797	0.2981		0.53583	0.3182
0.335	2.339		0.26819	0.3033		0.26819	0.2981		0.53639	0.3182
0.33528	2.338		0.26842	0.3033		0.26842	0.2981		0.53667	0.3182
0.33556	2.338		0.26864	0.3033		0.26864	0.2981		0.53722	0.3182
0.33583	2.338		0.26886	0.3034		0.26886	0.2981		0.53778	0.31819
0.33611	2.338		0.26908	0.3033		0.26908	0.2982		0.53806	0.31789
0.33639	2.337		0.26931	0.3034		0.26931	0.2982		0.53861	0.31789
0.33667	2.338		0.26953	0.3034		0.26953	0.2982		0.53889	0.31819
0.33694	2.338		0.26975	0.3034		0.26975	0.2983		0.53944	0.31819
0.33722	2.338		0.26997	0.3034		0.26997	0.2983		0.54	0.31819
0.3375	2.337		0.27019	0.3034		0.27019	0.2983		0.54028	0.31789
0.33778	2.337		0.27042	0.3034		0.27042	0.2983		0.54083	0.31789
0.33806	2.339		0.27064	0.3034		0.27064	0.2984		0.54111	0.31789
0.33833	2.339		0.27086	0.3034		0.27086	0.2984		0.54167	0.31819
0.33861	2.339		0.27108	0.3035		0.27108	0.2984		0.54222	0.31819
0.33889	2.34		0.27131	0.3035		0.27131	0.2985		0.5425	0.31819
0.33917	2.339		0.27153	0.3035		0.27153	0.2985		0.54306	0.31819
0.33944	2.339		0.27175	0.3035		0.27175	0.2985		0.54333	0.31819
0.33972	2.34		0.27197	0.3035		0.27197	0.2985		0.54389	0.31849
0.34	2.34		0.27219	0.3035		0.27219	0.2986		0.54444	0.31849
0.34028	2.339		0.27242	0.3035		0.27242	0.2986		0.54472	0.31849
0.34056	2.338		0.27264	0.3035		0.27264	0.2986		0.54528	0.31849
0.34083	2.338		0.27286	0.3036		0.27286	0.2986		0.54556	0.31848
0.34111	2.339		0.27308	0.3036		0.27308	0.2986		0.54611	0.31848
0.34139	2.338		0.27331	0.3036		0.27331	0.2987		0.54667	0.31848
0.34167	2.337		0.27353	0.3036		0.27353	0.2987		0.54694	0.31818
0.34194	2.336		0.27375	0.3036		0.27375	0.2987		0.5475	0.31818
0.34222	2.339		0.27397	0.3036		0.27397	0.2987		0.54778	0.31848
0.3425	2.339		0.27419	0.3036		0.27419	0.2988		0.54833	0.31818
0.34278	2.339		0.27442	0.3036		0.27442	0.2988		0.54889	0.31818
0.34306	2.34		0.27464	0.3036		0.27464	0.2988		0.54917	0.31818
0.34333	2.34		0.27486	0.3036		0.27486	0.2988		0.54972	0.31817
0.34361	2.341		0.27508	0.3036		0.27508	0.2989		0.55	0.31817
0.34389	2.341		0.27531	0.3037		0.27531	0.2989		0.55056	0.31817
0.34417	2.341		0.27553	0.3037		0.27553	0.2989		0.55111	0.31817
0.34444	2.341		0.27575	0.3037		0.27575	0.2989		0.55139	0.31817
0.34472	2.34		0.27597	0.3037		0.27597	0.299		0.55194	0.31817
0.345	2.34		0.27619	0.3037		0.27619	0.299		0.55222	0.31817
0.34528	2.339		0.27642	0.3037		0.27642	0.299		0.55278	0.31817
0.34556	2.341		0.27664	0.3037		0.27664	0.299		0.55333	0.31817
0.34583	2.341		0.27686	0.3037		0.27686	0.2991		0.55361	0.31817
0.34611	2.341		0.27708	0.3037		0.27708	0.2991		0.55417	0.31817
0.34639	2.342		0.27731	0.3037		0.27731	0.2991		0.55444	0.31817
0.34667	2.344		0.27753	0.3038		0.27753	0.2991		0.555	0.31817
0.34694	2.343		0.27775	0.3038		0.27775	0.2991		0.55556	0.31816
0.34722	2.342		0.27806	0.3038		0.27806	0.2992		0.55583	0.31816
0.3475	2.342		0.27833	0.3038		0.27833	0.2992		0.55639	0.31847
0.34778	2.343		0.27833	0.3038		0.27833	0.2992		0.55667	0.31847
0.34806	2.343		0.27861	0.3038		0.27861	0.2992		0.55722	0.31847
0.34833	2.343		0.27889	0.3038		0.27889	0.2993		0.55778	0.31846
0.34861	2.343		0.27917	0.3038		0.27917	0.2993		0.55806	0.31846
0.34889	2.343		0.27944	0.3038		0.27944	0.2993		0.55861	0.31846
0.34917	2.343		0.27944	0.3038		0.27944	0.2993		0.55889	0.31846
0.34944	2.343		0.27972	0.3038		0.27972	0.2994		0.55944	0.31816
0.34972	2.343		0.28	0.3038		0.28	0.2994		0.56	0.31846
0.35	2.343		0.28028	0.3038		0.28028	0.2994		0.56028	0.31846
0.35028	2.343		0.28056	0.3038		0.28056	0.2994		0.56083	0.31846
0.35056	2.342		0.28056	0.3039		0.28056	0.2995		0.56111	0.31816
0.35083	2.343		0.28083	0.3039		0.28083	0.2995		0.56167	0.31846
0.35111	2.344		0.28111	0.3039		0.28111	0.2995		0.56222	0.31815
0.35139	2.343		0.28139	0.3039		0.28139	0.2995		0.5625	0.31846
0.35167	2.343		0.28139	0.3039		0.28139	0.2995		0.56306	0.31846
0.35194	2.345		0.28167	0.3039		0.28167	0.2996		0.56333	0.31846
0.35222	2.344		0.28194	0.3039		0.28194	0.2996		0.56389	0.31845
0.3525	2.344		0.28222	0.3039		0.28222	0.2996		0.56444	0.31845
0.35278	2.344		0.2825	0.3039		0.2825	0.2997		0.56472	0.31845
0.35306	2.344		0.2825	0.3039		0.2825	0.2997		0.56528	0.31845
0.35333	2.344		0.28278	0.304		0.28278	0.2997		0.56556	0.31845
0.35361	2.344		0.28306	0.304		0.28306	0.2997		0.56611	0.31845
0.35389	2.345		0.28333	0.304		0.28333	0.2998		0.56667	0.31845
0.35417	2.345		0.28361	0.304		0.28361	0.2998		0.56694	0.31845
0.35444	2.345		0.28361	0.304		0.28361	0.2998		0.5675	0.31845
0.35472	2.345		0.28389	0.3042		0.28389	0.2998		0.56778	0.31845
0.355	2.347		0.28417	0.3042		0.28417	0.2998		0.56833	0.31845
0.35528	2.347		0.28444	0.3043		0.28444	0.2999		0.56889	0.31845
0.35556	2.345		0.28472	0.3043		0.28472	0.2999		0.56917	0.31845
0.35583	2.345		0.28472	0.3043		0.28472	0.2999		0.56972	0.31844
0.35611	2.345		0.285	0.3043		0.285	0.2999		0.57	0.31844
0.35639	2.344		0.28528	0.3043		0.28528	0.3		0.57056	0.31844
0.35667	2.346		0.28556	0.3043		0.28556	0.3		0.57111	0.31844
0.35694	2.35		0.28583	0.3044		0.28583	0.3		0.57139	0.31844
0.35722	2.351		0.28583	0.3044		0.28583	0.3		0.57194	0.31844
0.3575	2.352		0.28611	0.3044		0.28611	0.3		0.57222	0.31844
0.35778	2.352		0.28639	0.3044		0.28639	0.3001		0.57278	0.31874
0.35806	2.352		0.28667	0.3044		0.28667	0.3001		0.57333	0.31874
0.35833	2.353		0.28694	0.3044		0.28694	0.3001		0.57361	0.31874
0.35861	2.352		0.28694	0.3044		0.28694	0.3002		0.57417	0.31874
0.35889	2.352		0.28722	0.3044		0.28722	0.3002		0.57444	0.31844
0.35917	2.351		0.2875	0.3044		0.2875	0.3002		0.575	0.31844
0.35944	2.352		0.28778	0.3045		0.28778	0.3002		0.57556	0.31874
0.35972	2.351		0.28806	0.3045		0.28806	0.3002		0.57583	0.31874
0.36	2.351		0.28806	0.3045		0.28806	0.3002		0.57639	0.31874
0.36028	2.351		0.28833	0.3045		0.28833	0.3003		0.57667	0.31874
0.36056	2.351		0.28861	0.3045		0.28861	0.3003		0.57722	0.31843
0.36083	2.352		0.28889	0.3045		0.28889	0.3003		0.57778	0.31873
0.36111	2.352		0.28917	0.3045		0.28917	0.3003		0.57806	0.31873
0.36139	2.351		0.28917	0.3045		0.28917	0.3003		0.57861	0.31843
0.36167	2.351		0.28944	0.3045		0.28944	0.3003		0.57889	0.31843
0.36194	2.351		0.28972	0.3045		0.28972	0.3004		0.57944	0.31843
0.36222	2.351		0.29	0.3045		0.29	0.3004		0.58	0.31843
0.3625	2.353		0.29028	0.3046		0.29028	0.3004		0.58028	0.31843
0.36278	2.354		0.29028	0.3046		0.29028	0.3004		0.58083	0.31843
0.36306	2.353		0.29056	0.3046		0.29056	0.3005		0.58111	0.31843
0.36333	2.354		0.29083	0.3046		0.29083	0.3005		0.58167	0.31842
0.36361	2.354		0.29111	0.3046		0.29111	0.3005		0.58222	0.31842
0.36389	2.354		0.29139	0.3046		0.29139	0.3005		0.5825	0.31842
0.36417	2.353		0.29139	0.3046		0.29139	0.3005		0.58306	0.31842
0.36444	2.355		0.29167	0.3046		0.29167	0.3006		0.58333	0.31842
0.36472	2.356		0.29194	0.3046		0.29194	0.3006		0.58389	0.31842
0.365	2.355		0.29222	0.3046		0.29222	0.3006		0.58444	0.31842
0.36528	2.355		0.2925	0.3046		0.2925	0.3006		0.58472	0.31872
0.36556	2.355		0.2925	0.3046		0.2925	0.3007		0.58528	0.31872
0.36583	2.355		0.29278	0.3046		0.29278	0.3007		0.58583	0.31872
0.36611	2.355		0.29306	0.3045		0.29306	0.3007		0.58611	0.31872
0.36639	2.355		0.29333	0.3045		0.29333	0.3008		0.58667	0.31872
0.36667	2.355		0.29361	0.3046		0.29361	0.3008		0.58694	0.31842
0.36694	2.354		0.29361	0.3046		0.29361	0.3008		0.5875	0.31872
0.36722	2.355		0.29389	0.3047		0.29389	0.3008		0.58806	0.31872
0.3675	2.356		0.29417	0.3047		0.29417	0.3008		0.58833	0.31872
0.36778	2.355		0.29444	0.3047		0.29444	0.3008		0.58889	0.31872
0.36806	2.351		0.29472	0.3047		0.29472	0.3009		0.58917	0.31872
0.36833	2.351		0.29472	0.3047		0.29472	0.3009		0.58972	0.31871
0.36861	2.35		0.295	0.3047		0.295	0.3009		0.59028	0.31841
0.36889	2.35		0.29528	0.3047		0.29528	0.301		0.59056	0.31871
0.36917	2.35		0.29556	0.3047		0.29556	0.301		0.59111	0.31871
0.36944	2.35		0.29583	0.3047		0.29583	0.301		0.59139	0.31871
0.36972	2.35		0.29583	0.3047		0.29583	0.301		0.59194	0.31841
0.37	2.351		0.29611	0.3048		0.29611	0.3011		0.5925	0.31871
0.37028	2.351		0.29639	0.3048		0.29639	0.3011		0.59278	0.31841
0.37056	2.351		0.29667	0.3048		0.29667	0.3011		0.59333	0.31871
0.37083	2.353		0.29694	0.3048		0.29694	0.3011		0.59361	0.3184
0.37111	2.352		0.29694	0.3048		0.29694	0.3012		0.59417	0.31871
0.37139	2.352		0.29722	0.3048		0.29722	0.3012		0.59472	0.31871
0.37167	2.351		0.2975	0.3048		0.2975	0.3012		0.595	0.31871
0.37194	2.35		0.29778	0.3048		0.29778	0.3012		0.59556	0.3187
0.37222	2.351		0.29806	0.3048		0.29806	0.3013		0.59583	0.3187
0.3725	2.352		0.29806	0.3048		0.29806	0.3013		0.59639	0.3187
0.37278	2.351		0.29833	0.3048		0.29833	0.3013		0.59694	0.3187
0.37306	2.352		0.29861	0.3049		0.29861	0.3013		0.59722	0.3187
0.37333	2.353		0.29889	0.3049		0.29889	0.3014		0.59778	0.3187
0.37361	2.352		0.29917	0.3049		0.29917	0.3014		0.59806	0.3187
0.37389	2.353		0.29917	0.3049		0.29917	0.3014		0.59861	0.3187
0.37417	2.353		0.29944	0.3049		0.29944	0.3014		0.59917	0.3187
0.37444	2.353		0.29972	0.3049		0.29972	0.3015		0.59944	0.3187
0.37472	2.352		0.3	0.3049		0.3	0.3015		0.6	0.3187
0.375	2.35		0.30028	0.3049		0.30028	0.3015		0.60028	0.3187
0.37528	2.353		0.30028	0.3049		0.30028	0.3015		0.60083	0.3187
0.37556	2.352		0.30056	0.305		0.30056	0.3015		0.60139	0.31869
0.37583	2.351		0.30083	0.305		0.30083	0.3015		0.60167	0.31869
0.37611	2.35		0.30111	0.305		0.30111	0.3015		0.60222	0.31839
0.37639	2.351		0.30139	0.305		0.30139	0.3016		0.6025	0.31839
0.37667	2.352		0.30139	0.305		0.30139	0.3016		0.60306	0.31839
0.37694	2.35		0.30167	0.305		0.30167	0.3016		0.60361	0.31839
0.37722	2.351		0.30194	0.305		0.30194	0.3017		0.60389	0.31839
0.3775	2.351		0.30222	0.305		0.30222	0.3017		0.60444	0.31839
0.37778	2.351		0.3025	0.3051		0.3025	0.3017		0.60472	0.31839
0.37806	2.351		0.3025	0.3051		0.3025	0.3017		0.60528	0.31839
0.37833	2.351		0.30278	0.3051		0.30278	0.3017		0.60583	0.31838
0.37861	2.351		0.30306	0.3052		0.30306	0.3018		0.60611	0.31838
0.37889	2.35		0.30333	0.3053		0.30333	0.3018		0.60667	0.31838
0.37917	2.351		0.30361	0.3053		0.30361	0.3018		0.60694	0.31838
0.37944	2.352		0.30361	0.3053		0.30361	0.3018		0.6075	0.31838
0.37972	2.358		0.30389	0.3053		0.30389	0.3018		0.60806	0.31838
0.38	2.358		0.30417	0.3054		0.30417	0.3019		0.60833	0.31838
0.38028	2.358		0.30444	0.3054		0.30444	0.3019		0.60889	0.31838
0.38056	2.358		0.30472	0.3054		0.30472	0.3022		0.60917	0.31838
0.38083	2.356		0.30472	0.3054		0.30472	0.3022		0.60972	0.31838
0.38111	2.356		0.305	0.3054		0.305	0.3023		0.61028	0.31838
0.38139	2.356		0.30528	0.3055		0.30528	0.3023		0.61056	0.31807
0.38167	2.356		0.30556	0.3055		0.30556	0.3023		0.61111	0.31838
0.38194	2.356		0.30583	0.3055		0.30583	0.3023		0.61139	0.31837
0.38222	2.357		0.30583	0.3055		0.30583	0.3023		0.61194	0.31837
0.3825	2.358		0.30611	0.3055		0.30611	0.3023		0.6125	0.31837
0.38278	2.359		0.30639	0.3055		0.30639	0.3023		0.61278	0.31868
0.38306	2.359		0.30667	0.3055		0.30667	0.3023		0.61333	0.31867
0.38333	2.358		0.30694	0.3055		0.30694	0.3023		0.61361	0.31867
0.38361	2.357		0.30694	0.3055		0.30694	0.3024		0.61417	0.31867
0.38389	2.358		0.30722	0.3055		0.30722	0.3024		0.61472	0.31867
0.38417	2.358		0.3075	0.3056		0.3075	0.3024		0.615	0.31867
0.38444	2.358		0.30778	0.3056		0.30778	0.3024		0.61556	0.31867
0.38472	2.356		0.30806	0.3056		0.30806	0.3025		0.61583	0.31958
0.385	2.357		0.30806	0.3056		0.30806	0.3025		0.61639	0.31958
0.38528	2.357		0.30833	0.3056		0.30833	0.3025		0.61694	0.31958
0.38556	2.35		0.30861	0.3056		0.30861	0.3025		0.61722	0.31958
0.38583	2.35		0.30889	0.3056		0.30889	0.3025		0.61778	0.31958
0.38611	2.35		0.30917	0.3056		0.30917	0.3026		0.61806	0.31927
0.38639	2.35		0.30917	0.3056		0.30917	0.3026		0.61861	0.31958
0.38667	2.35		0.30944	0.3056		0.30944	0.3026		0.61917	0.31957
0.38694	2.351		0.30972	0.3056		0.30972	0.3027		0.61944	0.31957
0.38722	2.35		0.31	0.3057		0.31	0.3027		0.62	0.31957
0.3875	2.35		0.31028	0.3057		0.31028	0.3027		0.62028	0.31957
0.38778	2.35		0.31028	0.3057		0.31028	0.3027		0.62083	0.31957
0.38806	2.35		0.31056	0.3058		0.31056	0.3028		0.62139	0.31957
0.38833	2.35		0.31083	0.3058		0.31083	0.3028		0.62167	0.31927
0.38861	2.349		0.31111	0.3059		0.31111	0.3028		0.62222	0.31957
0.38889	2.349		0.31139	0.3059		0.31139	0.3028		0.6225	0.31957
0.38917	2.35		0.31139	0.3059		0.31139	0.3028		0.62306	0.31957
0.38944	2.348		0.31167	0.3059		0.31167	0.3028		0.62361	0.31957
0.38972	2.349		0.31194	0.3059		0.31194	0.3028		0.62389	0.31957
0.39	2.349		0.31222	0.3059		0.31222	0.3028		0.62444	0.31957
0.39028	2.349		0.3125	0.3059		0.3125	0.3029		0.62472	0.31956
0.39056	2.349		0.3125	0.3059		0.3125	0.3029		0.62528	0.31926
0.39083	2.349		0.31278	0.3059		0.31278	0.3029		0.62583	0.31926
0.39111	2.35		0.31306	0.3059		0.31306	0.303		0.62611	0.31926
0.39139	2.35		0.31333	0.3059		0.31333	0.303		0.62667	0.31956
0.39167	2.349		0.31361	0.306		0.31361	0.303		0.62694	0.31956
0.39194	2.35		0.31361	0.306		0.31361	0.303		0.6275	0.31956
0.39222	2.349		0.31389	0.306		0.31389	0.3031		0.62806	0.31956
0.3925	2.35		0.31417	0.306		0.31417	0.3031		0.62833	0.31956
0.39278	2.35		0.31444	0.306		0.31444	0.3031		0.62889	0.31956
0.39306	2.349		0.31472	0.306		0.31472	0.3031		0.62917	0.31956
0.39333	2.349		0.31472	0.306		0.31472	0.3031		0.62972	0.31956
0.39361	2.349		0.315	0.306		0.315	0.3031		0.63028	0.31956
0.39389	2.35		0.31528	0.306		0.31528	0.3031		0.63056	0.31925
0.39417	2.35		0.31556	0.306		0.31556	0.3031		0.63111	0.31925
0.39444	2.348		0.31583	0.306		0.31583	0.3031		0.63139	0.31955
0.39472	2.35		0.31583	0.3061		0.31583	0.3031		0.63194	0.31955
0.395	2.349		0.31611	0.3061		0.31611	0.3031		0.6325	0.31955
0.39528	2.349		0.31639	0.3061		0.31639	0.3032		0.63278	0.31955
0.39556	2.348		0.31667	0.3061		0.31667	0.3032		0.63333	0.31955
0.39583	2.348		0.31694	0.3061		0.31694	0.3032		0.63361	0.31925
0.39611	2.35		0.31694	0.3061		0.31694	0.3032		0.63417	0.31925
0.39639	2.349		0.31722	0.3061		0.31722	0.3032		0.63472	0.31955
0.39667	2.349		0.3175	0.3061		0.3175	0.3033		0.635	0.31955
0.39694	2.349		0.31778	0.3061		0.31778	0.3033		0.63556	0.31955
0.39722	2.349		0.31806	0.3061		0.31806	0.3033		0.63583	0.32106
0.3975	2.35		0.31806	0.3062		0.31806	0.3033		0.63639	0.32288
0.39778	2.351		0.31833	0.3062		0.31833	0.3033		0.63694	0.32288
0.39806	2.35		0.31861	0.3062		0.31861	0.3034		0.63722	0.32288
0.39833	2.351		0.31889	0.3062		0.31889	0.3034		0.63778	0.32288
0.39861	2.351		0.31917	0.3062		0.31917	0.3034		0.63806	0.32257
0.39889	2.35		0.31917	0.3062		0.31917	0.3034		0.63861	0.32257
0.39917	2.35		0.31944	0.3062		0.31944	0.3034		0.63917	0.32257
0.39944	2.35		0.31972	0.3062		0.31972	0.3034		0.63944	0.32257
0.39972	2.35		0.32	0.3062		0.32	0.3035		0.64	0.32257
0.4	2.349		0.32028	0.3062		0.32028	0.3035		0.64028	0.32257
0.40028	2.349		0.32028	0.3062		0.32028	0.3035		0.64083	0.32257
0.40056	2.348		0.32056	0.3062		0.32056	0.3035		0.64139	0.32287
0.40083	2.35		0.32083	0.3063		0.32083	0.3035		0.64167	0.32257
0.40111	2.349		0.32111	0.3062		0.32111	0.3036		0.64222	0.32257
0.40139	2.351		0.32139	0.3063		0.32139	0.3036		0.64278	0.32257
0.40167	2.35		0.32139	0.3063		0.32139	0.3036		0.64306	0.32256
0.40194	2.351		0.32167	0.3063		0.32167	0.3036		0.64361	0.32256
0.40222	2.35		0.32194	0.3063		0.32194	0.3037		0.64389	0.32256
0.4025	2.35		0.32222	0.3063		0.32222	0.3037		0.64444	0.32256
0.40278	2.35		0.3225	0.3063		0.3225	0.3037		0.645	0.32256
0.40306	2.349		0.3225	0.3063		0.3225	0.3037		0.64528	0.32256
0.40333	2.349		0.32278	0.3064		0.32278	0.3037		0.64583	0.32256
0.40361	2.351		0.32306	0.3064		0.32306	0.3038		0.64611	0.32256
0.40389	2.35		0.32333	0.3064		0.32333	0.3038		0.64667	0.32256
0.40417	2.35		0.32361	0.3064		0.32361	0.3038		0.64722	0.32256
0.40444	2.349		0.32361	0.3064		0.32361	0.3038		0.6475	0.32256
0.40472	2.349		0.32389	0.3064		0.32389	0.3038		0.64806	0.32256
0.405	2.349		0.32417	0.3064		0.32417	0.3038		0.64833	0.32256
0.40528	2.35		0.32444	0.3064		0.32444	0.3039		0.64889	0.32255
0.40556	2.35		0.32472	0.3064		0.32472	0.3039		0.64944	0.32286
0.40583	2.35		0.32472	0.3064		0.32472	0.3039		0.64972	0.32286
0.40611	2.356		0.325	0.3064		0.325	0.304		0.65028	0.32286
0.40639	2.358		0.32528	0.3064		0.32528	0.304		0.65056	0.32286
0.40667	2.358		0.32556	0.3064		0.32556	0.304		0.65111	0.32285
0.40694	2.357		0.32583	0.3064		0.32583	0.304		0.65167	0.32285
0.40722	2.357		0.32583	0.3064		0.32583	0.3041		0.65194	0.32285
0.4075	2.357		0.32611	0.3065		0.32611	0.3041		0.6525	0.32285
0.40778	2.357		0.32639	0.3065		0.32639	0.3041		0.65278	0.32285
0.40806	2.359		0.32667	0.3065		0.32667	0.3041		0.65333	0.32285
0.40833	2.359		0.32694	0.3065		0.32694	0.3041		0.65389	0.32285
0.40861	2.359		0.32694	0.3065		0.32694	0.3041		0.65417	0.32285
0.40889	2.359		0.32722	0.3065		0.32722	0.3042		0.65472	0.32285
0.40917	2.359		0.3275	0.3065		0.3275	0.3042		0.655	0.32285
0.40944	2.359		0.32778	0.3065		0.32778	0.3042		0.65556	0.32285
0.40972	2.358		0.32806	0.3066		0.32806	0.3042		0.65611	0.32285
0.41	2.358		0.32806	0.3066		0.32806	0.3042		0.65639	0.32285
0.41028	2.359		0.32833	0.3066		0.32833	0.3043		0.65694	0.32284
0.41056	2.359		0.32861	0.3066		0.32861	0.3043		0.65722	0.32284
0.41083	2.36		0.32889	0.3066		0.32889	0.3043		0.65778	0.32284
0.41111	2.359		0.32917	0.3066		0.32917	0.3043		0.65833	0.32284
0.41139	2.359		0.32917	0.3066		0.32917	0.3043		0.65861	0.32284
0.41167	2.359		0.32944	0.3066		0.32944	0.3044		0.65917	0.32284
0.41194	2.359		0.32972	0.3066		0.32972	0.3044		0.65944	0.32284
0.41222	2.359		0.33	0.3066		0.33	0.3044		0.66	0.32284
0.4125	2.359		0.33028	0.3066		0.33028	0.3044		0.66056	0.32284
0.41278	2.358		0.33028	0.3066		0.33028	0.3044		0.66083	0.32253
0.41306	2.358		0.33056	0.3066		0.33056	0.3045		0.66139	0.32284
0.41333	2.358		0.33083	0.3067		0.33083	0.3045		0.66167	0.32284
0.41361	2.359		0.33111	0.3066		0.33111	0.3045		0.66222	0.32284
0.41389	2.359		0.33139	0.3067		0.33139	0.3045		0.66278	0.32253
0.41417	2.359		0.33139	0.3067		0.33139	0.3045		0.66306	0.32253
0.41444	2.359		0.33167	0.3067		0.33167	0.3046		0.66361	0.32283
0.41472	2.358		0.33194	0.3067		0.33194	0.3046		0.66389	0.32283
0.415	2.359		0.33222	0.3067		0.33222	0.3046		0.66444	0.32283
0.41528	2.359		0.3325	0.3067		0.3325	0.3046		0.665	0.32283
0.41556	2.358		0.3325	0.3067		0.3325	0.3047		0.66528	0.32283
0.41583	2.359		0.33278	0.3067		0.33278	0.3047		0.66583	0.32283
0.41611	2.36		0.33306	0.3067		0.33306	0.3047		0.66611	0.32283
0.41639	2.361		0.33333	0.3068		0.33333	0.3047		0.66667	0.32283
0.41667	2.36		0.33361	0.3068		0.33361	0.3047		0.66722	0.32283
0.41694	2.359		0.33361	0.3068		0.33361	0.3047		0.6675	0.32252
0.41722	2.361		0.33389	0.3068		0.33389	0.3048		0.66806	0.32283
0.4175	2.361		0.33417	0.3068		0.33417	0.3048		0.66833	0.32252
0.41778	2.361		0.33444	0.3068		0.33444	0.3048		0.66889	0.32252
0.41806	2.36		0.33472	0.3068		0.33472	0.3049		0.66944	0.32282
0.41833	2.36		0.33472	0.3068		0.33472	0.3049		0.66972	0.32282
0.41861	2.359		0.335	0.3071		0.335	0.3049		0.67028	0.32282
0.41889	2.359		0.33528	0.3071		0.33528	0.3049		0.67056	0.32282
0.41917	2.359		0.33556	0.3072		0.33556	0.305		0.67111	0.32282
0.41944	2.36		0.33583	0.3072		0.33583	0.305		0.67167	0.32282
0.41972	2.359		0.33583	0.3072		0.33583	0.305		0.67194	0.32282
0.42	2.359		0.33611	0.3072		0.33611	0.305		0.6725	0.32282
0.42028	2.36		0.33639	0.3072		0.33639	0.305		0.67278	0.32282
0.42056	2.36		0.33667	0.3072		0.33667	0.3051		0.67333	0.32282
0.42083	2.359		0.33694	0.3072		0.33694	0.3051		0.67389	0.32282
0.42111	2.359		0.33694	0.3072		0.33694	0.3052		0.67417	0.32282
0.42139	2.36		0.33722	0.3072		0.33722	0.3052		0.67472	0.32281
0.42167	2.36		0.3375	0.3072		0.3375	0.3052		0.675	0.32281
0.42194	2.359		0.33778	0.3072		0.33778	0.3052		0.67556	0.32281
0.42222	2.359		0.33806	0.3072		0.33806	0.3052		0.67611	0.32251
0.4225	2.359		0.33806	0.3073		0.33806	0.3053		0.67639	0.32281
0.42278	2.359		0.33833	0.3073		0.33833	0.3053		0.67694	0.32251
0.42306	2.358		0.33861	0.3073		0.33861	0.3053		0.67722	0.32251
0.42333	2.358		0.33889	0.3073		0.33889	0.3053		0.67778	0.32251
0.42361	2.359		0.33917	0.3073		0.33917	0.3053		0.67833	0.32281
0.42389	2.36		0.33917	0.3073		0.33917	0.3054		0.67861	0.32281
0.42417	2.36		0.33944	0.3073		0.33944	0.3054		0.67917	0.32281
0.42444	2.359		0.33972	0.3073		0.33972	0.3054		0.67944	0.32281
0.42472	2.359		0.34	0.3073		0.34	0.3054		0.68	0.32281
0.425	2.36		0.34028	0.3073		0.34028	0.3054		0.68056	0.3225
0.42528	2.36		0.34028	0.3073		0.34028	0.3055		0.68083	0.3225
0.42556	2.359		0.34056	0.3073		0.34056	0.3055		0.68139	0.3225
0.42583	2.356		0.34083	0.3073		0.34083	0.3055		0.68167	0.3225
0.42611	2.356		0.34111	0.3073		0.34111	0.3055		0.68222	0.3225
0.42639	2.356		0.34139	0.3073		0.34139	0.3056		0.68278	0.3225
0.42667	2.356		0.34139	0.3073		0.34139	0.3056		0.68306	0.3225
0.42694	2.357		0.34167	0.3073		0.34167	0.3056		0.68361	0.3225
0.42722	2.358		0.34194	0.3073		0.34194	0.3056		0.68389	0.3225
0.4275	2.357		0.34222	0.3075		0.34222	0.3056		0.68444	0.3225
0.42778	2.357		0.3425	0.3077		0.3425	0.3057		0.685	0.3228
0.42806	2.357		0.3425	0.3077		0.3425	0.3057		0.68528	0.3228
0.42833	2.357		0.34278	0.3077		0.34278	0.3057		0.68583	0.3228
0.42861	2.356		0.34306	0.3078		0.34306	0.3057		0.68611	0.3228
0.42889	2.359		0.34333	0.3078		0.34333	0.3058		0.68667	0.32279
0.42917	2.362		0.34361	0.3078		0.34361	0.3058		0.68722	0.32279
0.42944	2.362		0.34361	0.3078		0.34361	0.3058		0.6875	0.32249
0.42972	2.362		0.34389	0.3078		0.34389	0.3058		0.68806	0.32249
0.43	2.362		0.34417	0.3078		0.34417	0.3058		0.68833	0.32279
0.43028	2.362		0.34444	0.3078		0.34444	0.3059		0.68889	0.32249
0.43056	2.361		0.34472	0.3078		0.34472	0.3059		0.68944	0.32279
0.43083	2.361		0.34472	0.3078		0.34472	0.3059		0.68972	0.32279
0.43111	2.36		0.345	0.3078		0.345	0.3059		0.69028	0.32279
0.43139	2.361		0.34528	0.3079		0.34528	0.306		0.69056	0.32279
0.43167	2.361		0.34556	0.3079		0.34556	0.306		0.69111	0.32279
0.43194	2.364		0.34583	0.3079		0.34583	0.306		0.69167	0.32279
0.43222	2.366		0.34583	0.3079		0.34583	0.306		0.69194	0.32279
0.4325	2.364		0.34611	0.3079		0.34611	0.306		0.6925	0.32279
0.43278	2.364		0.34639	0.3079		0.34639	0.3061		0.69278	0.32278
0.43306	2.364		0.34667	0.3079		0.34667	0.3061		0.69333	0.32278
0.43333	2.365		0.34694	0.3079		0.34694	0.3061		0.69389	0.32278
0.43361	2.365		0.34694	0.3079		0.34694	0.3061		0.69417	0.32278
0.43389	2.365		0.34722	0.3079		0.34722	0.3062		0.69472	0.32278
0.43417	2.364		0.3475	0.308		0.3475	0.3062		0.695	0.32278
0.43444	2.364		0.34778	0.308		0.34778	0.3062		0.69556	0.32278
0.43472	2.363		0.34806	0.308		0.34806	0.3062		0.69611	0.32278
0.435	2.364		0.34806	0.308		0.34806	0.3062		0.69639	0.32278
0.43528	2.364		0.34833	0.308		0.34833	0.3062		0.69694	0.32278
0.43556	2.364		0.34861	0.308		0.34861	0.3063		0.69722	0.32278
0.43583	2.364		0.34889	0.308		0.34889	0.3063		0.69778	0.32278
0.43611	2.364		0.34917	0.308		0.34917	0.3063		0.69833	0.32278
0.43639	2.364		0.34917	0.308		0.34917	0.3064		0.69861	0.32278
0.43667	2.364		0.34944	0.308		0.34944	0.3064		0.69917	0.32277
0.43694	2.364		0.34972	0.308		0.34972	0.3064		0.69972	0.32277
0.43722	2.366		0.35	0.308		0.35	0.3064		0.7	0.32277
0.4375	2.366		0.35028	0.308		0.35028	0.3064		0.70056	0.32277
0.43778	2.365		0.35028	0.308		0.35028	0.3064		0.70083	0.32277
0.43806	2.363		0.35056	0.308		0.35056	0.3065		0.70139	0.32277
0.43833	2.364		0.35083	0.308		0.35083	0.3065		0.70194	0.32277
0.43861	2.364		0.35111	0.3081		0.35111	0.3065		0.70222	0.32307
0.43889	2.365		0.35139	0.3081		0.35139	0.3066		0.70278	0.32307
0.43917	2.363		0.35139	0.3081		0.35139	0.3066		0.70306	0.32307
0.43944	2.365		0.35167	0.3081		0.35167	0.3066		0.70361	0.32307
0.43972	2.364		0.35194	0.3081		0.35194	0.3066		0.70417	0.32307
0.44	2.365		0.35222	0.3081		0.35222	0.3066		0.70444	0.32307
0.44028	2.366		0.3525	0.3081		0.3525	0.3067		0.705	0.32307
0.44056	2.366		0.3525	0.3081		0.3525	0.3067		0.70528	0.32276
0.44083	2.365		0.35278	0.3082		0.35278	0.3067		0.70583	0.32307
0.44111	2.364		0.35306	0.3082		0.35306	0.3067		0.70639	0.32307
0.44139	2.364		0.35333	0.3083		0.35333	0.3067		0.70667	0.32306
0.44167	2.366		0.35361	0.3083		0.35361	0.3068		0.70722	0.32306
0.44194	2.366		0.35361	0.3083		0.35361	0.3068		0.7075	0.32306
0.44222	2.367		0.35389	0.3083		0.35389	0.3068		0.70806	0.32276
0.4425	2.366		0.35417	0.3083		0.35417	0.3068		0.70861	0.32306
0.44278	2.366		0.35444	0.3083		0.35444	0.3068		0.70889	0.32276
0.44306	2.366		0.35472	0.3083		0.35472	0.3069		0.70944	0.32306
0.44333	2.366		0.35472	0.3083		0.35472	0.3069		0.70972	0.32306
0.44361	2.365		0.355	0.3083		0.355	0.3069		0.71028	0.32306
0.44389	2.365		0.35528	0.3084		0.35528	0.3069		0.71083	0.32306
0.44417	2.366		0.35556	0.3084		0.35556	0.307		0.71111	0.32306
0.44444	2.367		0.35583	0.3084		0.35583	0.307		0.71167	0.32306
0.44472	2.366		0.35583	0.3084		0.35583	0.307		0.71194	0.32306
0.445	2.367		0.35611	0.3084		0.35611	0.307		0.7125	0.32305
0.44528	2.367		0.35639	0.3084		0.35639	0.307		0.71306	0.32305
0.44556	2.367		0.35667	0.3085		0.35667	0.307		0.71333	0.32305
0.44583	2.367		0.35694	0.3085		0.35694	0.3071		0.71389	0.32305
0.44611	2.366		0.35694	0.3085		0.35694	0.3071		0.71417	0.32305
0.44639	2.367		0.35722	0.3085		0.35722	0.3071		0.71472	0.32305
0.44667	2.371		0.3575	0.3085		0.3575	0.3071		0.71528	0.32305
0.44694	2.371		0.35778	0.3085		0.35778	0.3071		0.71556	0.32305
0.44722	2.37		0.35806	0.3085		0.35806	0.3071		0.71611	0.32275
0.4475	2.37		0.35806	0.3085		0.35806	0.3071		0.71639	0.32305
0.44778	2.369		0.35833	0.3085		0.35833	0.3071		0.71694	0.32305
0.44806	2.37		0.35861	0.3086		0.35861	0.3072		0.7175	0.32305
0.44833	2.372		0.35889	0.3086		0.35889	0.3072		0.71778	0.32335
0.44861	2.371		0.35917	0.3086		0.35917	0.3072		0.71833	0.32335
0.44889	2.372		0.35917	0.3086		0.35917	0.3072		0.71861	0.32335
0.44917	2.371		0.35944	0.3086		0.35944	0.3072		0.71917	0.32335
0.44944	2.371		0.35972	0.3086		0.35972	0.3073		0.71972	0.32335
0.44972	2.37		0.36	0.3086		0.36	0.3073		0.72	0.32335
0.45	2.37		0.36028	0.3086		0.36028	0.3073		0.72056	0.32334
0.45028	2.371		0.36028	0.3087		0.36028	0.3073		0.72083	0.32304
0.45056	2.372		0.36056	0.3087		0.36056	0.3073		0.72139	0.32304
0.45083	2.372		0.36083	0.3087		0.36083	0.3073		0.72194	0.32304
0.45111	2.37		0.36111	0.3087		0.36111	0.3074		0.72222	0.32304
0.45139	2.37		0.36139	0.3087		0.36139	0.3074		0.72278	0.32304
0.45167	2.37		0.36139	0.3087		0.36139	0.3074		0.72306	0.32334
0.45194	2.37		0.36167	0.3087		0.36167	0.3075		0.72361	0.32334
0.45222	2.371		0.36194	0.3087		0.36194	0.3075		0.72417	0.32334
0.4525	2.371		0.36222	0.3087		0.36222	0.3075		0.72444	0.32334
0.45278	2.37		0.3625	0.3088		0.3625	0.3075		0.725	0.32334
0.45306	2.37		0.3625	0.3088		0.3625	0.3075		0.72528	0.32303
0.45333	2.37		0.36278	0.3088		0.36278	0.3076		0.72583	0.32334
0.45361	2.37		0.36306	0.3088		0.36306	0.3076		0.72639	0.32303
0.45389	2.371		0.36333	0.3088		0.36333	0.3076		0.72667	0.32303
0.45417	2.371		0.36361	0.3088		0.36361	0.3076		0.72722	0.32303
0.45444	2.371		0.36361	0.3088		0.36361	0.3077		0.7275	0.32303
0.45472	2.371		0.36389	0.3088		0.36389	0.3077		0.72806	0.32303
0.455	2.371		0.36417	0.3088		0.36417	0.3077		0.72861	0.32303
0.45528	2.371		0.36444	0.3088		0.36444	0.3077		0.72889	0.32303
0.45556	2.371		0.36472	0.3088		0.36472	0.3077		0.72944	0.32333
0.45583	2.372		0.36472	0.3088		0.36472	0.3078		0.72972	0.32303
0.45611	2.372		0.365	0.3088		0.365	0.3077		0.73028	0.32303
0.45639	2.371		0.36528	0.3088		0.36528	0.3078		0.73083	0.32302
0.45667	2.372		0.36556	0.3088		0.36556	0.3078		0.73111	0.32333
0.45694	2.371		0.36583	0.3089		0.36583	0.3078		0.73167	0.32302
0.45722	2.372		0.36583	0.3089		0.36583	0.3078		0.73194	0.32302
0.4575	2.372		0.36611	0.3089		0.36611	0.3078		0.7325	0.32302
0.45778	2.372		0.36639	0.3089		0.36639	0.3078		0.73306	0.32302
0.45806	2.372		0.36667	0.3089		0.36667	0.3078		0.73333	0.32302
0.45833	2.371		0.36694	0.3089		0.36694	0.3079		0.73389	0.32302
0.45861	2.371		0.36694	0.3089		0.36694	0.3079		0.73417	0.32302
0.45889	2.371		0.36722	0.3089		0.36722	0.3079		0.73472	0.32302
0.45917	2.372		0.3675	0.3089		0.3675	0.3079		0.73528	0.32302
0.45944	2.372		0.36778	0.3089		0.36778	0.3079		0.73556	0.32302
0.45972	2.373		0.36806	0.3089		0.36806	0.3079		0.73611	0.32302
0.46	2.374		0.36806	0.309		0.36806	0.308		0.73639	0.32302
0.46028	2.372		0.36833	0.309		0.36833	0.308		0.73694	0.32301
0.46056	2.372		0.36861	0.309		0.36861	0.308		0.7375	0.32301
0.46083	2.372		0.36889	0.309		0.36889	0.3081		0.73778	0.32301
0.46111	2.372		0.36917	0.309		0.36917	0.3081		0.73833	0.32301
0.46139	2.372		0.36917	0.309		0.36917	0.3081		0.73861	0.32301
0.46167	2.371		0.36944	0.309		0.36944	0.3081		0.73917	0.32271
0.46194	2.371		0.36972	0.309		0.36972	0.3081		0.73972	0.32301
0.46222	2.372		0.37	0.309		0.37	0.3082		0.74	0.32301
0.4625	2.371		0.37028	0.309		0.37028	0.3082		0.74056	0.32301
0.46278	2.371		0.37028	0.309		0.37028	0.3082		0.74083	0.32301
0.46306	2.37		0.37056	0.3091		0.37056	0.3082		0.74139	0.3227
0.46333	2.372		0.37083	0.3091		0.37083	0.3082		0.74194	0.3227
0.46361	2.372		0.37111	0.3091		0.37111	0.3082		0.74222	0.3227
0.46389	2.371		0.37139	0.3091		0.37139	0.3083		0.74278	0.3227
0.46417	2.372		0.37139	0.3091		0.37139	0.3083		0.74306	0.323
0.46444	2.372		0.37167	0.3092		0.37167	0.3083		0.74361	0.323
0.46472	2.372		0.37194	0.3092		0.37194	0.3083		0.74417	0.323
0.465	2.378		0.37222	0.3092		0.37222	0.3083		0.74444	0.323
0.46528	2.378		0.3725	0.3092		0.3725	0.3083		0.745	0.323
0.46556	2.379		0.3725	0.3092		0.3725	0.3084		0.74528	0.3233
0.46583	2.378		0.37278	0.3092		0.37278	0.3084		0.74583	0.323
0.46611	2.378		0.37306	0.3092		0.37306	0.3084		0.74639	0.323
0.46639	2.377		0.37333	0.3092		0.37333	0.3084		0.74667	0.323
0.46667	2.378		0.37361	0.3092		0.37361	0.3084		0.74722	0.3233
0.46694	2.378		0.37361	0.3092		0.37361	0.3085		0.7475	0.3233
0.46722	2.378		0.37389	0.3093		0.37389	0.3085		0.74806	0.3233
0.4675	2.377		0.37417	0.3093		0.37417	0.3085		0.74861	0.3233
0.46778	2.378		0.37444	0.3093		0.37444	0.3085		0.74889	0.3233
0.46806	2.378		0.37472	0.3093		0.37472	0.3085		0.74944	0.3233
0.46833	2.378		0.37472	0.3093		0.37472	0.3086		0.74972	0.3233
0.46861	2.378		0.375	0.3093		0.375	0.3086		0.75028	0.32329
0.46889	2.379		0.37528	0.3093		0.37528	0.3086		0.75083	0.32329
0.46917	2.379		0.37556	0.3093		0.37556	0.3086		0.75111	0.32329
0.46944	2.378		0.37583	0.3093		0.37583	0.3086		0.75167	0.32329
0.46972	2.378		0.37583	0.3093		0.37583	0.3086		0.75194	0.32329
0.47	2.379		0.37611	0.3093		0.37611	0.3087		0.7525	0.32329
0.47028	2.381		0.37639	0.3093		0.37639	0.3087		0.75306	0.32329
0.47056	2.382		0.37667	0.3093		0.37667	0.3087		0.75333	0.32329
0.47083	2.381		0.37694	0.3094		0.37694	0.3087		0.75389	0.32329
0.47111	2.381		0.37694	0.3094		0.37694	0.3088		0.75417	0.32329
0.47139	2.381		0.37722	0.3094		0.37722	0.3088		0.75472	0.32329
0.47167	2.382		0.3775	0.3094		0.3775	0.3088		0.75528	0.32329
0.47194	2.382		0.37778	0.3094		0.37778	0.3088		0.75556	0.32329
0.47222	2.382		0.37806	0.3094		0.37806	0.3088		0.75611	0.32329
0.4725	2.383		0.37806	0.3094		0.37806	0.3089		0.75667	0.32328
0.47278	2.384		0.37833	0.3094		0.37833	0.3089		0.75694	0.32298
0.47306	2.384		0.37861	0.3095		0.37861	0.3089		0.7575	0.32328
0.47333	2.385		0.37889	0.3095		0.37889	0.3089		0.75778	0.32328
0.47361	2.384		0.37917	0.3095		0.37917	0.309		0.75833	0.32328
0.47389	2.384		0.37917	0.3095		0.37917	0.309		0.75889	0.32328
0.47417	2.383		0.37944	0.3095		0.37944	0.309		0.75917	0.32328
0.47444	2.383		0.37972	0.3095		0.37972	0.309		0.75972	0.32328
0.47472	2.383		0.38	0.3095		0.38	0.309		0.76	0.32328
0.475	2.384		0.38028	0.3095		0.38028	0.309		0.76056	0.32328
0.47528	2.384		0.38028	0.3095		0.38028	0.3091		0.76111	0.32328
0.47556	2.383		0.38056	0.3095		0.38056	0.3091		0.76139	0.32328
0.47583	2.383		0.38083	0.3096		0.38083	0.3091		0.76194	0.32328
0.47611	2.384		0.38111	0.3096		0.38111	0.3091		0.76222	0.32328
0.47639	2.383		0.38139	0.3096		0.38139	0.3092		0.76278	0.32327
0.47667	2.383		0.38139	0.3096		0.38139	0.3092		0.76333	0.32327
0.47694	2.382		0.38167	0.3096		0.38167	0.3092		0.76361	0.32327
0.47722	2.383		0.38194	0.3096		0.38194	0.3092		0.76417	0.32327
0.4775	2.383		0.38222	0.3096		0.38222	0.3093		0.76444	0.32327
0.47778	2.384		0.3825	0.3096		0.3825	0.3093		0.765	0.32297
0.47806	2.383		0.3825	0.3096		0.3825	0.3093		0.76556	0.32327
0.47833	2.384		0.38278	0.3096		0.38278	0.3094		0.76583	0.32327
0.47861	2.385		0.38306	0.3097		0.38306	0.3094		0.76639	0.32327
0.47889	2.384		0.38333	0.3097		0.38333	0.3094		0.76667	0.32357
0.47917	2.383		0.38361	0.3097		0.38361	0.3094		0.76722	0.32357
0.47944	2.383		0.38361	0.3097		0.38361	0.3094		0.76778	0.32357
0.47972	2.384		0.38389	0.3097		0.38389	0.3094		0.76806	0.32327
0.48	2.384		0.38417	0.3097		0.38417	0.3094		0.76861	0.32326
0.48028	2.382		0.38444	0.3097		0.38444	0.3095		0.76889	0.32357
0.48056	2.383		0.38472	0.3097		0.38472	0.3095		0.76944	0.32326
0.48083	2.381		0.38472	0.3097		0.38472	0.3095		0.77	0.32357
0.48111	2.384		0.385	0.3097		0.385	0.3095		0.77028	0.32296
0.48139	2.382		0.38528	0.3097		0.38528	0.3095		0.77083	0.32296
0.48167	2.382		0.38556	0.3097		0.38556	0.3096		0.77111	0.32296
0.48194	2.382		0.38583	0.3098		0.38583	0.3096		0.77167	0.32296
0.48222	2.381		0.38583	0.3098		0.38583	0.3096		0.77222	0.32296
0.4825	2.381		0.38611	0.3098		0.38611	0.3096		0.7725	0.32295
0.48278	2.372		0.38639	0.3098		0.38639	0.3096		0.77306	0.32295
0.48306	2.368		0.38667	0.3098		0.38667	0.3097		0.77333	0.32265
0.48333	2.369		0.38694	0.3098		0.38694	0.3097		0.77389	0.32295
0.48361	2.37		0.38694	0.3098		0.38694	0.3097		0.77444	0.32295
0.48389	2.37		0.38722	0.3098		0.38722	0.3097		0.77472	0.32295
0.48417	2.369		0.3875	0.3098		0.3875	0.3097		0.77528	0.32265
0.48444	2.37		0.38778	0.3098		0.38778	0.3097		0.77556	0.32265
0.48472	2.37		0.38806	0.3098		0.38806	0.3097		0.77611	0.32265
0.485	2.369		0.38806	0.3098		0.38806	0.3097		0.77667	0.32264
0.48528	2.37		0.38833	0.3098		0.38833	0.3097		0.77694	0.32264
0.48556	2.369		0.38861	0.3098		0.38861	0.3097		0.7775	0.32295
0.48583	2.368		0.38889	0.3099		0.38889	0.3098		0.77778	0.32295
0.48611	2.369		0.38917	0.3099		0.38917	0.3098		0.77833	0.32295
0.48639	2.369		0.38917	0.3099		0.38917	0.3098		0.77889	0.32294
0.48667	2.368		0.38944	0.3099		0.38944	0.3099		0.77917	0.32294
0.48694	2.366		0.38972	0.3099		0.38972	0.3099		0.77972	0.32294
0.48722	2.367		0.39	0.3099		0.39	0.3099		0.78	0.32264
0.4875	2.368		0.39028	0.3099		0.39028	0.31		0.78056	0.32294
0.48778	2.367		0.39028	0.3099		0.39028	0.3099		0.78111	0.32294
0.48806	2.366		0.39056	0.3099		0.39056	0.31		0.78139	0.32294
0.48833	2.366		0.39083	0.31		0.39083	0.31		0.78194	0.32294
0.48861	2.368		0.39111	0.31		0.39111	0.31		0.78222	0.32294
0.48889	2.371		0.39139	0.31		0.39139	0.31		0.78278	0.32294
0.48917	2.371		0.39139	0.31		0.39139	0.31		0.78333	0.32294
0.48944	2.371		0.39167	0.31		0.39167	0.3101		0.78361	0.32294
0.48972	2.37		0.39194	0.31		0.39194	0.3101		0.78417	0.32294
0.49	2.37		0.39222	0.31		0.39222	0.3101		0.78444	0.32324
0.49028	2.371		0.3925	0.31		0.3925	0.3101		0.785	0.32293
0.49056	2.37		0.3925	0.31		0.3925	0.3101		0.78556	0.32293
0.49083	2.37		0.39278	0.31		0.39278	0.3101		0.78583	0.32293
0.49111	2.371		0.39306	0.31		0.39306	0.3102		0.78639	0.32293
0.49139	2.372		0.39333	0.31		0.39333	0.3102		0.78667	0.32293
0.49167	2.371		0.39361	0.31		0.39361	0.3102		0.78722	0.32293
0.49194	2.372		0.39361	0.31		0.39361	0.3102		0.78778	0.32293
0.49222	2.372		0.39389	0.3101		0.39389	0.3102		0.78806	0.32293
0.4925	2.371		0.39417	0.3101		0.39417	0.3102		0.78861	0.32293
0.49278	2.37		0.39444	0.3101		0.39444	0.3103		0.78889	0.32293
0.49306	2.372		0.39472	0.3101		0.39472	0.3103		0.78944	0.32293
0.49333	2.371		0.39472	0.3101		0.39472	0.3103		0.79	0.32293
0.49361	2.372		0.395	0.3101		0.395	0.3103		0.79028	0.32293
0.49389	2.372		0.39528	0.3101		0.39528	0.3103		0.79083	0.32292
0.49417	2.372		0.39556	0.3101		0.39556	0.3104		0.79111	0.32292
0.49444	2.374		0.39583	0.3101		0.39583	0.3104		0.79167	0.32292
0.49472	2.374		0.39583	0.3101		0.39583	0.3104		0.79222	0.32292
0.495	2.374		0.39611	0.3102		0.39611	0.3104		0.7925	0.32292
0.49528	2.374		0.39639	0.3102		0.39639	0.3104		0.79306	0.32322
0.49556	2.374		0.39667	0.3102		0.39667	0.3104		0.79333	0.32322
0.49583	2.373		0.39694	0.3102		0.39694	0.3104		0.79389	0.32322
0.49611	2.374		0.39694	0.3102		0.39694	0.3105		0.79444	0.32292
0.49639	2.375		0.39722	0.3102		0.39722	0.3105		0.79472	0.32292
0.49667	2.375		0.3975	0.3102		0.3975	0.3105		0.79528	0.32292
0.49694	2.375		0.39778	0.3102		0.39778	0.3105		0.79556	0.32292
0.49722	2.374		0.39806	0.3102		0.39806	0.3106		0.79611	0.32292
0.4975	2.373		0.39806	0.3102		0.39806	0.3106		0.79667	0.32322
0.49778	2.372		0.39833	0.3102		0.39833	0.3106		0.79694	0.32322
0.49806	2.374		0.39861	0.3102		0.39861	0.3106		0.7975	0.32322
0.49833	2.374		0.39889	0.3103		0.39889	0.3106		0.79778	0.32322
0.49861	2.373		0.39917	0.3103		0.39917	0.3107		0.79833	0.32321
0.49889	2.374		0.39917	0.3103		0.39917	0.3107		0.79889	0.32321
0.49917	2.375		0.39944	0.3104		0.39944	0.3107		0.79917	0.32321
0.49944	2.375		0.39972	0.3104		0.39972	0.3107		0.79972	0.32321
0.49972	2.375		0.4	0.3104		0.4	0.3107		0.8	0.32321
0.5	2.375		0.40028	0.3104		0.40028	0.3107		0.80056	0.32321
0.50028	2.375		0.40028	0.3104		0.40028	0.3108		0.80111	0.32321
0.50056	2.374		0.40056	0.3105		0.40056	0.3108		0.80139	0.32321
0.50083	2.375		0.40083	0.3105		0.40083	0.3108		0.80194	0.32321
0.50111	2.375		0.40111	0.3105		0.40111	0.3108		0.80222	0.32321
0.50139	2.374		0.40139	0.3105		0.40139	0.3108		0.80278	0.32321
0.50167	2.374		0.40139	0.3105		0.40139	0.3109		0.80333	0.32321
0.50194	2.374		0.40167	0.3105		0.40167	0.3109		0.80361	0.32321
0.50222	2.374		0.40194	0.3105		0.40194	0.3109		0.80417	0.32321
0.5025	2.373		0.40222	0.3105		0.40222	0.3109		0.80444	0.3232
0.50278	2.373		0.4025	0.3105		0.4025	0.311		0.805	0.3232
0.50306	2.375		0.4025	0.3105		0.4025	0.311		0.80556	0.3232
0.50333	2.375		0.40278	0.3105		0.40278	0.311		0.80583	0.3232
0.50361	2.375		0.40306	0.3105		0.40306	0.311		0.80639	0.3232
0.50389	2.375		0.40333	0.3106		0.40333	0.311		0.80667	0.3232
0.50417	2.375		0.40361	0.3106		0.40361	0.311		0.80722	0.3232
0.50444	2.375		0.40361	0.3106		0.40361	0.311		0.80778	0.3232
0.50472	2.375		0.40389	0.3106		0.40389	0.3111		0.80806	0.3232
0.505	2.374		0.40417	0.3106		0.40417	0.3111		0.80861	0.3232
0.50528	2.374		0.40444	0.3106		0.40444	0.3111		0.80889	0.3232
0.50556	2.374		0.40472	0.3106		0.40472	0.3111		0.80944	0.3232
0.50583	2.373		0.40472	0.3106		0.40472	0.3111		0.81	0.32289
0.50611	2.373		0.405	0.3106		0.405	0.3112		0.81028	0.32289
0.50639	2.373		0.40528	0.3106		0.40528	0.3112		0.81083	0.32289
0.50667	2.372		0.40556	0.3107		0.40556	0.3112		0.81111	0.32289
0.50694	2.373		0.40583	0.3107		0.40583	0.3112		0.81167	0.32289
0.50722	2.373		0.40583	0.3107		0.40583	0.3112		0.81222	0.32289
0.5075	2.374		0.40611	0.3107		0.40611	0.3112		0.8125	0.32289
0.50778	2.379		0.40639	0.3107		0.40639	0.3113		0.81306	0.32289
0.50806	2.38		0.40667	0.3107		0.40667	0.3113		0.81361	0.32289
0.50833	2.379		0.40694	0.3107		0.40694	0.3113		0.81389	0.32289
0.50861	2.379		0.40694	0.3107		0.40694	0.3113		0.81444	0.32289
0.50889	2.38		0.40722	0.3107		0.40722	0.3114		0.81472	0.32288
0.50917	2.38		0.4075	0.3107		0.4075	0.3114		0.81528	0.32288
0.50944	2.379		0.40778	0.3108		0.40778	0.3114		0.81583	0.32288
0.50972	2.381		0.40806	0.3108		0.40806	0.3114		0.81611	0.32288
0.51	2.381		0.40806	0.3108		0.40806	0.3114		0.81667	0.32288
0.51028	2.379		0.40833	0.3108		0.40833	0.3114		0.81694	0.32318
0.51056	2.381		0.40861	0.3108		0.40861	0.3114		0.8175	0.32318
0.51083	2.381		0.40889	0.3108		0.40889	0.3114		0.81806	0.32318
0.51111	2.38		0.40917	0.3108		0.40917	0.3115		0.81833	0.32288
0.51139	2.381		0.40917	0.3108		0.40917	0.3115		0.81889	0.32288
0.51167	2.382		0.40944	0.3108		0.40944	0.3115		0.81917	0.32288
0.51194	2.383		0.40972	0.3108		0.40972	0.3115		0.81972	0.32288
0.51222	2.383		0.41	0.3108		0.41	0.3115		0.82028	0.32318
0.5125	2.384		0.41028	0.3109		0.41028	0.3115		0.82056	0.32318
0.51278	2.384		0.41028	0.3109		0.41028	0.3116		0.82111	0.32318
0.51306	2.384		0.41056	0.3109		0.41056	0.3116		0.82139	0.32318
0.51333	2.385		0.41083	0.3109		0.41083	0.3116		0.82194	0.32318
0.51361	2.384		0.41111	0.3109		0.41111	0.3116		0.8225	0.32317
0.51389	2.384		0.41139	0.3109		0.41139	0.3116		0.82278	0.32317
0.51417	2.385		0.41139	0.3109		0.41139	0.3116		0.82333	0.32317
0.51444	2.385		0.41167	0.3109		0.41167	0.3117		0.82361	0.32317
0.51472	2.383		0.41194	0.3109		0.41194	0.3117		0.82417	0.32317
0.515	2.384		0.41222	0.3109		0.41222	0.3117		0.82472	0.32317
0.51528	2.384		0.4125	0.3109		0.4125	0.3117		0.825	0.32317
0.51556	2.384		0.4125	0.3109		0.4125	0.3118		0.82556	0.32317
0.51583	2.384		0.41278	0.3109		0.41278	0.3117		0.82583	0.32317
0.51611	2.383		0.41306	0.3109		0.41306	0.3117		0.82639	0.32317
0.51639	2.384		0.41333	0.311		0.41333	0.3118		0.82694	0.32317
0.51667	2.384		0.41361	0.311		0.41361	0.3118		0.82722	0.32317
0.51694	2.384		0.41361	0.311		0.41361	0.3117		0.82778	0.32317
0.51722	2.383		0.41389	0.311		0.41389	0.3116		0.82806	0.32317
0.5175	2.384		0.41417	0.311		0.41417	0.3117		0.82861	0.32316
0.51778	2.384		0.41444	0.311		0.41444	0.3117		0.82917	0.32316
0.51806	2.385		0.41472	0.311		0.41472	0.3117		0.82944	0.32316
0.51833	2.384		0.41472	0.311		0.41472	0.3117		0.83	0.32316
0.51861	2.384		0.415	0.311		0.415	0.3117		0.83028	0.32316
0.51889	2.384		0.41528	0.311		0.41528	0.3117		0.83083	0.32316
0.51917	2.385		0.41556	0.311		0.41556	0.3117		0.83139	0.32316
0.51944	2.385		0.41583	0.311		0.41583	0.3118		0.83167	0.32316
0.51972	2.385		0.41583	0.3111		0.41583	0.3118		0.83222	0.32316
0.52	2.385		0.41611	0.3111		0.41611	0.3118		0.8325	0.32316
0.52028	2.385		0.41639	0.3111		0.41639	0.3118		0.83306	0.32316
0.52056	2.385		0.41667	0.3111		0.41667	0.3118		0.83361	0.32316
0.52083	2.385		0.41694	0.3111		0.41694	0.3119		0.83389	0.32316
0.52111	2.384		0.41694	0.3111		0.41694	0.3119		0.83444	0.32315
0.52139	2.385		0.41722	0.3111		0.41722	0.3119		0.83472	0.32315
0.52167	2.384		0.4175	0.3111		0.4175	0.3119		0.83528	0.32315
0.52194	2.385		0.41778	0.3111		0.41778	0.312		0.83583	0.32315
0.52222	2.385		0.41806	0.3111		0.41806	0.312		0.83611	0.32315
0.5225	2.386		0.41806	0.3111		0.41806	0.312		0.83667	0.32315
0.52278	2.384		0.41833	0.3111		0.41833	0.312		0.83694	0.32315
0.52306	2.384		0.41861	0.3111		0.41861	0.312		0.8375	0.32345
0.52333	2.384		0.41889	0.3112		0.41889	0.312		0.83806	0.32315
0.52361	2.383		0.41917	0.3112		0.41917	0.3121		0.83833	0.32315
0.52389	2.384		0.41917	0.3112		0.41917	0.312		0.83889	0.32345
0.52417	2.384		0.41944	0.3112		0.41944	0.3121		0.83917	0.32315
0.52444	2.385		0.41972	0.3112		0.41972	0.3121		0.83972	0.32315
0.52472	2.384		0.42	0.3112		0.42	0.3121		0.84028	0.32314
0.525	2.385		0.42028	0.3112		0.42028	0.3122		0.84056	0.32314
0.52528	2.385		0.42028	0.3112		0.42028	0.3122		0.84111	0.32314
0.52556	2.387		0.42056	0.3113		0.42056	0.3122		0.84139	0.32314
0.52583	2.388		0.42083	0.3113		0.42083	0.3122		0.84194	0.32314
0.52611	2.387		0.42111	0.3113		0.42111	0.3122		0.8425	0.32314
0.52639	2.387		0.42139	0.3113		0.42139	0.3122		0.84278	0.32314
0.52667	2.388		0.42139	0.3113		0.42139	0.3123		0.84333	0.32314
0.52694	2.388		0.42167	0.3113		0.42167	0.3123		0.84361	0.32314
0.52722	2.387		0.42194	0.3113		0.42194	0.3123		0.84417	0.32344
0.5275	2.387		0.42222	0.3113		0.42222	0.3123		0.84472	0.32314
0.52778	2.388		0.4225	0.3113		0.4225	0.3123		0.845	0.32314
0.52806	2.387		0.4225	0.3113		0.4225	0.3124		0.84556	0.32314
0.52833	2.386		0.42278	0.3114		0.42278	0.3124		0.84583	0.32314
0.52861	2.386		0.42306	0.3113		0.42306	0.3124		0.84639	0.32313
0.52889	2.385		0.42333	0.3114		0.42333	0.3124		0.84694	0.32313
0.52917	2.386		0.42361	0.3114		0.42361	0.3125		0.84722	0.32313
0.52944	2.387		0.42361	0.3114		0.42361	0.3125		0.84778	0.32344
0.52972	2.386		0.42389	0.3114		0.42389	0.3125		0.84806	0.32313
0.53	2.386		0.42417	0.3114		0.42417	0.3125		0.84861	0.32313
0.53028	2.387		0.42444	0.3114		0.42444	0.3125		0.84917	0.32434
0.53056	2.387		0.42472	0.3114		0.42472	0.3125		0.84944	0.32404
0.53083	2.386		0.42472	0.3114		0.42472	0.3125		0.85	0.32404
0.53111	2.385		0.425	0.3114		0.425	0.3125		0.85028	0.32404
0.53139	2.387		0.42528	0.3114		0.42528	0.3125		0.85083	0.32404
0.53167	2.387		0.42556	0.3114		0.42556	0.3125		0.85139	0.32404
0.53194	2.386		0.42583	0.3114		0.42583	0.3126		0.85167	0.32404
0.53222	2.385		0.42583	0.3115		0.42583	0.3126		0.85222	0.32403
0.5325	2.385		0.42611	0.3115		0.42611	0.3126		0.8525	0.32403
0.53278	2.386		0.42639	0.3115		0.42639	0.3126		0.85306	0.32403
0.53306	2.386		0.42667	0.3115		0.42667	0.3127		0.85361	0.32403
0.53333	2.385		0.42694	0.3115		0.42694	0.3127		0.85389	0.32403
0.53361	2.393		0.42694	0.3115		0.42694	0.3127		0.85444	0.32403
0.53389	2.397		0.42722	0.3115		0.42722	0.3127		0.85472	0.32403
0.53417	2.396		0.4275	0.3115		0.4275	0.3128		0.85528	0.32403
0.53444	2.396		0.42778	0.3115		0.42778	0.3128		0.85583	0.32433
0.53472	2.396		0.42806	0.3115		0.42806	0.3128		0.85611	0.32433
0.535	2.398		0.42806	0.3115		0.42806	0.3128		0.85667	0.32403
0.53528	2.399		0.42833	0.3116		0.42833	0.3129		0.85694	0.32403
0.53556	2.398		0.42861	0.3116		0.42861	0.3129		0.8575	0.32403
0.53583	2.398		0.42889	0.3115		0.42889	0.3129		0.85806	0.32402
0.53611	2.399		0.42917	0.3115		0.42917	0.3129		0.85833	0.32402
0.53639	2.4		0.42917	0.3116		0.42917	0.3129		0.85889	0.32402
0.53667	2.398		0.42944	0.3116		0.42944	0.313		0.85917	0.32402
0.53694	2.395		0.42972	0.3116		0.42972	0.3129		0.85972	0.32432
0.53722	2.395		0.43	0.3116		0.43	0.313		0.86028	0.32432
0.5375	2.395		0.43028	0.3116		0.43028	0.313		0.86056	0.32432
0.53778	2.395		0.43028	0.3116		0.43028	0.313		0.86111	0.32432
0.53806	2.395		0.43056	0.3116		0.43056	0.313		0.86139	0.32432
0.53833	2.394		0.43083	0.3116		0.43083	0.3131		0.86194	0.32402
0.53861	2.394		0.43111	0.3116		0.43111	0.3131		0.8625	0.32402
0.53889	2.394		0.43139	0.3116		0.43139	0.3131		0.86278	0.32432
0.53917	2.394		0.43139	0.3116		0.43139	0.3131		0.86333	0.32432
0.53944	2.394		0.43167	0.3116		0.43167	0.3131		0.86361	0.32432
0.53972	2.393		0.43194	0.3117		0.43194	0.3132		0.86417	0.32432
0.54	2.393		0.43222	0.3117		0.43222	0.3132		0.86472	0.32432
0.54028	2.393		0.4325	0.3117		0.4325	0.3132		0.865	0.32432
0.54056	2.392		0.4325	0.3117		0.4325	0.3132		0.86556	0.32431
0.54083	2.392		0.43278	0.3117		0.43278	0.3132		0.86583	0.32431
0.54111	2.391		0.43306	0.3117		0.43306	0.3132		0.86639	0.32431
0.54139	2.391		0.43333	0.3117		0.43333	0.3132		0.86694	0.32431
0.54167	2.392		0.43361	0.3117		0.43361	0.3133		0.86722	0.32431
0.54194	2.392		0.43361	0.3117		0.43361	0.3133		0.86778	0.32431
0.54222	2.392		0.43389	0.3117		0.43389	0.3133		0.86806	0.32431
0.5425	2.391		0.43417	0.3117		0.43417	0.3133		0.86861	0.32431
0.54278	2.392		0.43444	0.3117		0.43444	0.3133		0.86917	0.32431
0.54306	2.391		0.43472	0.3117		0.43472	0.3133		0.86944	0.32431
0.54333	2.393		0.43472	0.3117		0.43472	0.3133		0.87	0.32431
0.54361	2.393		0.435	0.3118		0.435	0.3134		0.87056	0.32461
0.54389	2.393		0.43528	0.3117		0.43528	0.3134		0.87083	0.32431
0.54417	2.392		0.43556	0.3117		0.43556	0.3134		0.87139	0.32431
0.54444	2.392		0.43583	0.3117		0.43583	0.3134		0.87167	0.32461
0.54472	2.391		0.43583	0.3117		0.43583	0.3134		0.87222	0.32461
0.545	2.393		0.43611	0.3117		0.43611	0.3135		0.87278	0.3243
0.54528	2.392		0.43639	0.3118		0.43639	0.3135		0.87306	0.3243
0.54556	2.392		0.43667	0.3118		0.43667	0.3135		0.87361	0.3243
0.54583	2.392		0.43694	0.3118		0.43694	0.3135		0.87389	0.3243
0.54611	2.392		0.43694	0.3118		0.43694	0.3135		0.87444	0.3243
0.54639	2.392		0.43722	0.3118		0.43722	0.3135		0.875	0.3243
0.54667	2.392		0.4375	0.3118		0.4375	0.3136		0.87528	0.3243
0.54694	2.391		0.43778	0.3118		0.43778	0.3136		0.87583	0.32399
0.54722	2.391		0.43806	0.3118		0.43806	0.3136		0.87611	0.3243
0.5475	2.39		0.43806	0.3118		0.43806	0.3137		0.87667	0.3243
0.54778	2.391		0.43833	0.3118		0.43833	0.3137		0.87722	0.32399
0.54806	2.39		0.43861	0.3118		0.43861	0.3137		0.8775	0.32399
0.54833	2.39		0.43889	0.312		0.43889	0.3137		0.87806	0.32429
0.54861	2.389		0.43917	0.3121		0.43917	0.3137		0.87833	0.32429
0.54889	2.389		0.43917	0.3121		0.43917	0.3138		0.87889	0.32429
0.54917	2.39		0.43944	0.3121		0.43944	0.3138		0.87944	0.32429
0.54944	2.389		0.43972	0.3121		0.43972	0.3138		0.87972	0.32429
0.54972	2.387		0.44	0.3121		0.44	0.3138		0.88028	0.32429
0.55	2.389		0.44028	0.3122		0.44028	0.3138		0.88056	0.32429
0.55028	2.389		0.44028	0.3122		0.44028	0.3138		0.88111	0.32429
0.55056	2.389		0.44056	0.3122		0.44056	0.3138		0.88167	0.32429
0.55083	2.389		0.44083	0.3122		0.44083	0.3138		0.88194	0.32429
0.55111	2.39		0.44111	0.3122		0.44111	0.3139		0.8825	0.32429
0.55139	2.389		0.44139	0.3123		0.44139	0.3139		0.88278	0.32429
0.55167	2.389		0.44139	0.3123		0.44139	0.3139		0.88333	0.32429
0.55194	2.39		0.44167	0.3123		0.44167	0.3139		0.88389	0.32428
0.55222	2.39		0.44194	0.3123		0.44194	0.3139		0.88417	0.32428
0.5525	2.389		0.44222	0.3123		0.44222	0.3139		0.88472	0.32428
0.55278	2.389		0.4425	0.3123		0.4425	0.3139		0.885	0.32428
0.55306	2.389		0.4425	0.3123		0.4425	0.314		0.88556	0.32428
0.55333	2.389		0.44278	0.3123		0.44278	0.314		0.88611	0.32428
0.55361	2.389		0.44306	0.3123		0.44306	0.314		0.88639	0.32428
0.55389	2.391		0.44333	0.3123		0.44333	0.314		0.88694	0.32398
0.55417	2.39		0.44361	0.3123		0.44361	0.314		0.88722	0.32398
0.55444	2.389		0.44361	0.3124		0.44361	0.3141		0.88778	0.32397
0.55472	2.387		0.44389	0.3124		0.44389	0.3141		0.88833	0.32397
[truncated: 550,235+ more rows]

## Sheet: Fig. 2b
before reaction			10h			20h			30h			40h			50h
Z' (kΩ)	-Z'' (kΩ)		Z' (kΩ)	-Z'' (kΩ)		Z' (kΩ)	-Z'' (kΩ)		Z' (kΩ)	-Z'' (kΩ)		Z' (kΩ)	-Z'' (kΩ)		Z' (kΩ)	-Z'' (kΩ)
30.74	-1.839		30.6	-1.394		27.87	1.736		15.4	4.389		14.68	4.193		15.13	4.617
30.88	-0.9018		30.75	-0.4888		28.48	2.385		15.91	5.05		15.11	4.825		15.63	5.273
31.08	-0.06025		30.96	0.3466		29.06	2.933		16.55	5.755		15.62	5.527		16.23	5.998
31.34	0.6863		31.23	1.074		29.64	3.436		17.32	6.462		16.26	6.274		16.96	6.763
31.67	1.377		31.56	1.787		30.23	3.902		18.23	7.166		17.03	7.087		17.84	7.547
32.05	2.004		31.96	2.44		30.82	4.353		19.3	7.852		17.96	7.928		18.89	8.358
32.51	2.558		32.44	3.037		31.46	4.78		20.53	8.405		19.11	8.742		20.12	9.094
33.01	3.044		32.95	3.592		32.11	5.172		21.82	8.847		20.4	9.47		21.49	9.735
33.53	3.488		33.54	4.095		32.82	5.584		23.18	9.164		21.86	10.1		22.99	10.27
34.08	3.87		34.15	4.562		33.55	5.975		24.54	9.347		23.42	10.6		24.57	9.808
34.63	4.229		34.78	4.997		34.31	6.337		25.86	8.721		25.04	10.22		26.12	10.21
35.17	4.55		35.43	5.386		35.09	6.666		27.1	8.846		26.64	10.51		27.65	10.45
35.7	4.862		36.05	5.768		35.85	7.021		28.23	8.939		28.14	10.65		29.09	10.58
36.2	5.204		36.67	6.165		36.6	7.358		29.26	8.996		29.53	10.7		30.43	10.67
36.65	5.589		37.24	6.601		37.33	7.759		30.18	9.136		30.75	10.74		31.64	10.72
37.08	6.052		37.78	7.104		37.97	8.223		30.97	9.338		31.84	10.84		32.7	10.87
37.47	6.642		38.26	7.734		38.59	8.797		31.69	9.683		32.77	11.03		33.64	11.12
37.83	7.354		38.72	8.509		39.15	9.537		32.33	10.22		33.59	11.4		34.48	11.53
38.19	8.26		39.14	9.48		39.68	10.48		32.89	10.96		34.28	12.01		35.22	12.18
38.51	9.385		39.56	10.69		40.18	11.64		33.42	11.95		34.93	12.88		35.91	13.05
38.85	10.78		39.97	12.21		40.68	13.14		33.92	13.3		35.52	14.07		36.55	14.26
39.21	12.48		40.39	14.05		41.19	14.97		34.42	14.98		36.11	15.66		37.16	15.85
39.57	14.53		40.82	16.3		41.68	17.22		34.93	17.07		36.66	17.64		37.79	17.83
39.95	17.06		41.27	19.05		42.21	19.99		35.44	19.71		37.23	20.2		38.4	20.38
40.36	20.07		41.76	22.34		42.76	23.31		36	22.88		37.83	23.29		39.06	23.45
40.85	23.6		42.32	26.2		43.43	27.22		36.66	26.66		38.52	26.96		39.81	27.12
41.33	27.92		42.89	30.93		44.08	32.02		37.28	31.28		39.2	31.51		40.56	31.64
41.87	33.4		43.51	36.88		44.81	38.07		38.02	37.12		40	37.26		41.43	37.36
42.46	39.79		44.19	43.86		45.62	45.15		38.79	43.95		40.85	44.01		42.36	44.04
43.14	47.75		44.96	52.56		46.59	53.79		39.71	52.5		41.86	52.44		43.48	52.4
43.89	56.49		45.83	62.09		47.54	63.62		40.72	61.85		42.98	61.68		44.7	61.52
44.77	68.47		46.82	75.13		48.7	76.82		41.9	74.62		44.34	74.29		46.16	73.98
45.7	81.69		47.86	89.54		49.94	91.41		43.19	88.78		45.82	88.2		47.75	87.69
46.9	98.92		49.21	108.4		51.53	110.4		44.82	107.1		47.69	106.3		49.83	105.5
48.12	117.7		50.61	128.8		53.15	131		46.53	127.1		49.67	125.9		51.96	124.8
49.57	140.2		52.23	153.3		55.1	155.7		48.6	151		52.09	149.3		54.59	147.8
52.21	173.3		55.11	189.5		58.48	192.2		52.12	186.2		56.21	183.7		58.89	181.7
56.31	202.9		59.7	221.8		63.42	224.7		57.23	217.6		61.82	214.3		64.64	211.7
59.11	244.6		62.92	267.4		67.2	270.5		61.3	261.7		66.6	257.3		69.74	253.9
62.51	309.8		67.34	338.8		72.56	342.3		66.69	330.6		73.31	324.1		76.93	319.6
66.45	353.9		71.67	386.7		77.48	390.2		72.6	376.9		79.73	369		83.69	363.6
71.35	427		77.53	466.5		84.4	470.3		80.24	453.8		88.98	443.3		93.31	436.4
78.59	512.7		86.26	560		94.43	564		91.41	543.8		101.6	529.7		106.7	521
86.67	616.5		96.61	673.1		106.7	677.2		105	652		117.1	633.8		122.9	622.9
97.1	741.3		109.9	809.6		122.8	813.5		122.7	782.2		137.1	758.4		143.9	744.8
110.2	890.9		127.4	972.5		143.3	976.3		146	937.4		162.9	905.9		171.3	888.9
126.9	1071		150	1169		170.6	1172		176.3	1123		197	1083		206.8	1062
148.2	1288		180.1	1405		207.1	1405		216.2	1343		240.5	1292		253.1	1266
179	1548		224.1	1687		260.3	1682		272.5	1603		301.4	1540		317.8	1506
215	1859		276.9	2022		323.9	2014		342.3	1916		376	1830		399.2	1791
262	2233		350.4	2424		413.2	2407		434.2	2284		473.4	2174		505.7	2125
328.4	2680		445	2904		526.1	2872		559.5	2718		602.6	2577		648.7	2514
409.2	3216		573.6	3473		677.7	3420		717.5	3225		766.8	3047		829.8	2966
517	3854		744.4	4150		876.2	4067		926	3816		980.9	3599		1070	3486
666.3	4622		972.8	4948		1138	4818		1198	4513		1252	4232		1381	4088
861.4	5522		1285	5877		1488	5685		1559	5298		1610	4953		1786	4747
1111	6613		1694	6975		1930	6702		2020	6222		2068	5794		2312	5503
1439	7876		2255	8224		2258	7781		2625	7232		2675	6704		2981	6294
1868	9380		2971	9727		3258	9209		3389	8470		3443	7813		3835	7215
2557	11100		3933	11330		4283	10610		4402	9690		4438	8874		4894	8034
3619	13250		5243	13090		5531	12130		5694	10970		5717	9934		6197	8760
4805	15650		6935	14990		7160	13750		7327	12260		7302	10960		7740	9367
6114	18050		8967	16860		9197	15220		9196	13380		9062	11790		9333	9737
8094	20860		11430	18680		11140	16340		11390	14380		11040	12430		11030	9893
12690	26540		14370	20460		13970	18130		13850	15110		13160	12810		12720	9782
14510	28990		17700	21610		16950	19260		16390	15370		15340	12870		14340	9449
22950	33920		21430	22810		20470	20170		19050	15500		17360	12540		15810	8925
35290	36590		25270	23290		23470	20120		21610	15130		19450	12130		17100	8269
41520	37240		29220	23270		26840	19930		24040	14500		21260	11440		18200	7543
49650	38930		33150	22670		30060	19530		26180	13590		22840	10640		19110	6816
			36650	21530		33540	16070		28030	12560		24170	9780		19780	6115
			40010	20000		33850	15830		29630	11430		25320	8922		20480	5470
			42770	18570					30920	10240		26280	8126		21000	4891

## Sheet: Fig. 2d
Time (h)	Current density (mA cm-2)		Time (h)	Current density (mA cm-2)		Time (h)	Current density (mA cm-2)		Time (h)	Current density (mA cm-2)		Time (h)	Current density (mA cm-2)		Time (h)	Current density (mA cm-2)		Time (h)	Current density (mA cm-2)		Time (h)	Current density (mA cm-2)		Time (h)	Current density (mA cm-2)		Time (h)	Current density (mA cm-2)		Time (h)	Current density (mA cm-2)		Time (h)	Current density (mA cm-2)		Time (h)	Current density (mA cm-2)		Time (h)	Current density (mA cm-2)		Time (h)	Current density (mA cm-2)		Time (h)	Current density (mA cm-2)		Time (h)	Current density (mA cm-2)
0.000222222	2.248		24.7417	2.262		35.9891	2.314		81.4334	2.379		101.408	2.362		117.311	2.28		163.311	2.382		187.262	2.394		187.262	2.394		244.9	2.549		255.195	2.574		264.956	2.556		270.289	2.489		322.9	2.483		333.545	2.466		391.322	2.635		454.045	2.66
0.000444444	2.246		24.7418	2.262		35.9893	2.314		81.4336	2.379		101.409	2.362		117.312	2.28		163.311	2.382		187.262	2.388		187.262	2.388		244.9	2.549		255.195	2.573		264.956	2.556		270.289	2.489		322.9	2.483		333.545	2.462		391.323	2.633		454.046	2.66
0.000666667	2.244		24.7418	2.262		35.9896	2.314		81.4337	2.379		101.409	2.362		117.312	2.28		163.311	2.382		187.262	2.385		187.262	2.385		244.9	2.549		255.195	2.572		264.956	2.556		270.29	2.489		322.9	2.483		333.545	2.46		391.323	2.632		454.046	2.66
0.000888889	2.243		24.7419	2.262		35.9898	2.314		81.4338	2.379		101.409	2.362		117.312	2.28		163.312	2.382		187.263	2.383		187.263	2.383		244.9	2.549		255.195	2.572		264.956	2.556		270.29	2.489		322.9	2.483		333.546	2.458		391.323	2.631		454.047	2.66
0.00111	2.241		24.7419	2.262		35.99	2.314		81.4339	2.379		101.409	2.362		117.312	2.28		163.312	2.382		187.263	2.381		187.263	2.381		244.901	2.549		255.195	2.571		264.956	2.556		270.29	2.489		322.9	2.483		333.546	2.457		391.324	2.63		454.047	2.66
0.00133	2.239		24.742	2.262		35.9902	2.314		81.434	2.379		101.409	2.362		117.312	2.28		163.312	2.382		187.264	2.38		187.264	2.38		244.901	2.549		255.195	2.571		264.956	2.556		270.29	2.489		322.9	2.483		333.546	2.456		391.324	2.63		454.048	2.66
0.00156	2.236		24.7421	2.262		35.9905	2.314		81.4341	2.379		101.409	2.362		117.313	2.28		163.312	2.382		187.264	2.379		187.264	2.379		244.901	2.549		255.195	2.57		264.956	2.556		270.29	2.489		322.9	2.483		333.546	2.455		391.324	2.629		454.048	2.66
0.00178	2.234		24.7421	2.262		35.9907	2.314		81.4342	2.379		101.409	2.362		117.313	2.28		163.312	2.382		187.265	2.378		187.265	2.378		244.901	2.549		255.195	2.57		264.956	2.556		270.291	2.489		322.9	2.483		333.547	2.454		391.324	2.629		454.049	2.66
0.002	2.232		24.7422	2.262		35.9909	2.314		81.4343	2.379		101.409	2.362		117.313	2.28		163.312	2.382		187.265	2.378		187.265	2.378		244.901	2.549		255.195	2.57		264.957	2.556		270.291	2.489		322.901	2.483		333.547	2.453		391.325	2.629		454.049	2.66
0.00222	2.23		24.7422	2.262		35.9911	2.314		81.4344	2.379		101.409	2.362		117.313	2.28		163.312	2.382		187.266	2.377		187.266	2.377		244.901	2.549		255.196	2.57		264.957	2.556		270.291	2.491		322.901	2.483		333.547	2.453		391.325	2.628		454.05	2.66
0.00244	2.228		24.7423	2.262		35.9913	2.314		81.4346	2.379		101.41	2.362		117.314	2.28		163.312	2.382		187.266	2.377		187.266	2.377		244.901	2.549		255.196	2.569		264.957	2.556		270.291	2.49		322.901	2.483		333.548	2.452		391.325	2.628		454.051	2.66
0.00267	2.226		24.7423	2.262		35.9916	2.314		81.4347	2.379		101.41	2.362		117.314	2.28		163.312	2.382		187.266	2.376		187.266	2.376		244.901	2.549		255.196	2.569		264.957	2.556		270.292	2.489		322.901	2.483		333.548	2.452		391.326	2.628		454.051	2.66
0.00289	2.224		24.7424	2.262		35.9918	2.314		81.4348	2.379		101.41	2.362		117.314	2.28		163.313	2.382		187.267	2.376		187.267	2.376		244.901	2.549		255.196	2.569		264.957	2.556		270.292	2.489		322.901	2.483		333.548	2.451		391.326	2.627		454.052	2.66
0.00311	2.223		24.7425	2.262		35.992	2.314		81.4349	2.379		101.41	2.362		117.314	2.28		163.313	2.382		187.267	2.376		187.267	2.376		244.902	2.551		255.196	2.569		264.957	2.556		270.292	2.488		322.901	2.483		333.548	2.451		391.326	2.627		454.052	2.66
0.00333	2.221		24.7425	2.262		35.9922	2.314		81.435	2.379		101.41	2.362		117.314	2.28		163.313	2.382		187.268	2.375		187.268	2.375		244.902	2.55		255.196	2.569		264.957	2.556		270.292	2.487		322.901	2.483		333.549	2.451		391.326	2.627		454.053	2.66
0.00356	2.22		24.7426	2.262		35.9924	2.314		81.4351	2.379		101.41	2.362		117.315	2.28		163.313	2.382		187.268	2.375		187.268	2.375		244.902	2.55		255.196	2.569		264.957	2.556		270.292	2.487		322.901	2.483		333.549	2.45		391.327	2.627		454.053	2.66
0.00378	2.218		24.7426	2.262		35.9927	2.316		81.4352	2.379		101.41	2.362		117.315	2.28		163.313	2.382		187.269	2.375		187.269	2.375		244.902	2.549		255.196	2.569		264.957	2.556		270.293	2.486		322.901	2.483		333.549	2.45		391.327	2.627		454.054	2.66
0.004	2.217		24.7427	2.262		35.9929	2.315		81.4353	2.379		101.41	2.362		117.315	2.28		163.313	2.382		187.269	2.375		187.269	2.375		244.902	2.549		255.196	2.569		264.958	2.556		270.293	2.486		322.901	2.483		333.549	2.45		391.327	2.627		454.054	2.66
0.00422	2.216		24.7427	2.262		35.9931	2.315		81.4355	2.379		101.41	2.362		117.315	2.28		163.313	2.382		187.27	2.374		187.27	2.374		244.902	2.548		255.197	2.568		264.958	2.556		270.293	2.486		322.901	2.483		333.55	2.449		391.327	2.626		454.055	2.66
0.00444	2.215		24.7428	2.262		35.9933	2.315		81.4356	2.379		101.411	2.362		117.316	2.28		163.313	2.382		187.27	2.374		187.27	2.374		244.902	2.548		255.197	2.568		264.958	2.556		270.293	2.485		322.901	2.483		333.55	2.449		391.328	2.626		454.056	2.66
0.00467	2.214		24.7428	2.262		35.9936	2.315		81.4357	2.379		101.411	2.362		117.316	2.28		163.313	2.382		187.27	2.374		187.27	2.374		244.902	2.547		255.197	2.569		264.958	2.556		270.294	2.485		322.901	2.483		333.55	2.449		391.328	2.626		454.056	2.66
0.00489	2.213		24.7429	2.262		35.9938	2.314		81.4358	2.379		101.411	2.362		117.316	2.28		163.314	2.382		187.271	2.374		187.271	2.374		244.902	2.547		255.197	2.568		264.958	2.556		270.294	2.485		322.901	2.483		333.551	2.448		391.328	2.626		454.057	2.66
0.00511	2.213		24.743	2.262		35.994	2.314		81.4359	2.379		101.411	2.362		117.316	2.28		163.314	2.382		187.271	2.374		187.271	2.374		244.903	2.547		255.197	2.568		264.958	2.556		270.294	2.484		322.901	2.484		333.551	2.448		391.329	2.626		454.057	2.66
0.00533	2.212		24.743	2.262		35.9942	2.314		81.436	2.379		101.411	2.362		117.316	2.28		163.314	2.382		187.272	2.374		187.272	2.374		244.903	2.546		255.197	2.568		264.958	2.556		270.294	2.484		322.901	2.484		333.551	2.448		391.329	2.626		454.058	2.66
0.00556	2.211		24.7431	2.262		35.9945	2.314		81.4361	2.379		101.411	2.362		117.317	2.28		163.314	2.382		187.272	2.373		187.272	2.373		244.903	2.546		255.197	2.568		264.958	2.556		270.294	2.484		322.901	2.484		333.551	2.448		391.329	2.625		454.058	2.66
0.00578	2.211		24.7431	2.262		35.9947	2.314		81.4362	2.379		101.411	2.362		117.317	2.28		163.314	2.382		187.273	2.373		187.273	2.373		244.903	2.546		255.197	2.568		264.958	2.556		270.295	2.483		322.901	2.484		333.552	2.448		391.329	2.625		454.059	2.66
0.006	2.21		24.7432	2.262		35.9949	2.313		81.4363	2.379		101.411	2.362		117.317	2.28		163.314	2.382		187.273	2.373		187.273	2.373		244.903	2.545		255.197	2.568		264.959	2.556		270.295	2.483		322.901	2.484		333.552	2.448		391.33	2.625		454.059	2.66
0.00622	2.209		24.7432	2.262		35.9951	2.313		81.4364	2.379		101.411	2.362		117.317	2.28		163.314	2.382		187.274	2.373		187.274	2.373		244.903	2.545		255.198	2.568		264.959	2.556		270.295	2.483		322.902	2.484		333.552	2.447		391.33	2.625		454.06	2.66
0.00644	2.209		24.7433	2.262		35.9953	2.313		81.4366	2.379		101.412	2.362		117.318	2.28		163.314	2.382		187.274	2.373		187.274	2.373		244.903	2.545		255.198	2.568		264.959	2.557		270.295	2.483		322.902	2.484		333.553	2.447		391.33	2.625		454.061	2.66
0.00667	2.208		24.7433	2.262		35.9956	2.313		81.4367	2.379		101.412	2.362		117.318	2.28		163.314	2.382		187.274	2.373		187.274	2.373		244.903	2.544		255.198	2.568		264.959	2.557		270.296	2.482		322.902	2.484		333.553	2.447		391.331	2.625		454.061	2.66
0.00689	2.208		24.7434	2.262		35.9958	2.313		81.4368	2.379		101.412	2.362		117.318	2.28		163.315	2.382		187.275	2.373		187.275	2.373		244.903	2.544		255.198	2.568		264.959	2.557		270.296	2.482		322.902	2.483		333.553	2.447		391.331	2.625		454.062	2.66
0.00711	2.207		24.7434	2.262		35.996	2.313		81.4369	2.379		101.412	2.362		117.318	2.28		163.315	2.382		187.275	2.373		187.275	2.373		244.904	2.544		255.198	2.568		264.959	2.556		270.296	2.482		322.902	2.483		333.553	2.447		391.331	2.625		454.062	2.66
0.00733	2.207		24.7435	2.262		35.9962	2.312		81.437	2.379		101.412	2.362		117.318	2.28		163.315	2.382		187.276	2.373		187.276	2.373		244.904	2.544		255.198	2.568		264.959	2.556		270.296	2.482		322.902	2.483		333.554	2.447		391.331	2.625		454.063	2.66
0.00756	2.207		24.7436	2.262		35.9965	2.313		81.4371	2.379		101.412	2.362		117.319	2.28		163.315	2.382		187.276	2.373		187.276	2.373		244.904	2.544		255.198	2.568		264.959	2.556		270.296	2.482		322.902	2.483		333.554	2.447		391.332	2.625		454.063	2.66
0.00778	2.206		24.7436	2.262		35.9967	2.312		81.4372	2.379		101.412	2.362		117.319	2.28		163.315	2.382		187.277	2.373		187.277	2.373		244.904	2.543		255.198	2.568		264.959	2.556		270.297	2.481		322.902	2.483		333.554	2.447		391.332	2.625		454.064	2.66
0.008	2.206		24.7437	2.262		35.9969	2.312		81.4373	2.379		101.412	2.362		117.319	2.28		163.315	2.382		187.277	2.373		187.277	2.373		244.904	2.543		255.198	2.568		264.96	2.556		270.297	2.481		322.902	2.483		333.554	2.447		391.332	2.625		454.064	2.66
0.00822	2.205		24.7437	2.262		35.9971	2.312		81.4374	2.379		101.412	2.362		117.319	2.28		163.315	2.382		187.278	2.373		187.278	2.373		244.904	2.543		255.199	2.568		264.96	2.555		270.297	2.481		322.902	2.483		333.555	2.446		391.332	2.625		454.065	2.66
0.00844	2.205		24.7438	2.262		35.9973	2.312		81.4376	2.379		101.413	2.362		117.32	2.28		163.315	2.382		187.278	2.373		187.278	2.373		244.904	2.543		255.199	2.568		264.96	2.555		270.297	2.481		322.902	2.483		333.555	2.446		391.333	2.625		454.066	2.66
0.00867	2.205		24.7438	2.262		35.9976	2.312		81.4377	2.379		101.413	2.362		117.32	2.28		163.315	2.382		187.278	2.373		187.278	2.373		244.904	2.543		255.199	2.567		264.96	2.555		270.298	2.481		322.902	2.483		333.555	2.446		391.333	2.625		454.066	2.66
0.00889	2.205		24.7439	2.262		35.9978	2.312		81.4378	2.379		101.413	2.362		117.32	2.28		163.316	2.382		187.279	2.373		187.279	2.373		244.904	2.542		255.199	2.567		264.96	2.555		270.298	2.481		322.902	2.483		333.556	2.446		391.333	2.624		454.067	2.66
0.00911	2.204		24.744	2.262		35.998	2.312		81.4379	2.379		101.413	2.362		117.32	2.28		163.316	2.382		187.279	2.373		187.279	2.373		244.905	2.542		255.199	2.567		264.96	2.555		270.298	2.481		322.902	2.483		333.556	2.446		391.334	2.624		454.067	2.66
0.00933	2.204		24.744	2.262		35.9982	2.311		81.438	2.379		101.413	2.362		117.32	2.28		163.316	2.382		187.28	2.372		187.28	2.372		244.905	2.542		255.199	2.567		264.96	2.555		270.298	2.481		322.902	2.483		333.556	2.446		391.334	2.624		454.068	2.66
0.00956	2.204		24.7441	2.262		35.9984	2.311		81.4381	2.379		101.413	2.362		117.321	2.28		163.316	2.382		187.28	2.372		187.28	2.372		244.905	2.542		255.199	2.567		264.96	2.554		270.298	2.48		322.902	2.482		333.556	2.446		391.334	2.624		454.068	2.66
0.00978	2.203		24.7441	2.262		35.9987	2.311		81.4382	2.379		101.413	2.362		117.321	2.28		163.316	2.382		187.281	2.373		187.281	2.373		244.905	2.542		255.199	2.567		264.96	2.554		270.299	2.48		322.902	2.482		333.557	2.446		391.334	2.625		454.069	2.66
0.01	2.203		24.7442	2.262		35.9989	2.311		81.4383	2.379		101.413	2.362		117.321	2.28		163.316	2.382		187.281	2.373		187.281	2.373		244.905	2.541		255.199	2.567		264.961	2.554		270.299	2.48		322.902	2.482		333.557	2.446		391.335	2.624		454.069	2.66
0.01022	2.203		24.7442	2.262		35.9991	2.311		81.4385	2.379		101.413	2.369		117.321	2.28		163.316	2.382		187.282	2.373		187.282	2.373		244.905	2.541		255.2	2.567		264.961	2.554		270.299	2.479		322.903	2.482		333.557	2.446		391.335	2.625		454.07	2.66
0.01044	2.203		24.7443	2.262		35.9993	2.311		81.4386	2.379		101.414	2.368		117.322	2.28		163.316	2.382		187.282	2.373		187.282	2.373		244.905	2.541		255.2	2.567		264.961	2.554		270.299	2.479		322.903	2.482		333.558	2.446		391.335	2.624		454.071	2.66
0.01067	2.202		24.7443	2.262		35.9996	2.311		81.4387	2.379		101.414	2.368		117.322	2.28		163.316	2.382		187.282	2.373		187.282	2.373		244.905	2.541		255.2	2.567		264.961	2.553		270.3	2.479		322.903	2.482		333.558	2.446		391.336	2.624		454.071	2.66
0.01089	2.202		24.7444	2.262		35.9998	2.311		81.4388	2.379		101.414	2.368		117.322	2.28		163.317	2.382		187.283	2.372		187.283	2.372		244.905	2.541		255.2	2.567		264.961	2.553		270.3	2.479		322.903	2.482		333.558	2.445		391.336	2.624		454.072	2.66
0.01111	2.202		24.7445	2.262		36	2.311		81.4389	2.379		101.414	2.368		117.322	2.28		163.317	2.382		187.283	2.372		187.283	2.372		244.906	2.54		255.2	2.567		264.961	2.553		270.3	2.479		322.903	2.482		333.558	2.445		391.336	2.625		454.072	2.66
0.01133	2.202		24.7445	2.262		36.0002	2.311		81.439	2.379		101.414	2.368		117.322	2.28		163.317	2.382		187.284	2.372		187.284	2.372		244.906	2.54		255.2	2.567		264.961	2.553		270.3	2.479		322.903	2.482		333.559	2.445		391.336	2.624		454.073	2.66
0.01156	2.201		24.7446	2.262		36.0005	2.311		81.4391	2.379		101.414	2.368		117.323	2.28		163.317	2.382		187.284	2.372		187.284	2.372		244.906	2.54		255.2	2.567		264.961	2.553		270.3	2.479		322.903	2.482		333.559	2.445		391.337	2.624		454.073	2.66
0.01178	2.201		24.7446	2.262		36.0007	2.311		81.4392	2.379		101.414	2.368		117.323	2.28		163.317	2.382		187.285	2.372		187.285	2.372		244.906	2.54		255.2	2.567		264.961	2.553		270.301	2.479		322.903	2.482		333.559	2.445		391.337	2.624		454.074	2.66
0.012	2.201		24.7447	2.262		36.0009	2.31		81.4393	2.379		101.414	2.367		117.323	2.28		163.317	2.382		187.285	2.373		187.285	2.373		244.906	2.54		255.2	2.567		264.962	2.553		270.301	2.479		322.903	2.482		333.559	2.445		391.337	2.624		454.074	2.66
0.01222	2.201		24.7447	2.262		36.0011	2.31		81.4394	2.379		101.414	2.368		117.323	2.28		163.317	2.382		187.286	2.372		187.286	2.372		244.906	2.54		255.201	2.567		264.962	2.552		270.301	2.478		322.903	2.482		333.56	2.445		391.337	2.624		454.075	2.66
0.01244	2.201		24.7448	2.262		36.0013	2.31		81.4396	2.379		101.415	2.368		117.324	2.28		163.317	2.382		187.286	2.372		187.286	2.372		244.906	2.54		255.201	2.567		264.962	2.552		270.301	2.478		322.903	2.482		333.56	2.445		391.338	2.624		454.076	2.66
0.01267	2.2		24.7448	2.262		36.0016	2.31		81.4397	2.379		101.415	2.367		117.324	2.28		163.317	2.382		187.286	2.372		187.286	2.372		244.906	2.54		255.201	2.567		264.962	2.552		270.302	2.478		322.903	2.482		333.56	2.445		391.338	2.624		454.076	2.66
0.01289	2.2		24.7449	2.262		36.0018	2.31		81.4398	2.379		101.415	2.367		117.324	2.28		163.318	2.382		187.287	2.372		187.287	2.372		244.906	2.54		255.201	2.567		264.962	2.552		270.302	2.478		322.903	2.482		333.561	2.445		391.338	2.624		454.077	2.66
0.01311	2.2		24.7449	2.262		36.002	2.31		81.4399	2.379		101.415	2.367		117.324	2.28		163.318	2.382		187.287	2.373		187.287	2.373		244.907	2.539		255.201	2.567		264.962	2.552		270.302	2.478		322.903	2.482		333.561	2.445		391.339	2.624		454.077	2.66
0.01333	2.2		24.745	2.262		36.0022	2.31		81.44	2.379		101.415	2.367		117.324	2.28		163.318	2.382		187.288	2.373		187.288	2.373		244.907	2.539		255.201	2.567		264.962	2.552		270.302	2.478		322.903	2.482		333.561	2.445		391.339	2.624		454.078	2.66
0.01356	2.2		24.7451	2.262		36.0025	2.31		81.4401	2.379		101.415	2.367		117.325	2.28		163.318	2.382		187.288	2.373		187.288	2.373		244.907	2.539		255.201	2.567		264.962	2.551		270.302	2.478		322.903	2.482		333.561	2.445		391.339	2.624		454.078	2.66
0.01378	2.2		24.7451	2.262		36.0027	2.31		81.4402	2.379		101.415	2.367		117.325	2.28		163.318	2.382		187.289	2.372		187.289	2.372		244.907	2.539		255.201	2.567		264.962	2.551		270.303	2.478		322.903	2.482		333.562	2.445		391.339	2.624		454.079	2.66
0.014	2.2		24.7452	2.262		36.0029	2.31		81.4403	2.379		101.415	2.366		117.325	2.28		163.318	2.382		187.289	2.372		187.289	2.372		244.907	2.539		255.201	2.567		264.963	2.551		270.303	2.478		322.904	2.482		333.562	2.445		391.34	2.624		454.079	2.66
0.01422	2.199		24.7452	2.262		36.0031	2.31		81.4404	2.379		101.415	2.366		117.325	2.28		163.318	2.382		187.29	2.372		187.29	2.372		244.907	2.539		255.202	2.567		264.963	2.551		270.303	2.478		322.904	2.482		333.562	2.445		391.34	2.624		454.08	2.66
0.01444	2.199		24.7453	2.262		36.0033	2.31		81.4406	2.379		101.416	2.366		117.326	2.28		163.318	2.382		187.29	2.372		187.29	2.372		244.907	2.539		255.202	2.567		264.963	2.551		270.303	2.478		322.904	2.482		333.562	2.445		391.34	2.624		454.081	2.66
0.01467	2.199		24.7453	2.262		36.0036	2.31		81.4407	2.379		101.416	2.366		117.326	2.28		163.318	2.382		187.29	2.372		187.29	2.372		244.907	2.539		255.202	2.567		264.963	2.551		270.304	2.477		322.904	2.482		333.563	2.445		391.341	2.624		454.081	2.66
0.01489	2.199		24.7454	2.262		36.0038	2.31		81.4408	2.379		101.416	2.366		117.326	2.28		163.319	2.382		187.291	2.372		187.291	2.372		244.907	2.539		255.202	2.567		264.963	2.551		270.304	2.478		322.904	2.482		333.563	2.444		391.341	2.624		454.082	2.66
0.01511	2.199		24.7455	2.262		36.004	2.31		81.4409	2.379		101.416	2.366		117.326	2.28		163.319	2.382		187.291	2.372		187.291	2.372		244.908	2.539		255.202	2.567		264.963	2.551		270.304	2.478		322.904	2.482		333.563	2.444		391.341	2.624		454.082	2.66
0.01533	2.199		24.7455	2.262		36.0042	2.31		81.441	2.379		101.416	2.365		117.326	2.28		163.319	2.382		187.292	2.372		187.292	2.372		244.908	2.538		255.202	2.567		264.963	2.551		270.304	2.477		322.904	2.482		333.564	2.444		391.341	2.624		454.083	2.66
0.01556	2.199		24.7456	2.262		36.0044	2.31		81.4411	2.379		101.416	2.365		117.327	2.28		163.319	2.383		187.292	2.372		187.292	2.372		244.908	2.538		255.202	2.567		264.963	2.55		270.304	2.477		322.904	2.482		333.564	2.444		391.342	2.624		454.083	2.66
0.01578	2.198		24.7456	2.262		36.0047	2.31		81.4412	2.379		101.416	2.365		117.327	2.28		163.319	2.382		187.293	2.372		187.293	2.372		244.908	2.538		255.202	2.567		264.963	2.55		270.305	2.477		322.904	2.482		333.564	2.444		391.342	2.624		454.084	2.66
0.016	2.198		24.7457	2.262		36.0049	2.31		81.4413	2.379		101.416	2.365		117.327	2.28		163.319	2.382		187.293	2.372		187.293	2.372		244.908	2.538		255.202	2.567		264.964	2.55		270.305	2.477		322.904	2.482		333.564	2.444		391.342	2.624		454.084	2.66
0.01622	2.198		24.7457	2.262		36.0051	2.31		81.4415	2.379		101.416	2.365		117.327	2.28		163.319	2.381		187.294	2.372		187.294	2.372		244.908	2.538		255.203	2.567		264.964	2.55		270.305	2.477		322.904	2.482		333.565	2.444		391.342	2.624		454.085	2.66
0.01644	2.198		24.7458	2.262		36.0053	2.31		81.4416	2.379		101.417	2.365		117.328	2.28		163.319	2.381		187.294	2.372		187.294	2.372		244.908	2.538		255.203	2.567		264.964	2.55		270.305	2.477		322.904	2.482		333.565	2.444		391.343	2.624		454.086	2.66
0.01667	2.198		24.7458	2.262		36.0056	2.31		81.4417	2.379		101.417	2.365		117.328	2.28		163.319	2.381		187.294	2.373		187.294	2.373		244.908	2.538		255.203	2.567		264.964	2.551		270.306	2.477		322.904	2.482		333.565	2.444		391.343	2.624		454.086	2.66
0.01689	2.198		24.7459	2.262		36.0058	2.31		81.4418	2.379		101.417	2.365		117.328	2.28		163.32	2.38		187.295	2.372		187.295	2.372		244.908	2.538		255.203	2.567		264.964	2.55		270.306	2.477		322.904	2.482		333.566	2.444		391.343	2.624		454.087	2.66
0.01711	2.198		24.746	2.262		36.006	2.31		81.4419	2.379		101.417	2.364		117.328	2.28		163.32	2.38		187.295	2.372		187.295	2.372		244.909	2.538		255.203	2.567		264.964	2.55		270.306	2.477		322.904	2.482		333.566	2.444		391.344	2.624		454.087	2.66
0.01733	2.198		24.746	2.262		36.0062	2.31		81.442	2.379		101.417	2.364		117.328	2.28		163.32	2.379		187.296	2.372		187.296	2.372		244.909	2.538		255.203	2.567		264.964	2.55		270.306	2.477		322.904	2.482		333.566	2.444		391.344	2.624		454.088	2.66
0.01756	2.198		24.7461	2.262		36.0065	2.31		81.4421	2.379		101.417	2.364		117.329	2.28		163.32	2.379		187.296	2.372		187.296	2.372		244.909	2.538		255.203	2.567		264.964	2.55		270.306	2.477		322.904	2.482		333.566	2.444		391.344	2.624		454.088	2.66
0.01778	2.197		24.7461	2.262		36.0067	2.31		81.4422	2.379		101.417	2.364		117.329	2.28		163.32	2.379		187.297	2.372		187.297	2.372		244.909	2.538		255.203	2.567		264.964	2.55		270.307	2.477		322.904	2.481		333.567	2.444		391.344	2.624		454.089	2.66
0.018	2.197		24.7462	2.262		36.0069	2.31		81.4423	2.379		101.417	2.364		117.329	2.28		163.32	2.378		187.297	2.372		187.297	2.372		244.909	2.537		255.203	2.567		264.965	2.55		270.307	2.477		322.904	2.481		333.567	2.444		391.345	2.624		454.089	2.66
0.01822	2.197		24.7462	2.262		36.0071	2.309		81.4424	2.379		101.417	2.364		117.329	2.28		163.32	2.378		187.298	2.372		187.298	2.372		244.909	2.537		255.204	2.567		264.965	2.55		270.307	2.476		322.905	2.481		333.567	2.444		391.345	2.624		454.09	2.66
0.01844	2.197		24.7463	2.262		36.0073	2.31		81.4426	2.379		101.418	2.364		117.33	2.28		163.32	2.378		187.298	2.372		187.298	2.372		244.909	2.537		255.204	2.567		264.965	2.55		270.307	2.476		322.905	2.482		333.567	2.444		391.345	2.624		454.091	2.66
0.01867	2.197		24.7463	2.262		36.0076	2.309		81.4427	2.379		101.418	2.363		117.33	2.28		163.32	2.377		187.298	2.373		187.298	2.373		244.909	2.537		255.204	2.567		264.965	2.55		270.308	2.476		322.905	2.481		333.568	2.444		391.346	2.624		454.091	2.66
0.01889	2.197		24.7464	2.262		36.0078	2.309		81.4428	2.379		101.418	2.363		117.33	2.28		163.321	2.377		187.299	2.372		187.299	2.372		244.909	2.537		255.204	2.567		264.965	2.549		270.308	2.476		322.905	2.481		333.568	2.444		391.346	2.624		454.092	2.66
0.01911	2.197		24.7464	2.262		36.008	2.309		81.4429	2.379		101.418	2.363		117.33	2.28		163.321	2.377		187.299	2.372		187.299	2.372		244.91	2.537		255.204	2.567		264.965	2.55		270.308	2.476		322.905	2.481		333.568	2.444		391.346	2.624		454.092	2.66
0.01933	2.197		24.7465	2.262		36.0082	2.309		81.443	2.379		101.418	2.363		117.33	2.28		163.321	2.376		187.3	2.372		187.3	2.372		244.91	2.537		255.204	2.567		264.965	2.549		270.308	2.476		322.905	2.481		333.569	2.444		391.346	2.624		454.093	2.66
0.01956	2.197		24.7466	2.262		36.0085	2.309		81.4431	2.379		101.418	2.363		117.331	2.28		163.321	2.376		187.3	2.372		187.3	2.372		244.91	2.537		255.204	2.567		264.965	2.549		270.308	2.476		322.905	2.481		333.569	2.444		391.347	2.624		454.093	2.66
0.01978	2.197		24.7466	2.262		36.0087	2.309		81.4432	2.379		101.418	2.363		117.331	2.28		163.321	2.376		187.301	2.372		187.301	2.372		244.91	2.537		255.204	2.567		264.965	2.549		270.309	2.476		322.905	2.481		333.569	2.444		391.347	2.624		454.094	2.66
0.02	2.197		24.7467	2.262		36.0089	2.309		81.4433	2.379		101.418	2.363		117.331	2.28		163.321	2.376		187.301	2.373		187.301	2.373		244.91	2.537		255.204	2.567		264.966	2.549		270.309	2.476		322.905	2.481		333.569	2.444		391.347	2.624		454.094	2.66
0.02022	2.197		24.7467	2.262		36.0091	2.309		81.4434	2.379		101.418	2.363		117.331	2.28		163.321	2.376		187.302	2.373		187.302	2.373		244.91	2.537		255.205	2.567		264.966	2.549		270.309	2.476		322.905	2.481		333.57	2.444		391.348	2.624		454.095	2.66
0.02044	2.196		24.7468	2.262		36.0093	2.309		81.4436	2.379		101.419	2.363		117.332	2.28		163.321	2.375		187.302	2.373		187.302	2.373		244.91	2.537		255.205	2.567		264.966	2.549		270.309	2.476		322.905	2.481		333.57	2.444		391.348	2.624		454.096	2.66
0.02067	2.196		24.7468	2.262		36.0096	2.309		81.4437	2.379		101.419	2.363		117.332	2.28		163.321	2.375		187.302	2.373		187.302	2.373		244.91	2.537		255.205	2.567		264.966	2.549		270.31	2.476		322.905	2.481		333.57	2.444		391.348	2.624		454.096	2.66
0.02089	2.196		24.7469	2.262		36.0098	2.309		81.4438	2.379		101.419	2.362		117.332	2.28		163.322	2.375		187.303	2.373		187.303	2.373		244.91	2.537		255.205	2.567		264.966	2.549		270.31	2.476		322.905	2.481		333.571	2.444		391.348	2.624		454.097	2.66
0.02111	2.196		24.7469	2.262		36.01	2.309		81.4439	2.379		101.419	2.362		117.332	2.28		163.322	2.375		187.303	2.373		187.303	2.373		244.911	2.536		255.205	2.567		264.966	2.549		270.31	2.476		322.905	2.481		333.571	2.444		391.349	2.624		454.097	2.66
0.02133	2.196		24.747	2.262		36.0102	2.309		81.444	2.379		101.419	2.362		117.332	2.28		163.322	2.374		187.304	2.373		187.304	2.373		244.911	2.536		255.205	2.567		264.966	2.549		270.31	2.476		322.905	2.481		333.571	2.444		391.349	2.624		454.098	2.66
0.02156	2.196		24.7471	2.262		36.0104	2.309		81.4441	2.379		101.419	2.362		117.333	2.28		163.322	2.374		187.304	2.373		187.304	2.373		244.911	2.536		255.205	2.567		264.966	2.549		270.31	2.476		322.905	2.481		333.571	2.444		391.349	2.624		454.098	2.66
0.02178	2.196		24.7471	2.262		36.0107	2.309		81.4442	2.379		101.419	2.362		117.333	2.28		163.322	2.374		187.305	2.373		187.305	2.373		244.911	2.536		255.205	2.567		264.966	2.549		270.311	2.476		322.905	2.481		333.572	2.444		391.349	2.623		454.099	2.66
0.022	2.196		24.7472	2.262		36.0109	2.308		81.4443	2.379		101.419	2.362		117.333	2.28		163.322	2.374		187.305	2.373		187.305	2.373		244.911	2.536		255.205	2.567		264.967	2.549		270.311	2.476		322.906	2.481		333.572	2.444		391.35	2.623		454.099	2.66
0.02222	2.196		24.7472	2.262		36.0111	2.308		81.4445	2.379		101.419	2.362		117.333	2.28		163.322	2.373		187.306	2.373		187.306	2.373		244.911	2.536		255.206	2.567		264.967	2.548		270.311	2.476		322.906	2.481		333.572	2.444		391.35	2.623		454.1	2.66
0.02244	2.196		24.7473	2.262		36.0113	2.309		81.4446	2.379		101.42	2.362		117.334	2.28		163.322	2.374		187.306	2.373		187.306	2.373		244.911	2.536		255.206	2.567		264.967	2.549		270.311	2.476		322.906	2.481		333.572	2.444		391.35	2.623		454.101	2.66
0.02267	2.196		24.7473	2.262		36.0116	2.309		81.4447	2.379		101.42	2.362		117.334	2.28		163.322	2.373		187.306	2.373		187.306	2.373		244.911	2.536		255.206	2.567		264.967	2.549		270.312	2.475		322.906	2.481		333.573	2.444		391.351	2.624		454.101	2.66
0.02289	2.196		24.7474	2.262		36.0118	2.309		81.4448	2.379		101.42	2.362		117.334	2.28		163.323	2.373		187.307	2.373		187.307	2.373		244.911	2.536		255.206	2.567		264.967	2.549		270.312	2.475		322.906	2.481		333.573	2.444		391.351	2.624		454.102	2.66
0.02311	2.196		24.7475	2.262		36.012	2.309		81.4449	2.379		101.42	2.362		117.334	2.28		163.323	2.373		187.307	2.373		187.307	2.373		244.912	2.536		255.206	2.567		264.967	2.549		270.312	2.475		322.906	2.481		333.573	2.444		391.351	2.623		454.102	2.66
0.02333	2.195		24.7475	2.262		36.0122	2.309		81.445	2.379		101.42	2.362		117.334	2.28		163.323	2.373		187.308	2.373		187.308	2.373		244.912	2.536		255.206	2.567		264.967	2.548		270.312	2.475		322.906	2.481		333.574	2.444		391.351	2.624		454.103	2.66
0.02356	2.195		24.7476	2.262		36.0125	2.309		81.4451	2.379		101.42	2.362		117.335	2.28		163.323	2.373		187.308	2.373		187.308	2.373		244.912	2.536		255.206	2.567		264.967	2.548		270.312	2.475		322.906	2.481		333.574	2.444		391.352	2.623		454.103	2.66
0.02378	2.195		24.7476	2.262		36.0127	2.309		81.4452	2.379		101.42	2.361		117.335	2.28		163.323	2.373		187.309	2.373		187.309	2.373		244.912	2.536		255.206	2.567		264.967	2.548		270.313	2.475		322.906	2.481		333.574	2.444		391.352	2.623		454.104	2.66
0.024	2.195		24.7477	2.262		36.0129	2.309		81.4453	2.379		101.42	2.361		117.335	2.28		163.323	2.372		187.309	2.373		187.309	2.373		244.912	2.536		255.206	2.567		264.968	2.548		270.313	2.475		322.906	2.481		333.574	2.444		391.352	2.623		454.104	2.66
0.02422	2.195		24.7477	2.262		36.0131	2.309		81.4454	2.379		101.42	2.361		117.335	2.28		163.323	2.372		187.31	2.373		187.31	2.373		244.912	2.536		255.207	2.567		264.968	2.548		270.313	2.475		322.906	2.481		333.575	2.444		391.353	2.623		454.105	2.66
0.02444	2.195		24.7478	2.262		36.0133	2.309		81.4456	2.379		101.421	2.361		117.336	2.28		163.323	2.372		187.31	2.373		187.31	2.373		244.912	2.536		255.207	2.567		264.968	2.548		270.313	2.475		322.906	2.481		333.575	2.444		391.353	2.623		454.106	2.66
0.02467	2.195		24.7478	2.262		36.0136	2.309		81.4457	2.379		101.421	2.361		117.336	2.28		163.323	2.372		187.31	2.373		187.31	2.373		244.912	2.536		255.207	2.567		264.968	2.548		270.314	2.475		322.906	2.481		333.575	2.444		391.353	2.623		454.106	2.66
0.02489	2.195		24.7479	2.262		36.0138	2.309		81.4458	2.379		101.421	2.361		117.336	2.28		163.324	2.372		187.311	2.373		187.311	2.373		244.912	2.536		255.207	2.567		264.968	2.547		270.314	2.475		322.906	2.481		333.576	2.444		391.353	2.624		454.107	2.66
0.02511	2.195		24.7479	2.262		36.014	2.308		81.4459	2.379		101.421	2.361		117.336	2.28		163.324	2.372		187.311	2.373		187.311	2.373		244.913	2.536		255.207	2.567		264.968	2.547		270.314	2.475		322.906	2.481		333.576	2.444		391.354	2.624		454.107	2.66
0.02533	2.195		24.748	2.262		36.0142	2.308		81.446	2.379		101.421	2.361		117.336	2.28		163.324	2.372		187.312	2.373		187.312	2.373		244.913	2.536		255.207	2.567		264.968	2.547		270.314	2.475		322.906	2.481		333.576	2.444		391.354	2.623		454.108	2.66
0.02556	2.195		24.7481	2.262		36.0144	2.308		81.4461	2.379		101.421	2.361		117.337	2.28		163.324	2.371		187.312	2.373		187.312	2.373		244.913	2.536		255.207	2.567		264.968	2.547		270.314	2.475		322.906	2.481		333.576	2.444		391.354	2.623		454.108	2.66
0.02578	2.195		24.7481	2.262		36.0147	2.308		81.4462	2.379		101.421	2.361		117.337	2.28		163.324	2.371		187.313	2.373		187.313	2.373		244.913	2.535		255.207	2.567		264.968	2.548		270.315	2.475		322.906	2.481		333.577	2.444		391.354	2.623		454.109	2.66
0.026	2.194		24.7482	2.262		36.0149	2.309		81.4463	2.379		101.421	2.361		117.337	2.28		163.324	2.371		187.313	2.373		187.313	2.373		244.913	2.535		255.207	2.567		264.969	2.548		270.315	2.475		322.906	2.481		333.577	2.444		391.355	2.623		454.109	2.66
0.02622	2.194		24.7482	2.262		36.0151	2.308		81.4464	2.379		101.421	2.36		117.337	2.28		163.324	2.371		187.314	2.373		187.314	2.373		244.913	2.535		255.208	2.567		264.969	2.547		270.315	2.475		322.907	2.481		333.577	2.444		391.355	2.623		454.11	2.66
0.02644	2.194		24.7483	2.262		36.0153	2.309		81.4466	2.379		101.422	2.36		117.338	2.28		163.324	2.371		187.314	2.373		187.314	2.373		244.913	2.535		255.208	2.567		264.969	2.548		270.315	2.475		322.907	2.481		333.577	2.444		391.355	2.623		454.111	2.66
0.02667	2.194		24.7483	2.262		36.0156	2.309		81.4467	2.379		101.422	2.36		117.338	2.28		163.324	2.371		187.314	2.373		187.314	2.373		244.913	2.535		255.208	2.567		264.969	2.547		270.316	2.475		322.907	2.481		333.578	2.444		391.356	2.623		454.111	2.66
0.02689	2.194		24.7484	2.262		36.0158	2.309		81.4468	2.379		101.422	2.36		117.338	2.28		163.325	2.37		187.315	2.373		187.315	2.373		244.913	2.535		255.208	2.567		264.969	2.547		270.316	2.475		322.907	2.481		333.578	2.444		391.356	2.623		454.112	2.66
0.02711	2.194		24.7484	2.262		36.016	2.309		81.4469	2.379		101.422	2.36		117.338	2.28		163.325	2.37		187.315	2.374		187.315	2.374		244.914	2.535		255.208	2.567		264.969	2.547		270.316	2.475		322.907	2.481		333.578	2.444		391.356	2.623		454.112	2.66
0.02733	2.194		24.7485	2.262		36.0162	2.309		81.447	2.379		101.422	2.36		117.338	2.28		163.325	2.37		187.316	2.373		187.316	2.373		244.914	2.535		255.208	2.567		264.969	2.547		270.316	2.475		322.907	2.481		333.579	2.444		391.356	2.623		454.113	2.66
0.02756	2.194		24.7486	2.262		36.0164	2.309		81.4471	2.379		101.422	2.36		117.339	2.28		163.325	2.37		187.316	2.374		187.316	2.374		244.914	2.535		255.208	2.567		264.969	2.547		270.316	2.475		322.907	2.481		333.579	2.444		391.357	2.623		454.113	2.66
0.02778	2.194		24.7486	2.262		36.0167	2.309		81.4472	2.379		101.422	2.36		117.339	2.28		163.325	2.37		187.317	2.373		187.317	2.373		244.914	2.535		255.208	2.567		264.969	2.547		270.317	2.475		322.907	2.481		333.579	2.444		391.357	2.623		454.114	2.66
0.028	2.194		24.7487	2.262		36.0169	2.309		81.4473	2.379		101.422	2.36		117.339	2.28		163.325	2.37		187.317	2.373		187.317	2.373		244.914	2.535		255.208	2.567		264.97	2.547		270.317	2.475		322.907	2.481		333.579	2.444		391.357	2.623		454.114	2.66
0.02822	2.194		24.7487	2.262		36.0171	2.309		81.4475	2.379		101.422	2.36		117.339	2.28		163.325	2.37		187.318	2.374		187.318	2.374		244.914	2.535		255.209	2.567		264.97	2.547		270.317	2.475		322.907	2.481		333.58	2.444		391.358	2.623		454.115	2.66
0.02844	2.194		24.7488	2.262		36.0173	2.309		81.4476	2.379		101.423	2.36		117.34	2.28		163.325	2.37		187.318	2.374		187.318	2.374		244.914	2.535		255.209	2.567		264.97	2.547		270.317	2.475		322.907	2.481		333.58	2.444		391.358	2.623		454.116	2.66
0.02867	2.194		24.7488	2.262		36.0176	2.308		81.4477	2.379		101.423	2.36		117.34	2.28		163.325	2.37		187.318	2.374		187.318	2.374		244.914	2.535		255.209	2.567		264.97	2.547		270.318	2.475		322.907	2.481		333.58	2.444		391.358	2.623		454.116	2.66
0.02889	2.194		24.7489	2.262		36.0178	2.308		81.4478	2.379		101.423	2.359		117.34	2.28		163.326	2.369		187.319	2.374		187.319	2.374		244.914	2.535		255.209	2.567		264.97	2.547		270.318	2.474		322.907	2.481		333.581	2.444		391.358	2.623		454.117	2.66
0.02911	2.194		24.749	2.262		36.018	2.308		81.4479	2.379		101.423	2.359		117.34	2.28		163.326	2.369		187.319	2.374		187.319	2.374		244.915	2.535		255.209	2.566		264.97	2.547		270.318	2.474		322.907	2.481		333.581	2.444		391.359	2.623		454.117	2.66
0.02933	2.194		24.749	2.262		36.0182	2.309		81.448	2.379		101.423	2.359		117.34	2.28		163.326	2.369		187.32	2.374		187.32	2.374		244.915	2.535		255.209	2.566		264.97	2.547		270.318	2.474		322.907	2.481		333.581	2.444		391.359	2.623		454.118	2.66
0.02956	2.194		24.7491	2.262		36.0185	2.308		81.4481	2.379		101.423	2.359		117.341	2.28		163.326	2.369		187.32	2.374		187.32	2.374		244.915	2.535		255.209	2.566		264.97	2.547		270.318	2.474		322.907	2.481		333.581	2.444		391.359	2.623		454.118	2.66
0.02978	2.194		24.7491	2.262		36.0187	2.308		81.4482	2.379		101.423	2.359		117.341	2.28		163.326	2.369		187.321	2.374		187.321	2.374		244.915	2.535		255.209	2.566		264.97	2.547		270.319	2.474		322.907	2.481		333.582	2.444		391.359	2.623		454.119	2.66
0.03	2.193		24.7492	2.262		36.0189	2.308		81.4483	2.379		101.423	2.359		117.341	2.28		163.326	2.369		187.321	2.374		187.321	2.374		244.915	2.535		255.209	2.566		264.971	2.547		270.319	2.474		322.908	2.481		333.582	2.444		391.36	2.623		454.119	2.66
0.03022	2.193		24.7492	2.262		36.0191	2.308		81.4484	2.379		101.423	2.359		117.341	2.28		163.326	2.369		187.322	2.374		187.322	2.374		244.915	2.535		255.21	2.566		264.971	2.547		270.319	2.474		322.908	2.481		333.582	2.444		391.36	2.623		454.12	2.66
0.03044	2.194		24.7493	2.262		36.0193	2.308		81.4486	2.379		101.424	2.359		117.342	2.28		163.326	2.369		187.322	2.374		187.322	2.374		244.915	2.535		255.21	2.567		264.971	2.547		270.319	2.474		322.908	2.481		333.582	2.444		391.36	2.623		454.121	2.66
0.03067	2.194		24.7493	2.262		36.0196	2.308		81.4487	2.379		101.424	2.359		117.342	2.28		163.326	2.369		187.322	2.374		187.322	2.374		244.915	2.535		255.21	2.567		264.971	2.547		270.32	2.474		322.908	2.481		333.583	2.444		391.361	2.623		454.121	2.66
0.03089	2.194		24.7494	2.262		36.0198	2.308		81.4488	2.379		101.424	2.359		117.342	2.28		163.327	2.369		187.323	2.374		187.323	2.374		244.915	2.535		255.21	2.567		264.971	2.546		270.32	2.474		322.908	2.481		333.583	2.444		391.361	2.623		454.122	2.66
0.03111	2.194		24.7494	2.262		36.02	2.308		81.4489	2.379		101.424	2.359		117.342	2.28		163.327	2.369		187.323	2.374		187.323	2.374		244.916	2.535		255.21	2.567		264.971	2.546		270.32	2.474		322.908	2.481		333.583	2.444		391.361	2.623		454.122	2.66
0.03133	2.194		24.7495	2.262		36.0202	2.308		81.449	2.379		101.424	2.359		117.342	2.28		163.327	2.369		187.324	2.374		187.324	2.374		244.916	2.535		255.21	2.567		264.971	2.546		270.32	2.474		322.908	2.481		333.584	2.444		391.361	2.623		454.123	2.66
0.03156	2.194		24.7496	2.262		36.0204	2.308		81.4491	2.379		101.424	2.359		117.343	2.28		163.327	2.369		187.324	2.374		187.324	2.374		244.916	2.535		255.21	2.567		264.971	2.546		270.32	2.474		322.908	2.481		333.584	2.444		391.362	2.623		454.123	2.66
0.03178	2.194		24.7496	2.262		36.0207	2.308		81.4492	2.379		101.424	2.358		117.343	2.28		163.327	2.369		187.325	2.374		187.325	2.374		244.916	2.534		255.21	2.566		264.971	2.546		270.321	2.474		322.908	2.481		333.584	2.444		391.362	2.623		454.124	2.66
0.032	2.194		24.7497	2.262		36.0209	2.308		81.4493	2.379		101.424	2.358		117.343	2.28		163.327	2.369		187.325	2.374		187.325	2.374		244.916	2.534		255.21	2.567		264.972	2.546		270.321	2.474		322.908	2.481		333.584	2.444		391.362	2.623		454.124	2.66
0.03222	2.194		24.7497	2.262		36.0211	2.308		81.4494	2.379		101.424	2.358		117.343	2.28		163.327	2.368		187.326	2.374		187.326	2.374		244.916	2.534		255.211	2.567		264.972	2.546		270.321	2.474		322.908	2.481		333.585	2.444		391.363	2.623		454.125	2.66
0.03244	2.194		24.7498	2.262		36.0213	2.308		81.4496	2.379		101.425	2.358		117.344	2.28		163.327	2.369		187.326	2.374		187.326	2.374		244.916	2.534		255.211	2.567		264.972	2.546		270.321	2.474		322.908	2.481		333.585	2.444		391.363	2.623		454.126	2.66
0.03267	2.194		24.7498	2.262		36.0216	2.308		81.4497	2.379		101.425	2.358		117.344	2.28		163.327	2.368		187.326	2.374		187.326	2.374		244.916	2.534		255.211	2.567		264.972	2.546		270.322	2.474		322.908	2.481		333.585	2.444		391.363	2.623		454.126	2.66
0.03289	2.194		24.7499	2.262		36.0218	2.308		81.4498	2.379		101.425	2.358		117.344	2.28		163.328	2.368		187.327	2.374		187.327	2.374		244.916	2.535		255.211	2.566		264.972	2.546		270.322	2.474		322.908	2.481		333.586	2.444		391.363	2.623		454.127	2.66
0.03311	2.194		24.7499	2.262		36.022	2.308		81.4499	2.379		101.425	2.358		117.344	2.28		163.328	2.368		187.327	2.374		187.327	2.374		244.917	2.534		255.211	2.566		264.972	2.546		270.322	2.474		322.908	2.481		333.586	2.444		391.364	2.623		454.127	2.66
0.03333	2.194		24.75	2.262		36.0222	2.308		81.45	2.379		101.425	2.358		117.344	2.28		163.328	2.368		187.328	2.374		187.328	2.374		244.917	2.535		255.211	2.566		264.972	2.546		270.322	2.474		322.908	2.481		333.586	2.444		391.364	2.623		454.128	2.66
0.03356	2.194		24.7501	2.262		36.0224	2.308		81.4501	2.379		101.425	2.358		117.345	2.28		163.328	2.368		187.328	2.375		187.328	2.375		244.917	2.535		255.211	2.566		264.972	2.546		270.322	2.474		322.908	2.48		333.586	2.444		391.364	2.623		454.128	2.66
0.03378	2.194		24.7501	2.262		36.0227	2.308		81.4502	2.379		101.425	2.358		117.345	2.28		163.328	2.368		187.329	2.374		187.329	2.374		244.917	2.534		255.211	2.566		264.972	2.546		270.323	2.474		322.908	2.48		333.587	2.444		391.364	2.623		454.129	2.66
0.034	2.194		24.7502	2.262		36.0229	2.308		81.4503	2.379		101.425	2.358		117.345	2.28		163.328	2.368		187.329	2.375		187.329	2.375		244.917	2.534		255.211	2.566		264.973	2.546		270.323	2.474		322.909	2.48		333.587	2.444		391.365	2.623		454.129	2.66
0.03422	2.194		24.7502	2.262		36.0231	2.308		81.4505	2.379		101.425	2.358		117.345	2.28		163.328	2.368		187.33	2.375		187.33	2.375		244.917	2.534		255.212	2.566		264.973	2.546		270.323	2.474		322.909	2.48		333.587	2.444		391.365	2.623		454.13	2.66
0.03444	2.194		24.7503	2.262		36.0233	2.308		81.4506	2.379		101.426	2.358		117.346	2.28		163.328	2.368		187.33	2.375		187.33	2.375		244.917	2.534		255.212	2.566		264.973	2.546		270.323	2.474		322.909	2.48		333.587	2.444		391.365	2.623		454.131	2.66
0.03467	2.194		24.7503	2.262		36.0236	2.308		81.4507	2.379		101.426	2.358		117.346	2.28		163.328	2.368		187.33	2.375		187.33	2.375		244.917	2.534		255.212	2.567		264.973	2.546		270.324	2.474		322.909	2.48		333.588	2.444		391.366	2.623		454.131	2.66
0.03489	2.194		24.7504	2.262		36.0238	2.308		81.4508	2.379		101.426	2.358		117.346	2.28		163.329	2.368		187.331	2.375		187.331	2.375		244.917	2.534		255.212	2.567		264.973	2.546		270.324	2.474		322.909	2.48		333.588	2.444		391.366	2.623		454.132	2.66
0.03511	2.194		24.7505	2.262		36.024	2.308		81.4509	2.379		101.426	2.358		117.346	2.28		163.329	2.368		187.331	2.375		187.331	2.375		244.918	2.534		255.212	2.566		264.973	2.546		270.324	2.474		322.909	2.48		333.588	2.444		391.366	2.623		454.132	2.66
0.03533	2.194		24.7505	2.262		36.0242	2.308		81.451	2.379		101.426	2.358		117.346	2.28		163.329	2.368		187.332	2.375		187.332	2.375		244.918	2.534		255.212	2.567		264.973	2.546		270.324	2.474		322.909	2.48		333.589	2.443		391.366	2.623		454.133	2.66
0.03556	2.194		24.7506	2.262		36.0245	2.308		81.4511	2.379		101.426	2.357		117.347	2.28		163.329	2.368		187.332	2.375		187.332	2.375		244.918	2.534		255.212	2.566		264.973	2.546		270.324	2.474		322.909	2.48		333.589	2.443		391.367	2.623		454.133	2.66
0.03578	2.194		24.7506	2.262		36.0247	2.308		81.4512	2.379		101.426	2.357		117.347	2.28		163.329	2.368		187.333	2.375		187.333	2.375		244.918	2.534		255.212	2.566		264.973	2.546		270.325	2.474		322.909	2.48		333.589	2.443		391.367	2.623		454.134	2.66
0.036	2.194		24.7507	2.262		36.0249	2.308		81.4513	2.379		101.426	2.357		117.347	2.28		163.329	2.367		187.333	2.375		187.333	2.375		244.918	2.534		255.212	2.567		264.974	2.546		270.325	2.474		322.909	2.48		333.589	2.443		391.367	2.623		454.134	2.66
0.03622	2.194		24.7507	2.262		36.0251	2.308		81.4514	2.379		101.426	2.357		117.347	2.28		163.329	2.367		187.334	2.375		187.334	2.375		244.918	2.534		255.213	2.567		264.974	2.546		270.325	2.474		322.909	2.48		333.59	2.443		391.368	2.623		454.135	2.66
0.03644	2.194		24.7508	2.262		36.0253	2.308		81.4516	2.379		101.427	2.357		117.348	2.28		163.329	2.367		187.334	2.375		187.334	2.375		244.918	2.534		255.213	2.567		264.974	2.546		270.325	2.474		322.909	2.48		333.59	2.443		391.368	2.623		454.136	2.66
0.03667	2.194		24.7508	2.262		36.0256	2.308		81.4517	2.379		101.427	2.357		117.348	2.28		163.329	2.367		187.334	2.375		187.334	2.375		244.918	2.534		255.213	2.567		264.974	2.546		270.326	2.473		322.909	2.48		333.59	2.443		391.368	2.623		454.136	2.66
0.03689	2.194		24.7509	2.262		36.0258	2.308		81.4518	2.379		101.427	2.357		117.348	2.28		163.33	2.367		187.335	2.375		187.335	2.375		244.918	2.534		255.213	2.567		264.974	2.546		270.326	2.473		322.909	2.48		333.591	2.443		391.368	2.623		454.137	2.66
0.03711	2.194		24.7509	2.262		36.026	2.308		81.4519	2.379		101.427	2.357		117.348	2.28		163.33	2.367		187.335	2.375		187.335	2.375		244.919	2.534		255.213	2.567		264.974	2.546		270.326	2.473		322.909	2.48		333.591	2.443		391.369	2.623		454.137	2.66
0.03733	2.194		24.751	2.262		36.0262	2.308		81.452	2.379		101.427	2.357		117.348	2.28		163.33	2.367		187.336	2.375		187.336	2.375		244.919	2.534		255.213	2.567		264.974	2.546		270.326	2.473		322.909	2.48		333.591	2.443		391.369	2.623		454.138	2.66
0.03756	2.194		24.7511	2.262		36.0264	2.308		81.4521	2.379		101.427	2.357		117.349	2.28		163.33	2.367		187.336	2.375		187.336	2.375		244.919	2.534		255.213	2.567		264.974	2.545		270.326	2.473		322.909	2.48		333.591	2.443		391.369	2.623		454.138	2.66
0.03778	2.194		24.7511	2.262		36.0267	2.308		81.4522	2.379		101.427	2.357		117.349	2.28		163.33	2.367		187.337	2.375		187.337	2.375		244.919	2.534		255.213	2.566		264.974	2.545		270.327	2.473		322.909	2.48		333.592	2.443		391.369	2.623		454.139	2.66
0.038	2.194		24.7512	2.262		36.0269	2.308		81.4523	2.379		101.427	2.356		117.349	2.28		163.33	2.367		187.337	2.375		187.337	2.375		244.919	2.534		255.213	2.566		264.975	2.545		270.327	2.473		322.909	2.48		333.592	2.443		391.37	2.623		454.139	2.66
0.03822	2.194		24.7512	2.262		36.0271	2.307		81.4524	2.379		101.427	2.357		117.349	2.28		163.33	2.367		187.338	2.375		187.338	2.375		244.919	2.534		255.214	2.566		264.975	2.545		270.327	2.473		322.91	2.48		333.592	2.443		391.37	2.623		454.14	2.66
0.03844	2.194		24.7513	2.262		36.0273	2.307		81.4526	2.379		101.428	2.357		117.35	2.28		163.33	2.367		187.338	2.375		187.338	2.375		244.919	2.534		255.214	2.566		264.975	2.545		270.327	2.473		322.91	2.48		333.592	2.443		391.37	2.623		454.141	2.66
0.03867	2.194		24.7513	2.262		36.0276	2.308		81.4527	2.379		101.428	2.357		117.35	2.28		163.33	2.367		187.338	2.375		187.338	2.375		244.919	2.534		255.214	2.566		264.975	2.545		270.328	2.473		322.91	2.48		333.593	2.443		391.371	2.623		454.141	2.66
0.03889	2.195		24.7514	2.262		36.0278	2.308		81.4528	2.379		101.428	2.357		117.35	2.28		163.331	2.367		187.339	2.375		187.339	2.375		244.919	2.534		255.214	2.566		264.975	2.545		270.328	2.473		322.91	2.48		333.593	2.443		391.371	2.623		454.142	2.66
0.03911	2.195		24.7514	2.262		36.028	2.308		81.4529	2.379		101.428	2.356		117.35	2.28		163.331	2.367		187.339	2.375		187.339	2.375		244.92	2.534		255.214	2.566		264.975	2.545		270.328	2.473		322.91	2.48		333.593	2.443		391.371	2.623		454.142	2.66
0.03933	2.195		24.7515	2.262		36.0282	2.308		81.453	2.379		101.428	2.356		117.35	2.28		163.331	2.367		187.34	2.375		187.34	2.375		244.92	2.534		255.214	2.566		264.975	2.545		270.328	2.473		322.91	2.48		333.594	2.443		391.371	2.623		454.143	2.66
0.03956	2.195		24.7516	2.262		36.0284	2.308		81.4531	2.379		101.428	2.357		117.351	2.28		163.331	2.367		187.34	2.375		187.34	2.375		244.92	2.534		255.214	2.566		264.975	2.545		270.328	2.473		322.91	2.48		333.594	2.443		391.372	2.623		454.143	2.66
0.03978	2.195		24.7516	2.262		36.0287	2.308		81.4532	2.379		101.428	2.356		117.351	2.28		163.331	2.367		187.341	2.375		187.341	2.375		244.92	2.534		255.214	2.566		264.975	2.545		270.329	2.473		322.91	2.48		333.594	2.443		391.372	2.624		454.144	2.66
0.04	2.195		24.7517	2.262		36.0289	2.308		81.4533	2.379		101.428	2.356		117.351	2.28		163.331	2.367		187.341	2.375		187.341	2.375		244.92	2.534		255.214	2.566		264.976	2.545		270.329	2.473		322.91	2.48		333.594	2.443		391.372	2.624		454.144	2.66
0.04022	2.195		24.7517	2.262		36.0291	2.308		81.4535	2.379		101.428	2.356		117.351	2.28		163.331	2.367		187.342	2.376		187.342	2.376		244.92	2.533		255.215	2.566		264.976	2.545		270.329	2.473		322.91	2.48		333.595	2.443		391.373	2.624		454.145	2.66
0.04044	2.195		24.7518	2.262		36.0293	2.308		81.4536	2.379		101.429	2.356		117.352	2.28		163.331	2.367		187.342	2.376		187.342	2.376		244.92	2.533		255.215	2.566		264.976	2.545		270.329	2.473		322.91	2.48		333.595	2.443		391.373	2.623		454.146	2.66
0.04067	2.195		24.7518	2.262		36.0296	2.308		81.4537	2.379		101.429	2.356		117.352	2.28		163.331	2.367		187.342	2.376		187.342	2.376		244.92	2.533		255.215	2.566		264.976	2.545		270.33	2.473		322.91	2.48		333.595	2.443		391.373	2.623		454.146	2.66
0.04089	2.195		24.7519	2.262		36.0298	2.307		81.4538	2.379		101.429	2.356		117.352	2.28		163.332	2.366		187.343	2.376		187.343	2.376		244.92	2.533		255.215	2.566		264.976	2.545		270.33	2.473		322.91	2.48		333.596	2.443		391.373	2.623		454.147	2.66
0.04111	2.195		24.752	2.262		36.03	2.307		81.4539	2.379		101.429	2.356		117.352	2.28		163.332	2.366		187.343	2.376		187.343	2.376		244.921	2.533		255.215	2.566		264.976	2.545		270.33	2.473		322.91	2.48		333.596	2.443		391.374	2.623		454.147	2.66
0.04133	2.195		24.752	2.262		36.0302	2.307		81.454	2.379		101.429	2.356		117.352	2.28		163.332	2.366		187.344	2.376		187.344	2.376		244.921	2.533		255.215	2.566		264.976	2.545		270.33	2.473		322.91	2.48		333.596	2.443		391.374	2.623		454.148	2.66
0.04156	2.195		24.7521	2.262		36.0305	2.307		81.4541	2.379		101.429	2.356		117.353	2.28		163.332	2.366		187.344	2.376		187.344	2.376		244.921	2.534		255.215	2.566		264.976	2.545		270.33	2.473		322.91	2.48		333.596	2.443		391.374	2.623		454.148	2.66
0.04178	2.195		24.7521	2.262		36.0307	2.307		81.4542	2.379		101.429	2.356		117.353	2.28		163.332	2.366		187.345	2.376		187.345	2.376		244.921	2.533		255.215	2.566		264.976	2.545		270.331	2.473		322.91	2.48		333.597	2.443		391.374	2.623		454.149	2.66
0.042	2.195		24.7522	2.274		36.0309	2.307		81.4543	2.379		101.429	2.356		117.353	2.28		163.332	2.366		187.345	2.376		187.345	2.376		244.921	2.533		255.215	2.566		264.977	2.545		270.331	2.473		322.911	2.48		333.597	2.443		391.375	2.623		454.149	2.66
0.04222	2.195		24.7522	2.275		36.0311	2.307		81.4544	2.379		101.429	2.356		117.353	2.28		163.332	2.366		187.346	2.376		187.346	2.376		244.921	2.533		255.216	2.566		264.977	2.545		270.331	2.473		322.911	2.48		333.597	2.443		391.375	2.623		454.15	2.66
0.04244	2.195		24.7523	2.274		36.0313	2.307		81.4546	2.379		101.43	2.356		117.354	2.28		163.332	2.366		187.346	2.376		187.346	2.376		244.921	2.533		255.216	2.566		264.977	2.545		270.331	2.473		322.911	2.48		333.598	2.443		391.375	2.623		454.151	2.66
0.04267	2.195		24.7523	2.274		36.0316	2.307		81.4547	2.379		101.43	2.356		117.354	2.28		163.332	2.366		187.346	2.376		187.346	2.376		244.921	2.533		255.216	2.566		264.977	2.545		270.332	2.473		322.911	2.48		333.598	2.443		391.376	2.623		454.151	2.66
0.04289	2.195		24.7524	2.274		36.0318	2.307		81.4548	2.379		101.43	2.356		117.354	2.28		163.333	2.366		187.347	2.376		187.347	2.376		244.921	2.533		255.216	2.566		264.977	2.545		270.332	2.473		322.911	2.48		333.598	2.443		391.376	2.623		454.152	2.66
0.04311	2.195		24.7524	2.274		36.032	2.307		81.4549	2.379		101.43	2.356		117.354	2.28		163.333	2.366		187.347	2.376		187.347	2.376		244.922	2.533		255.216	2.566		264.977	2.545		270.332	2.473		322.911	2.48		333.598	2.443		391.376	2.623		454.152	2.66
0.04333	2.195		24.7525	2.274		36.0322	2.307		81.455	2.379		101.43	2.356		117.354	2.28		163.333	2.366		187.348	2.376		187.348	2.376		244.922	2.533		255.216	2.566		264.977	2.545		270.332	2.473		322.911	2.48		333.599	2.443		391.376	2.623		454.153	2.66
0.04356	2.195		24.7526	2.274		36.0324	2.308		81.4551	2.379		101.43	2.356		117.355	2.28		163.333	2.366		187.348	2.376		187.348	2.376		244.922	2.533		255.216	2.566		264.977	2.545		270.332	2.473		322.911	2.48		333.599	2.443		391.377	2.623		454.153	2.66
0.04378	2.195		24.7526	2.274		36.0327	2.308		81.4552	2.379		101.43	2.356		117.355	2.28		163.333	2.366		187.349	2.376		187.349	2.376		244.922	2.533		255.216	2.566		264.977	2.545		270.333	2.472		322.911	2.48		333.599	2.442		391.377	2.623		454.154	2.66
0.044	2.195		24.7527	2.274		36.0329	2.308		81.4553	2.379		101.43	2.356		117.355	2.28		163.333	2.366		187.349	2.376		187.349	2.376		244.922	2.533		255.216	2.566		264.978	2.545		270.333	2.472		322.911	2.48		333.599	2.442		391.377	2.624		454.154	2.66
0.04422	2.195		24.7527	2.274		36.0331	2.308		81.4554	2.379		101.43	2.356		117.355	2.28		163.333	2.366		187.35	2.376		187.35	2.376		244.922	2.533		255.217	2.566		264.978	2.545		270.333	2.472		322.911	2.48		333.6	2.442		391.377	2.624		454.155	2.66
0.04444	2.195		24.7528	2.274		36.0333	2.308		81.4556	2.379		101.431	2.355		117.356	2.28		163.333	2.366		187.35	2.376		187.35	2.376		244.922	2.533		255.217	2.566		264.978	2.545		270.333	2.472		322.911	2.48		333.6	2.442		391.378	2.624		454.156	2.66
0.04467	2.195		24.7528	2.274		36.0336	2.307		81.4557	2.379		101.431	2.355		117.356	2.28		163.333	2.366		187.35	2.376		187.35	2.376		244.922	2.533		255.217	2.566		264.978	2.545		270.334	2.473		322.911	2.48		333.6	2.442		391.378	2.624		454.156	2.66
0.04489	2.195		24.7529	2.274		36.0338	2.307		81.4558	2.379		101.431	2.355		117.356	2.28		163.334	2.366		187.351	2.377		187.351	2.377		244.922	2.533		255.217	2.566		264.978	2.544		270.334	2.473		322.911	2.48		333.601	2.442		391.378	2.624		454.157	2.66
0.04511	2.195		24.7529	2.274		36.034	2.307		81.4559	2.379		101.431	2.355		117.356	2.28		163.334	2.366		187.351	2.377		187.351	2.377		244.923	2.533		255.217	2.566		264.978	2.544		270.334	2.472		322.911	2.48		333.601	2.442		391.379	2.624		454.157	2.66
0.04533	2.195		24.753	2.274		36.0342	2.307		81.456	2.379		101.431	2.355		117.356	2.28		163.334	2.366		187.352	2.377		187.352	2.377		244.923	2.533		255.217	2.566		264.978	2.544		270.334	2.473		322.911	2.48		333.601	2.442		391.379	2.624		454.158	2.66
0.04556	2.195		24.7531	2.274		36.0344	2.307		81.4561	2.379		101.431	2.355		117.357	2.28		163.334	2.366		187.352	2.377		187.352	2.377		244.923	2.533		255.217	2.566		264.978	2.544		270.334	2.472		322.911	2.48		333.601	2.442		391.379	2.624		454.158	2.66
0.04578	2.195		24.7531	2.274		36.0347	2.307		81.4562	2.379		101.431	2.355		117.357	2.28		163.334	2.366		187.353	2.377		187.353	2.377		244.923	2.533		255.217	2.566		264.978	2.544		270.335	2.472		322.911	2.48		333.602	2.442		391.379	2.624		454.159	2.66
0.046	2.195		24.7532	2.274		36.0349	2.307		81.4563	2.379		101.431	2.355		117.357	2.28		163.334	2.366		187.353	2.377		187.353	2.377		244.923	2.533		255.217	2.566		264.979	2.544		270.335	2.472		322.911	2.48		333.602	2.442		391.38	2.624		454.159	2.66
0.04622	2.195		24.7532	2.274		36.0351	2.307		81.4565	2.379		101.431	2.355		117.357	2.28		163.334	2.366		187.354	2.377		187.354	2.377		244.923	2.533		255.218	2.566		264.979	2.544		270.335	2.472		322.912	2.48		333.602	2.442		391.38	2.624		454.16	2.66
0.04644	2.195		24.7533	2.274		36.0353	2.307		81.4566	2.379		101.432	2.355		117.358	2.28		163.334	2.366		187.354	2.377		187.354	2.377		244.923	2.533		255.218	2.566		264.979	2.544		270.335	2.472		322.912	2.48		333.603	2.442		391.38	2.624		454.161	2.66
0.04667	2.195		24.7533	2.274		36.0356	2.307		81.4567	2.379		101.432	2.355		117.358	2.28		163.334	2.366		187.354	2.377		187.354	2.377		244.923	2.533		255.218	2.566		264.979	2.544		270.336	2.472		322.912	2.48		333.603	2.442		391.381	2.624		454.161	2.66
0.04689	2.195		24.7534	2.273		36.0358	2.308		81.4568	2.379		101.432	2.355		117.358	2.28		163.335	2.366		187.355	2.377		187.355	2.377		244.923	2.533		255.218	2.566		264.979	2.544		270.336	2.472		322.912	2.48		333.603	2.442		391.381	2.624		454.162	2.66
0.04711	2.195		24.7535	2.273		36.036	2.308		81.4569	2.379		101.432	2.355		117.358	2.28		163.335	2.366		187.355	2.377		187.355	2.377		244.924	2.533		255.218	2.566		264.979	2.544		270.336	2.472		322.912	2.48		333.603	2.442		391.381	2.624		454.162	2.66
0.04733	2.195		24.7535	2.273		36.0362	2.308		81.457	2.379		101.432	2.355		117.358	2.28		163.335	2.366		187.356	2.377		187.356	2.377		244.924	2.533		255.218	2.566		264.979	2.544		270.336	2.472		322.912	2.48		333.604	2.442		391.381	2.624		454.163	2.66
0.04756	2.196		24.7536	2.273		36.0365	2.307		81.4571	2.379		101.432	2.355		117.359	2.28		163.335	2.366		187.356	2.377		187.356	2.377		244.924	2.533		255.218	2.566		264.979	2.544		270.336	2.472		322.912	2.48		333.604	2.442		391.382	2.624		454.163	2.66
0.04778	2.196		24.7536	2.273		36.0367	2.307		81.4572	2.379		101.432	2.354		117.359	2.28		163.335	2.366		187.357	2.377		187.357	2.377		244.924	2.533		255.218	2.566		264.979	2.544		270.337	2.472		322.912	2.48		333.604	2.442		391.382	2.624		454.164	2.66
0.048	2.196		24.7537	2.273		36.0369	2.307		81.4573	2.379		101.432	2.354		117.359	2.28		163.335	2.366		187.357	2.377		187.357	2.377		244.924	2.533		255.218	2.566		264.98	2.544		270.337	2.472		322.912	2.48		333.604	2.442		391.382	2.624		454.164	2.66
0.04822	2.196		24.7537	2.273		36.0371	2.307		81.4574	2.379		101.432	2.354		117.359	2.28		163.335	2.366		187.358	2.377		187.358	2.377		244.924	2.533		255.219	2.566		264.98	2.544		270.337	2.472		322.912	2.48		333.605	2.442		391.382	2.624		454.165	2.66
0.04844	2.196		24.7538	2.273		36.0373	2.307		81.4576	2.379		101.433	2.354		117.36	2.28		163.335	2.366		187.358	2.377		187.358	2.377		244.924	2.533		255.219	2.566		264.98	2.544		270.337	2.472		322.912	2.48		333.605	2.442		391.383	2.624		454.166	2.66
0.04867	2.196		24.7538	2.273		36.0376	2.307		81.4577	2.379		101.433	2.354		117.36	2.28		163.335	2.366		187.358	2.378		187.358	2.378		244.924	2.533		255.219	2.566		264.98	2.544		270.338	2.472		322.912	2.48		333.605	2.442		391.383	2.624		454.166	2.66
0.04889	2.196		24.7539	2.273		36.0378	2.307		81.4578	2.379		101.433	2.354		117.36	2.28		163.336	2.366		187.359	2.378		187.359	2.378		244.924	2.533		255.219	2.566		264.98	2.544		270.338	2.472		322.912	2.48		333.606	2.442		391.383	2.624		454.167	2.66
0.04911	2.196		24.7539	2.273		36.038	2.307		81.4579	2.379		101.433	2.354		117.36	2.28		163.336	2.366		187.359	2.378		187.359	2.378		244.925	2.533		255.219	2.566		264.98	2.544		270.338	2.472		322.912	2.48		333.606	2.442		391.384	2.624		454.167	2.66
0.04933	2.196		24.754	2.273		36.0382	2.307		81.458	2.379		101.433	2.354		117.36	2.28		163.336	2.366		187.36	2.378		187.36	2.378		244.925	2.533		255.219	2.566		264.98	2.544		270.338	2.472		322.912	2.48		333.606	2.442		391.384	2.624		454.168	2.66
0.04956	2.196		24.7541	2.273		36.0384	2.307		81.4581	2.379		101.433	2.354		117.361	2.28		163.336	2.365		187.36	2.378		187.36	2.378		244.925	2.533		255.219	2.566		264.98	2.544		270.338	2.472		322.912	2.48		333.606	2.442		391.384	2.624		454.168	2.66
0.04978	2.196		24.7541	2.273		36.0387	2.307		81.4582	2.379		101.433	2.354		117.361	2.28		163.336	2.366		187.361	2.378		187.361	2.378		244.925	2.533		255.219	2.566		264.98	2.544		270.339	2.472		322.912	2.48		333.607	2.442		391.384	2.624		454.169	2.66
0.05	2.196		24.7542	2.273		36.0389	2.307		81.4583	2.379		101.433	2.354		117.361	2.28		163.336	2.366		187.361	2.378		187.361	2.378		244.925	2.533		255.219	2.566		264.981	2.544		270.339	2.472		322.913	2.48		333.607	2.442		391.385	2.624		454.169	2.66
0.05022	2.196		24.7542	2.273		36.0391	2.307		81.4584	2.379		101.433	2.354		117.361	2.28		163.336	2.365		187.362	2.379		187.362	2.379		244.925	2.533		255.22	2.566		264.981	2.544		270.339	2.472		322.913	2.48		333.607	2.442		391.385	2.624		454.17	2.66
0.05044	2.196		24.7543	2.273		36.0393	2.307		81.4586	2.379		101.434	2.354		117.362	2.28		163.336	2.366		187.362	2.379		187.362	2.379		244.925	2.533		255.22	2.566		264.981	2.544		270.339	2.472		322.913	2.48		333.608	2.442		391.385	2.624		454.171	2.66
0.05067	2.196		24.7543	2.273		36.0396	2.307		81.4587	2.379		101.434	2.354		117.362	2.28		163.336	2.365		187.362	2.379		187.362	2.379		244.925	2.532		255.22	2.566		264.981	2.544		270.34	2.472		322.913	2.48		333.608	2.441		391.386	2.624		454.171	2.66
0.05089	2.196		24.7544	2.273		36.0398	2.307		81.4588	2.379		101.434	2.354		117.362	2.28		163.337	2.365		187.363	2.379		187.363	2.379		244.925	2.532		255.22	2.566		264.981	2.544		270.34	2.472		322.913	2.48		333.608	2.441		391.386	2.624		454.172	2.66
0.05111	2.196		24.7544	2.273		36.04	2.307		81.4589	2.379		101.434	2.354		117.362	2.28		163.337	2.365		187.363	2.379		187.363	2.379		244.926	2.532		255.22	2.566		264.981	2.544		270.34	2.472		322.913	2.48		333.608	2.442		391.386	2.624		454.172	2.66
0.05133	2.196		24.7545	2.273		36.0402	2.307		81.459	2.379		101.434	2.354		117.362	2.28		163.337	2.365		187.364	2.379		187.364	2.379		244.926	2.532		255.22	2.566		264.981	2.544		270.34	2.472		322.913	2.48		333.609	2.442		391.386	2.624		454.173	2.66
0.05156	2.196		24.7546	2.273		36.0404	2.307		81.4591	2.379		101.434	2.354		117.363	2.28		163.337	2.366		187.364	2.379		187.364	2.379		244.926	2.532		255.22	2.566		264.981	2.544		270.34	2.472		322.913	2.48		333.609	2.441		391.387	2.624		454.173	2.66
0.05178	2.196		24.7546	2.272		36.0407	2.307		81.4592	2.379		101.434	2.354		117.363	2.28		163.337	2.366		187.365	2.379		187.365	2.379		244.926	2.532		255.22	2.566		264.981	2.544		270.341	2.472		322.913	2.48		333.609	2.441		391.387	2.624		454.174	2.66
0.052	2.196		24.7547	2.272		36.0409	2.307		81.4593	2.379		101.434	2.353		117.363	2.28		163.337	2.366		187.365	2.379		187.365	2.379		244.926	2.532		255.22	2.566		264.982	2.544		270.341	2.472		322.913	2.48		333.609	2.442		391.387	2.624		454.174	2.66
0.05222	2.196		24.7547	2.272		36.0411	2.307		81.4595	2.379		101.434	2.354		117.363	2.28		163.337	2.365		187.366	2.379		187.366	2.379		244.926	2.532		255.221	2.566		264.982	2.544		270.341	2.472		322.913	2.48		333.61	2.442		391.387	2.624		454.175	2.66
0.05244	2.196		24.7548	2.272		36.0413	2.307		81.4596	2.379		101.435	2.354		117.364	2.28		163.337	2.365		187.366	2.379		187.366	2.379		244.926	2.532		255.221	2.566		264.982	2.544		270.341	2.472		322.913	2.48		333.61	2.442		391.388	2.624		454.176	2.66
0.05267	2.196		24.7548	2.272		36.0416	2.307		81.4597	2.379		101.435	2.354		117.364	2.28		163.337	2.365		187.366	2.379		187.366	2.379		244.926	2.532		255.221	2.566		264.982	2.544		270.342	2.472		322.913	2.48		333.61	2.441		391.388	2.624		454.176	2.66
0.05289	2.196		24.7549	2.272		36.0418	2.307		81.4598	2.379		101.435	2.354		117.364	2.28		163.338	2.365		187.367	2.379		187.367	2.379		244.926	2.532		255.221	2.566		264.982	2.544		270.342	2.472		322.913	2.48		333.611	2.441		391.388	2.624		454.177	2.66
0.05311	2.196		24.755	2.272		36.042	2.307		81.4599	2.379		101.435	2.354		117.364	2.28		163.338	2.365		187.367	2.379		187.367	2.379		244.927	2.532		255.221	2.566		264.982	2.544		270.342	2.472		322.913	2.48		333.611	2.441		391.389	2.624		454.177	2.66
0.05333	2.196		24.755	2.272		36.0422	2.306		81.46	2.379		101.435	2.354		117.364	2.28		163.338	2.365		187.368	2.379		187.368	2.379		244.927	2.532		255.221	2.566		264.982	2.543		270.342	2.472		322.913	2.48		333.611	2.441		391.389	2.624		454.178	2.66
0.05356	2.196		24.7551	2.272		36.0425	2.307		81.4601	2.379		101.435	2.353		117.365	2.28		163.338	2.365		187.368	2.38		187.368	2.38		244.927	2.532		255.221	2.566		264.982	2.544		270.342	2.472		322.913	2.48		333.611	2.441		391.389	2.624		454.178	2.66
0.05378	2.196		24.7551	2.272		36.0427	2.307		81.4602	2.379		101.435	2.353		117.365	2.28		163.338	2.366		187.369	2.38		187.369	2.38		244.927	2.532		255.221	2.566		264.982	2.543		270.343	2.472		322.913	2.48		333.612	2.441		391.389	2.624		454.179	2.66
0.054	2.196		24.7552	2.272		36.0429	2.307		81.4603	2.379		101.435	2.353		117.365	2.28		163.338	2.365		187.369	2.38		187.369	2.38		244.927	2.532		255.221	2.566		264.983	2.543		270.343	2.472		322.913	2.48		333.612	2.441		391.39	2.624		454.179	2.66
0.05422	2.196		24.7552	2.272		36.0431	2.307		81.4604	2.379		101.435	2.353		117.365	2.28		163.338	2.365		187.37	2.38		187.37	2.38		244.927	2.532		255.222	2.566		264.983	2.543		270.343	2.472		322.914	2.48		333.612	2.442		391.39	2.624		454.18	2.66
0.05444	2.196		24.7553	2.272		36.0433	2.307		81.4606	2.379		101.436	2.353		117.366	2.28		163.338	2.365		187.37	2.38		187.37	2.38		244.927	2.532		255.222	2.566		264.983	2.543		270.343	2.472		322.914	2.48		333.613	2.441		391.39	2.624		454.181	2.66
0.05467	2.196		24.7553	2.272		36.0436	2.307		81.4607	2.379		101.436	2.353		117.366	2.28		163.338	2.365		187.37	2.38		187.37	2.38		244.927	2.532		255.222	2.566		264.983	2.543		270.344	2.472		322.914	2.48		333.613	2.441		391.391	2.624		454.181	2.66
0.05489	2.196		24.7554	2.272		36.0438	2.307		81.4608	2.379		101.436	2.353		117.366	2.28		163.339	2.365		187.371	2.38		187.371	2.38		244.927	2.532		255.222	2.566		264.983	2.543		270.344	2.472		322.914	2.48		333.613	2.441		391.391	2.624		454.182	2.66
0.05511	2.196		24.7554	2.272		36.044	2.307		81.4609	2.379		101.436	2.353		117.366	2.28		163.339	2.365		187.371	2.38		187.371	2.38		244.928	2.532		255.222	2.566		264.983	2.543		270.344	2.472		322.914	2.48		333.613	2.441		391.391	2.624		454.182	2.66
0.05533	2.196		24.7555	2.272		36.0442	2.307		81.461	2.379		101.436	2.353		117.366	2.28		163.339	2.365		187.372	2.38		187.372	2.38		244.928	2.532		255.222	2.566		264.983	2.543		270.344	2.472		322.914	2.48		333.614	2.441		391.391	2.624		454.183	2.66
0.05556	2.196		24.7556	2.272		36.0444	2.307		81.4611	2.379		101.436	2.353		117.367	2.28		163.339	2.365		187.372	2.38		187.372	2.38		244.928	2.532		255.222	2.566		264.983	2.543		270.344	2.472		322.914	2.48		333.614	2.441		391.392	2.624		454.183	2.66
0.05578	2.196		24.7556	2.272		36.0447	2.307		81.4612	2.379		101.436	2.353		117.367	2.28		163.339	2.365		187.373	2.38		187.373	2.38		244.928	2.532		255.222	2.566		264.983	2.543		270.345	2.472		322.914	2.48		333.614	2.441		391.392	2.624		454.184	2.66
0.056	2.197		24.7557	2.272		36.0449	2.307		81.4613	2.379		101.436	2.353		117.367	2.28		163.339	2.365		187.373	2.38		187.373	2.38		244.928	2.532		255.222	2.566		264.984	2.543		270.345	2.472		322.914	2.48		333.614	2.442		391.392	2.624		454.184	2.66
0.05622	2.197		24.7557	2.272		36.0451	2.307		81.4614	2.379		101.436	2.353		117.367	2.28		163.339	2.365		187.374	2.38		187.374	2.38		244.928	2.532		255.223	2.566		264.984	2.543		270.345	2.472		322.914	2.48		333.615	2.441		391.392	2.624		454.185	2.66
0.05644	2.197		24.7558	2.272		36.0453	2.307		81.4616	2.379		101.437	2.353		117.368	2.28		163.339	2.365		187.374	2.38		187.374	2.38		244.928	2.532		255.223	2.566		264.984	2.543		270.345	2.472		322.914	2.48		333.615	2.441		391.393	2.624		454.186	2.66
0.05667	2.197		24.7558	2.272		36.0456	2.307		81.4617	2.379		101.437	2.353		117.368	2.28		163.339	2.365		187.374	2.38		187.374	2.38		244.928	2.532		255.223	2.566		264.984	2.543		270.346	2.472		322.914	2.48		333.615	2.441		391.393	2.624		454.186	2.66
0.05689	2.197		24.7559	2.272		36.0458	2.307		81.4618	2.379		101.437	2.353		117.368	2.28		163.34	2.365		187.375	2.38		187.375	2.38		244.928	2.532		255.223	2.566		264.984	2.543		270.346	2.472		322.914	2.48		333.616	2.441		391.393	2.624		454.187	2.66
0.05711	2.197		24.7559	2.272		36.046	2.306		81.4619	2.379		101.437	2.353		117.368	2.28		163.34	2.365		187.375	2.38		187.375	2.38		244.929	2.532		255.223	2.566		264.984	2.543		270.346	2.472		322.914	2.48		333.616	2.441		391.394	2.624		454.187	2.66
0.05733	2.197		24.756	2.272		36.0462	2.307		81.462	2.379		101.437	2.353		117.368	2.28		163.34	2.365		187.376	2.38		187.376	2.38		244.929	2.532		255.223	2.566		264.984	2.543		270.346	2.472		322.914	2.48		333.616	2.441		391.394	2.624		454.188	2.66
0.05756	2.197		24.7561	2.272		36.0465	2.307		81.4621	2.379		101.437	2.353		117.369	2.28		163.34	2.365		187.376	2.38		187.376	2.38		244.929	2.532		255.223	2.566		264.984	2.543		270.346	2.472		322.914	2.48		333.616	2.441		391.394	2.624		454.188	2.66
0.05778	2.197		24.7561	2.272		36.0467	2.307		81.4622	2.379		101.437	2.353		117.369	2.28		163.34	2.365		187.377	2.38		187.377	2.38		244.929	2.532		255.223	2.566		264.984	2.543		270.347	2.472		322.914	2.48		333.617	2.441		391.394	2.624		454.189	2.66
0.058	2.197		24.7562	2.272		36.0469	2.306		81.4623	2.379		101.437	2.353		117.369	2.28		163.34	2.365		187.377	2.38		187.377	2.38		244.929	2.532		255.223	2.566		264.985	2.543		270.347	2.472		322.914	2.48		333.617	2.441		391.395	2.624		454.189	2.66
0.05822	2.197		24.7562	2.272		36.0471	2.306		81.4625	2.379		101.437	2.353		117.369	2.28		163.34	2.365		187.378	2.38		187.378	2.38		244.929	2.532		255.224	2.566		264.985	2.543		270.347	2.472		322.915	2.48		333.617	2.441		391.395	2.624		454.19	2.66
0.05844	2.197		24.7563	2.272		36.0473	2.306		81.4626	2.379		101.438	2.353		117.37	2.28		163.34	2.365		187.378	2.38		187.378	2.38		244.929	2.532		255.224	2.566		264.985	2.543		270.347	2.472		322.915	2.48		333.618	2.442		391.395	2.624		454.191	2.66
0.05867	2.197		24.7563	2.271		36.0476	2.306		81.4627	2.379		101.438	2.353		117.37	2.28		163.34	2.365		187.378	2.38		187.378	2.38		244.929	2.532		255.224	2.566		264.985	2.543		270.348	2.472		322.915	2.48		333.618	2.442		391.396	2.624		454.191	2.66
0.05889	2.197		24.7564	2.271		36.0478	2.306		81.4628	2.379		101.438	2.353		117.37	2.28		163.341	2.365		187.379	2.38		187.379	2.38		244.929	2.532		255.224	2.566		264.985	2.543		270.348	2.472		322.915	2.48		333.618	2.442		391.396	2.624		454.192	2.66
0.05911	2.197		24.7565	2.271		36.048	2.306		81.4629	2.379		101.438	2.353		117.37	2.28		163.341	2.365		187.379	2.38		187.379	2.38		244.93	2.532		255.224	2.566		264.985	2.543		270.348	2.472		322.915	2.48		333.618	2.442		391.396	2.624		454.192	2.66
0.05933	2.197		24.7565	2.271		36.0482	2.307		81.463	2.379		101.438	2.352		117.37	2.28		163.341	2.365		187.38	2.381		187.38	2.381		244.93	2.532		255.224	2.566		264.985	2.543		270.348	2.472		322.915	2.48		333.619	2.442		391.396	2.624		454.193	2.66
0.05956	2.197		24.7566	2.271		36.0485	2.306		81.4631	2.379		101.438	2.353		117.371	2.28		163.341	2.365		187.38	2.381		187.38	2.381		244.93	2.532		255.224	2.566		264.985	2.543		270.348	2.472		322.915	2.48		333.619	2.442		391.397	2.624		454.193	2.66
0.05978	2.197		24.7566	2.271		36.0487	2.307		81.4632	2.379		101.438	2.353		117.371	2.28		163.341	2.365		187.381	2.381		187.381	2.381		244.93	2.532		255.224	2.566		264.985	2.543		270.349	2.472		322.915	2.48		333.619	2.441		391.397	2.624		454.194	2.66
0.06	2.197		24.7567	2.271		36.0489	2.306		81.4633	2.379		101.438	2.352		117.371	2.28		163.341	2.365		187.381	2.381		187.381	2.381		244.93	2.532		255.224	2.566		264.986	2.543		270.349	2.472		322.915	2.48		333.619	2.441		391.397	2.624		454.194	2.66
0.06022	2.197		24.7567	2.271		36.0491	2.306		81.4634	2.379		101.438	2.352		117.371	2.28		163.341	2.365		187.382	2.381		187.382	2.381		244.93	2.532		255.225	2.566		264.986	2.543		270.349	2.472		322.915	2.48		333.62	2.441		391.397	2.624		454.195	2.66
0.06044	2.197		24.7568	2.271		36.0493	2.306		81.4636	2.379		101.439	2.352		117.372	2.28		163.341	2.365		187.382	2.381		187.382	2.381		244.93	2.532		255.225	2.566		264.986	2.543		270.349	2.472		322.915	2.48		333.62	2.441		391.398	2.624		454.196	2.66
0.06067	2.197		24.7568	2.271		36.0496	2.306		81.4637	2.379		101.439	2.352		117.372	2.28		163.341	2.365		187.382	2.381		187.382	2.381		244.93	2.532		255.225	2.566		264.986	2.543		270.35	2.472		322.915	2.48		333.62	2.441		391.398	2.624		454.196	2.66
0.06089	2.197		24.7569	2.271		36.0498	2.306		81.4638	2.379		101.439	2.352		117.372	2.28		163.342	2.365		187.383	2.381		187.383	2.381		244.93	2.532		255.225	2.566		264.986	2.543		270.35	2.472		322.915	2.48		333.621	2.442		391.398	2.624		454.197	2.66
0.06111	2.197		24.7569	2.271		36.05	2.306		81.4639	2.379		101.439	2.352		117.372	2.28		163.342	2.365		187.383	2.381		187.383	2.381		244.931	2.532		255.225	2.566		264.986	2.543		270.35	2.472		322.915	2.479		333.621	2.442		391.399	2.624		454.197	2.66
0.06133	2.197		24.757	2.271		36.0502	2.306		81.464	2.379		101.439	2.352		117.372	2.28		163.342	2.365		187.384	2.381		187.384	2.381		244.931	2.532		255.225	2.566		264.986	2.543		270.35	2.471		322.915	2.48		333.621	2.442		391.399	2.624		454.198	2.66
0.06156	2.197		24.7571	2.271		36.0504	2.306		81.4641	2.379		101.439	2.352		117.373	2.28		163.342	2.365		187.384	2.381		187.384	2.381		244.931	2.532		255.225	2.566		264.986	2.543		270.35	2.471		322.915	2.48		333.621	2.442		391.399	2.624		454.198	2.66
0.06178	2.197		24.7571	2.271		36.0507	2.306		81.4642	2.379		101.439	2.352		117.373	2.28		163.342	2.365		187.385	2.381		187.385	2.381		244.931	2.532		255.225	2.566		264.986	2.543		270.351	2.471		322.915	2.48		333.622	2.441		391.399	2.624		454.199	2.66
0.062	2.197		24.7572	2.271		36.0509	2.306		81.4643	2.379		101.439	2.352		117.373	2.28		163.342	2.365		187.385	2.381		187.385	2.381		244.931	2.532		255.225	2.566		264.987	2.543		270.351	2.471		322.916	2.48		333.622	2.441		391.4	2.624		454.199	2.66
0.06222	2.197		24.7572	2.271		36.0511	2.306		81.4644	2.379		101.439	2.352		117.373	2.28		163.342	2.365		187.386	2.381		187.386	2.381		244.931	2.532		255.226	2.566		264.987	2.543		270.351	2.471		322.916	2.479		333.622	2.441		391.4	2.624		454.2	2.66
0.06244	2.198		24.7573	2.271		36.0513	2.306		81.4646	2.379		101.44	2.352		117.374	2.28		163.342	2.365		187.386	2.381		187.386	2.381		244.931	2.532		255.226	2.566		264.987	2.543		270.351	2.471		322.916	2.479		333.623	2.441		391.4	2.624		454.201	2.66
0.06267	2.198		24.7573	2.271		36.0516	2.306		81.4647	2.379		101.44	2.352		117.374	2.28		163.342	2.365		187.386	2.381		187.386	2.381		244.931	2.532		255.226	2.566		264.987	2.543		270.352	2.471		322.916	2.479		333.623	2.441		391.401	2.624		454.201	2.66
0.06289	2.198		24.7574	2.271		36.0518	2.306		81.4648	2.379		101.44	2.352		117.374	2.28		163.343	2.365		187.387	2.381		187.387	2.381		244.931	2.531		255.226	2.566		264.987	2.543		270.352	2.471		322.916	2.479		333.623	2.441		391.401	2.624		454.202	2.66
0.06311	2.198		24.7574	2.271		36.052	2.306		81.4649	2.379		101.44	2.352		117.374	2.28		163.343	2.365		187.387	2.381		187.387	2.381		244.932	2.531		255.226	2.566		264.987	2.543		270.352	2.471		322.916	2.48		333.623	2.441		391.401	2.624		454.202	2.66
0.06333	2.198		24.7575	2.271		36.0522	2.306		81.465	2.379		101.44	2.352		117.374	2.28		163.343	2.365		187.388	2.381		187.388	2.381		244.932	2.532		255.226	2.566		264.987	2.543		270.352	2.472		322.916	2.479		333.624	2.441		391.401	2.624		454.203	2.66
0.06356	2.198		24.7576	2.271		36.0525	2.306		81.4651	2.379		101.44	2.352		117.375	2.28		163.343	2.365		187.388	2.381		187.388	2.381		244.932	2.531		255.226	2.566		264.987	2.543		270.352	2.471		322.916	2.48		333.624	2.441		391.402	2.624		454.203	2.66
0.06378	2.198		24.7576	2.271		36.0527	2.306		81.4652	2.379		101.44	2.352		117.375	2.28		163.343	2.365		187.389	2.381		187.389	2.381		244.932	2.532		255.226	2.566		264.987	2.543		270.353	2.471		322.916	2.48		333.624	2.441		391.402	2.624		454.204	2.66
0.064	2.198		24.7577	2.271		36.0529	2.306		81.4653	2.379		101.44	2.352		117.375	2.28		163.343	2.365		187.389	2.381		187.389	2.381		244.932	2.532		255.226	2.566		264.988	2.543		270.353	2.471		322.916	2.48		333.624	2.441		391.402	2.624		454.204	2.66
0.06422	2.198		24.7577	2.271		36.0531	2.306		81.4655	2.379		101.44	2.352		117.375	2.28		163.343	2.365		187.39	2.381		187.39	2.381		244.932	2.531		255.227	2.566		264.988	2.543		270.353	2.471		322.916	2.48		333.625	2.441		391.402	2.624		454.205	2.612
0.06444	2.198		24.7578	2.271		36.0533	2.306		81.4656	2.379		101.441	2.352		117.376	2.28		163.343	2.365		187.39	2.381		187.39	2.381		244.932	2.532		255.227	2.566		264.988	2.543		270.353	2.471		322.916	2.48		333.625	2.441		391.403	2.624		454.206	2.613
0.06467	2.198		24.7578	2.271		36.0536	2.306		81.4657	2.379		101.441	2.352		117.376	2.28		163.343	2.365		187.39	2.381		187.39	2.381		244.932	2.532		255.227	2.566		264.988	2.543		270.354	2.471		322.916	2.48		333.625	2.441		391.403	2.624		454.206	2.613
0.06489	2.198		24.7579	2.271		36.0538	2.306		81.4658	2.379		101.441	2.352		117.376	2.28		163.344	2.365		187.391	2.381		187.391	2.381		244.932	2.531		255.227	2.566		264.988	2.543		270.354	2.471		322.916	2.48		333.626	2.441		391.403	2.624		454.207	2.613
0.06511	2.198		24.758	2.271		36.054	2.306		81.4659	2.379		101.441	2.352		117.376	2.28		163.344	2.365		187.391	2.381		187.391	2.381		244.933	2.531		255.227	2.566		264.988	2.543		270.354	2.471		322.916	2.48		333.626	2.441		391.404	2.624		454.207	2.613
0.06533	2.198		24.758	2.271		36.0542	2.306		81.466	2.379		101.441	2.352		117.376	2.28		163.344	2.365		187.392	2.381		187.392	2.381		244.933	2.531		255.227	2.566		264.988	2.543		270.354	2.471		322.916	2.48		333.626	2.441		391.404	2.624		454.208	2.613
0.06556	2.198		24.7581	2.27		36.0545	2.306		81.4661	2.379		101.441	2.352		117.377	2.28		163.344	2.365		187.392	2.381		187.392	2.381		244.933	2.531		255.227	2.566		264.988	2.542		270.354	2.471		322.916	2.48		333.626	2.441		391.404	2.624		454.208	2.614
0.06578	2.199		24.7581	2.27		36.0547	2.306		81.4662	2.379		101.441	2.352		117.377	2.28		163.344	2.365		187.393	2.381		187.393	2.381		244.933	2.531		255.227	2.566		264.988	2.543		270.355	2.471		322.916	2.48		333.627	2.441		391.404	2.624		454.209	2.614
0.066	2.198		24.7582	2.27		36.0549	2.306		81.4663	2.379		101.441	2.352		117.377	2.28		163.344	2.365		187.393	2.381		187.393	2.381		244.933	2.531		255.227	2.566		264.989	2.542		270.355	2.471		322.916	2.48		333.627	2.441		391.405	2.624		454.209	2.615
0.06622	2.198		24.7582	2.27		36.0551	2.306		81.4664	2.379		101.441	2.352		117.377	2.28		163.344	2.365		187.394	2.381		187.394	2.381		244.933	2.531		255.228	2.566		264.989	2.542		270.355	2.471		322.917	2.48		333.627	2.441		391.405	2.624		454.21	2.615
0.06644	2.198		24.7583	2.27		36.0553	2.306		81.4666	2.379		101.442	2.351		117.378	2.28		163.344	2.365		187.394	2.381		187.394	2.381		244.933	2.532		255.228	2.566		264.989	2.542		270.355	2.471		322.917	2.48		333.627	2.441		391.405	2.624		454.211	2.615
0.06667	2.198		24.7583	2.27		36.0556	2.306		81.4667	2.379		101.442	2.351		117.378	2.28		163.344	2.365		187.394	2.381		187.394	2.381		244.933	2.532		255.228	2.566		264.989	2.542		270.356	2.471		322.917	2.48		333.628	2.441		391.406	2.624		454.211	2.616
0.06689	2.198		24.7584	2.27		36.0558	2.306		81.4668	2.379		101.442	2.351		117.378	2.28		163.345	2.365		187.395	2.382		187.395	2.382		244.933	2.532		255.228	2.566		264.989	2.542		270.356	2.471		322.917	2.48		333.628	2.441		391.406	2.624		454.212	2.616
0.06711	2.198		24.7584	2.27		36.056	2.306		81.4669	2.379		101.442	2.351		117.378	2.28		163.345	2.365		187.395	2.381		187.395	2.381		244.934	2.532		255.228	2.566		264.989	2.542		270.356	2.471		322.917	2.48		333.628	2.441		391.406	2.624		454.212	2.616
0.06733	2.198		24.7585	2.27		36.0562	2.306		81.467	2.379		101.442	2.351		117.378	2.28		163.345	2.365		187.396	2.381		187.396	2.381		244.934	2.532		255.228	2.566		264.989	2.542		270.356	2.471		322.917	2.48		333.629	2.441		391.406	2.624		454.213	2.616
0.06756	2.199		24.7586	2.27		36.0564	2.306		81.4671	2.379		101.442	2.352		117.379	2.28		163.345	2.365		187.396	2.381		187.396	2.381		244.934	2.532		255.228	2.566		264.989	2.542		270.356	2.471		322.917	2.48		333.629	2.441		391.407	2.624		454.213	2.616
0.06778	2.199		24.7586	2.27		36.0567	2.306		81.4672	2.379		101.442	2.352		117.379	2.28		163.345	2.365		187.397	2.381		187.397	2.381		244.934	2.532		255.228	2.566		264.989	2.542		270.357	2.471		322.917	2.48		333.629	2.441		391.407	2.624		454.214	2.617
0.068	2.199		24.7587	2.27		36.0569	2.306		81.4673	2.379		101.442	2.352		117.379	2.28		163.345	2.365		187.397	2.381		187.397	2.381		244.934	2.532		255.228	2.566		264.99	2.542		270.357	2.471		322.917	2.48		333.629	2.441		391.407	2.624		454.214	2.617
0.06822	2.199		24.7587	2.27		36.0571	2.306		81.4674	2.379		101.442	2.351		117.379	2.28		163.345	2.365		187.398	2.381		187.398	2.381		244.934	2.532		255.229	2.566		264.99	2.542		270.357	2.471		322.917	2.48		333.63	2.441		391.408	2.624		454.215	2.617
0.06844	2.199		24.7588	2.27		36.0573	2.306		81.4676	2.379		101.443	2.351		117.38	2.28		163.345	2.365		187.398	2.381		187.398	2.381		244.934	2.531		255.229	2.566		264.99	2.542		270.357	2.471		322.917	2.479		333.63	2.441		391.408	2.624		454.216	2.617
0.06867	2.199		24.7588	2.27		36.0576	2.306		81.4677	2.379		101.443	2.351		117.38	2.28		163.345	2.365		187.398	2.381		187.398	2.381		244.934	2.532		255.229	2.566		264.99	2.542		270.358	2.471		322.917	2.479		333.63	2.441		391.408	2.624		454.216	2.617
0.06889	2.199		24.7589	2.27		36.0578	2.306		81.4678	2.379		101.443	2.351		117.38	2.28		163.346	2.365		187.399	2.381		187.399	2.381		244.934	2.531		255.229	2.566		264.99	2.542		270.358	2.471		322.917	2.479		333.631	2.441		391.408	2.624		454.217	2.617
0.06911	2.199		24.7589	2.27		36.058	2.306		81.4679	2.379		101.443	2.351		117.38	2.28		163.346	2.365		187.399	2.381		187.399	2.381		244.935	2.531		255.229	2.566		264.99	2.542		270.358	2.471		322.917	2.479		333.631	2.441		391.409	2.624		454.217	2.618
0.06933	2.199		24.759	2.27		36.0582	2.306		81.468	2.379		101.443	2.351		117.38	2.28		163.346	2.365		187.4	2.381		187.4	2.381		244.935	2.531		255.229	2.566		264.99	2.542		270.358	2.471		322.917	2.479		333.631	2.441		391.409	2.624		454.218	2.618
0.06956	2.199		24.7591	2.27		36.0585	2.306		81.4681	2.379		101.443	2.351		117.381	2.28		163.346	2.365		187.4	2.381		187.4	2.381		244.935	2.531		255.229	2.566		264.99	2.542		270.358	2.471		322.917	2.479		333.631	2.441		391.409	2.624		454.218	2.618
0.06978	2.199		24.7591	2.27		36.0587	2.306		81.4682	2.379		101.443	2.351		117.381	2.28		163.346	2.365		187.401	2.381		187.401	2.381		244.935	2.531		255.229	2.566		264.99	2.542		270.359	2.471		322.917	2.479		333.632	2.441		391.409	2.624		454.219	2.618
0.07	2.199		24.7592	2.27		36.0589	2.306		81.4683	2.379		101.443	2.351		117.381	2.28		163.346	2.365		187.401	2.381		187.401	2.381		244.935	2.531		255.229	2.566		264.991	2.542		270.359	2.471		322.918	2.479		333.632	2.441		391.41	2.624		454.219	2.618
0.07022	2.199		24.7592	2.27		36.0591	2.306		81.4685	2.379		101.443	2.351		117.381	2.28		163.346	2.365		187.402	2.381		187.402	2.381		244.935	2.531		255.23	2.566		264.991	2.542		270.359	2.471		322.918	2.479		333.632	2.441		391.41	2.624		454.22	2.619
0.07044	2.199		24.7593	2.27		36.0593	2.306		81.4686	2.379		101.444	2.351		117.382	2.28		163.346	2.365		187.402	2.381		187.402	2.381		244.935	2.531		255.23	2.566		264.991	2.542		270.359	2.471		322.918	2.479		333.632	2.441		391.41	2.624		454.221	2.619
0.07067	2.199		24.7593	2.27		36.0596	2.306		81.4687	2.379		101.444	2.351		117.382	2.28		163.346	2.365		187.402	2.381		187.402	2.381		244.935	2.531		255.23	2.566		264.991	2.542		270.36	2.471		322.918	2.479		333.633	2.441		391.411	2.624		454.221	2.619
0.07089	2.199		24.7594	2.27		36.0598	2.306		81.4688	2.379		101.444	2.351		117.382	2.28		163.347	2.365		187.403	2.381		187.403	2.381		244.935	2.531		255.23	2.566		264.991	2.542		270.36	2.471		322.918	2.479		333.633	2.441		391.411	2.624		454.222	2.619
0.07111	2.199		24.7595	2.27		36.06	2.306		81.4689	2.379		101.444	2.351		117.382	2.28		163.347	2.365		187.403	2.381		187.403	2.381		244.936	2.531		255.23	2.566		264.991	2.542		270.36	2.471		322.918	2.479		333.633	2.44		391.411	2.624		454.222	2.619
0.07133	2.199		24.7595	2.27		36.0602	2.306		81.469	2.379		101.444	2.351		117.382	2.28		163.347	2.365		187.404	2.381		187.404	2.381		244.936	2.531		255.23	2.566		264.991	2.542		270.36	2.471		322.918	2.479		333.634	2.441		391.411	2.624		454.223	2.62
0.07156	2.199		24.7596	2.27		36.0605	2.306		81.4691	2.379		101.444	2.351		117.383	2.28		163.347	2.365		187.404	2.381		187.404	2.381		244.936	2.531		255.23	2.566		264.991	2.542		270.36	2.471		322.918	2.479		333.634	2.441		391.412	2.624		454.223	2.62
0.07178	2.199		24.7596	2.27		36.0607	2.306		81.4692	2.379		101.444	2.351		117.383	2.28		163.347	2.365		187.405	2.381		187.405	2.381		244.936	2.531		255.23	2.566		264.991	2.542		270.361	2.471		322.918	2.479		333.634	2.441		391.412	2.624		454.224	2.62
0.072	2.199		24.7597	2.27		36.0609	2.306		81.4693	2.379		101.444	2.351		117.383	2.28		163.347	2.365		187.405	2.381		187.405	2.381		244.936	2.531		255.23	2.566		264.992	2.542		270.361	2.471		322.918	2.479		333.634	2.441		391.412	2.624		454.224	2.62
0.07222	2.199		24.7597	2.27		36.0611	2.306		81.4694	2.379		101.444	2.351		117.383	2.28		163.347	2.365		187.406	2.381		187.406	2.381		244.936	2.531		255.231	2.566		264.992	2.542		270.361	2.471		322.918	2.479		333.635	2.441		391.413	2.624		454.225	2.62
0.07244	2.199		24.7598	2.269		36.0613	2.306		81.4696	2.379		101.445	2.351		117.384	2.28		163.347	2.365		187.406	2.381		187.406	2.381		244.936	2.531		255.231	2.566		264.992	2.542		270.361	2.471		322.918	2.479		333.635	2.441		391.413	2.624		454.226	2.62
0.07267	2.199		24.7598	2.269		36.0616	2.306		81.4697	2.379		101.445	2.351		117.384	2.28		163.347	2.365		187.406	2.381		187.406	2.381		244.936	2.531		255.231	2.566		264.992	2.542		270.362	2.471		322.918	2.479		333.635	2.441		391.413	2.624		454.226	2.621
0.07289	2.199		24.7599	2.269		36.0618	2.306		81.4698	2.379		101.445	2.351		117.384	2.28		163.348	2.365		187.407	2.381		187.407	2.381		244.936	2.531		255.231	2.566		264.992	2.542		270.362	2.471		322.918	2.479		333.636	2.441		391.413	2.624		454.227	2.621
0.07311	2.2		24.7599	2.269		36.062	2.306		81.4699	2.379		101.445	2.351		117.384	2.28		163.348	2.365		187.407	2.381		187.407	2.381		244.937	2.531		255.231	2.566		264.992	2.542		270.362	2.47		322.918	2.479		333.636	2.441		391.414	2.624		454.227	2.621
0.07333	2.2		24.76	2.269		36.0622	2.306		81.47	2.379		101.445	2.351		117.384	2.28		163.348	2.365		187.408	2.381		187.408	2.381		244.937	2.531		255.231	2.566		264.992	2.542		270.362	2.471		322.918	2.479		333.636	2.441		391.414	2.624		454.228	2.621
0.07356	2.2		24.7601	2.269		36.0624	2.306		81.4701	2.379		101.445	2.351		117.385	2.28		163.348	2.365		187.408	2.381		187.408	2.381		244.937	2.531		255.231	2.566		264.992	2.542		270.362	2.471		322.918	2.479		333.636	2.441		391.414	2.625		454.228	2.621
0.07378	2.2		24.7601	2.269		36.0627	2.306		81.4702	2.379		101.445	2.351		117.385	2.28		163.348	2.365		187.409	2.381		187.409	2.381		244.937	2.531		255.231	2.566		264.992	2.542		270.363	2.471		322.918	2.479		333.637	2.441		391.414	2.625		454.229	2.622
0.074	2.2		24.7602	2.269		36.0629	2.306		81.4703	2.379		101.445	2.351		117.385	2.28		163.348	2.365		187.409	2.381		187.409	2.381		244.937	2.531		255.231	2.566		264.993	2.542		270.363	2.471		322.918	2.479		333.637	2.441		391.415	2.625		454.229	2.622
0.07422	2.2		24.7602	2.269		36.0631	2.306		81.4704	2.379		101.445	2.351		117.385	2.28		163.348	2.365		187.41	2.381		187.41	2.381		244.937	2.531		255.232	2.566		264.993	2.542		270.363	2.471		322.919	2.479		333.637	2.441		391.415	2.625		454.23	2.622
0.07444	2.2		24.7603	2.269		36.0633	2.306		81.4706	2.379		101.446	2.351		117.386	2.28		163.348	2.365		187.41	2.382		187.41	2.382		244.937	2.531		255.232	2.566		264.993	2.542		270.363	2.471		322.919	2.479		333.637	2.441		391.415	2.625		454.231	2.622
0.07467	2.2		24.7603	2.269		36.0636	2.306		81.4707	2.379		101.446	2.351		117.386	2.28		163.348	2.365		187.41	2.381		187.41	2.381		244.937	2.531		255.232	2.566		264.993	2.541		270.364	2.471		322.919	2.479		333.638	2.441		391.416	2.625		454.231	2.622
0.07489	2.2		24.7604	2.269		36.0638	2.306		81.4708	2.379		101.446	2.351		117.386	2.28		163.349	2.365		187.411	2.382		187.411	2.382		244.937	2.531		255.232	2.566		264.993	2.542		270.364	2.471		322.919	2.479		333.638	2.441		391.416	2.625		454.232	2.623
0.07511	2.2		24.7604	2.269		36.064	2.306		81.4709	2.379		101.446	2.351		117.386	2.28		163.349	2.365		187.411	2.382		187.411	2.382		244.938	2.531		255.232	2.566		264.993	2.541		270.364	2.471		322.919	2.479		333.638	2.441		391.416	2.625		454.232	2.623
0.07533	2.2		24.7605	2.269		36.0642	2.306		81.471	2.379		101.446	2.351		117.386	2.28		163.349	2.365		187.412	2.382		187.412	2.382		244.938	2.531		255.232	2.566		264.993	2.541		270.364	2.471		322.919	2.479		333.639	2.441		391.416	2.625		454.233	2.623
0.07556	2.2		24.7606	2.269		36.0645	2.306		81.4711	2.379		101.446	2.351		117.387	2.28		163.349	2.365		187.412	2.382		187.412	2.382		244.938	2.531		255.232	2.566		264.993	2.542		270.364	2.471		322.919	2.479		333.639	2.441		391.417	2.624		454.233	2.623
0.07578	2.2		24.7606	2.269		36.0647	2.306		81.4712	2.379		101.446	2.351		117.387	2.28		163.349	2.365		187.413	2.382		187.413	2.382		244.938	2.531		255.232	2.566		264.993	2.542		270.365	2.471		322.919	2.479		333.639	2.441		391.417	2.625		454.234	2.624
0.076	2.2		24.7607	2.269		36.0649	2.306		81.4713	2.379		101.446	2.351		117.387	2.28		163.349	2.365		187.413	2.381		187.413	2.381		244.938	2.531		255.232	2.566		264.994	2.542		270.365	2.471		322.919	2.479		333.639	2.441		391.417	2.625		454.234	2.624
0.07622	2.201		24.7607	2.269		36.0651	2.306		81.4715	2.379		101.446	2.351		117.387	2.28		163.349	2.365		187.414	2.382		187.414	2.382		244.938	2.531		255.233	2.566		264.994	2.542		270.365	2.471		322.919	2.479		333.64	2.441		391.418	2.625		454.235	2.624
0.07644	2.201		24.7608	2.269		36.0653	2.306		81.4716	2.379		101.447	2.35		117.388	2.28		163.349	2.365		187.414	2.381		187.414	2.381		244.938	2.531		255.233	2.566		264.994	2.542		270.365	2.471		322.919	2.479		333.64	2.441		391.418	2.625		454.236	2.624
0.07667	2.201		24.7608	2.269		36.0656	2.306		81.4717	2.379		101.447	2.35		117.388	2.28		163.349	2.365		187.414	2.381		187.414	2.381		244.938	2.531		255.233	2.566		264.994	2.542		270.366	2.471		322.919	2.479		333.64	2.441		391.418	2.625		454.236	2.624
0.07689	2.201		24.7609	2.269		36.0658	2.306		81.4718	2.379		101.447	2.35		117.388	2.28		163.35	2.365		187.415	2.382		187.415	2.382		244.938	2.531		255.233	2.566		264.994	2.541		270.366	2.471		322.919	2.479		333.641	2.441		391.418	2.625		454.237	2.624
0.07711	2.201		24.761	2.269		36.066	2.306		81.4719	2.379		101.447	2.35		117.388	2.28		163.35	2.365		187.415	2.382		187.415	2.382		244.939	2.531		255.233	2.566		264.994	2.541		270.366	2.471		322.919	2.479		333.641	2.441		391.419	2.624		454.237	2.624
0.07733	2.201		24.761	2.269		36.0662	2.306		81.472	2.379		101.447	2.35		117.388	2.28		163.35	2.365		187.416	2.381		187.416	2.381		244.939	2.531		255.233	2.566		264.994	2.541		270.366	2.471		322.919	2.479		333.641	2.441		391.419	2.625		454.238	2.625
0.07756	2.201		24.7611	2.269		36.0665	2.306		81.4721	2.379		101.447	2.35		117.389	2.28		163.35	2.365		187.416	2.381		187.416	2.381		244.939	2.531		255.233	2.566		264.994	2.541		270.366	2.471		322.919	2.479		333.641	2.441		391.419	2.624		454.238	2.625
0.07778	2.201		24.7611	2.269		36.0667	2.306		81.4722	2.379		101.447	2.35		117.389	2.28		163.35	2.365		187.417	2.382		187.417	2.382		244.939	2.531		255.233	2.566		264.994	2.541		270.367	2.471		322.919	2.479		333.642	2.441		391.419	2.624		454.239	2.625
0.078	2.201		24.7612	2.269		36.0669	2.306		81.4723	2.379		101.447	2.35		117.389	2.28		163.35	2.365		187.417	2.381		187.417	2.381		244.939	2.531		255.233	2.566		264.995	2.541		270.367	2.471		322.92	2.479		333.642	2.441		391.42	2.624		454.239	2.625
0.07822	2.201		24.7612	2.269		36.0671	2.306		81.4724	2.379		101.447	2.35		117.389	2.28		163.35	2.365		187.418	2.382		187.418	2.382		244.939	2.531		255.234	2.566		264.995	2.541		270.367	2.471		322.92	2.479		333.642	2.441		391.42	2.624		454.24	2.625
0.07844	2.201		24.7613	2.269		36.0673	2.306		81.4726	2.379		101.448	2.35		117.39	2.28		163.35	2.365		187.418	2.382		187.418	2.382		244.939	2.531		255.234	2.566		264.995	2.541		270.367	2.471		322.92	2.479		333.642	2.441		391.42	2.624		454.241	2.626
0.07867	2.201		24.7613	2.269		36.0676	2.306		81.4727	2.379		101.448	2.35		117.39	2.28		163.35	2.365		187.418	2.382		187.418	2.382		244.939	2.531		255.234	2.566		264.995	2.541		270.368	2.471		322.92	2.479		333.643	2.441		391.421	2.625		454.241	2.626
0.07889	2.201		24.7614	2.269		36.0678	2.306		81.4728	2.379		101.448	2.35		117.39	2.28		163.351	2.364		187.419	2.382		187.419	2.382		244.939	2.531		255.234	2.566		264.995	2.541		270.368	2.471		322.92	2.479		333.643	2.441		391.421	2.624		454.242	2.625
0.07911	2.201		24.7614	2.269		36.068	2.306		81.4729	2.379		101.448	2.35		117.39	2.28		163.351	2.364		187.419	2.382		187.419	2.382		244.94	2.531		255.234	2.566		264.995	2.541		270.368	2.471		322.92	2.479		333.643	2.441		391.421	2.625		454.242	2.626
0.07933	2.201		24.7615	2.269		36.0682	2.306		81.473	2.379		101.448	2.35		117.39	2.28		163.351	2.365		187.42	2.382		187.42	2.382		244.94	2.531		255.234	2.566		264.995	2.541		270.368	2.471		322.92	2.479		333.644	2.441		391.421	2.625		454.243	2.626
0.07956	2.201		24.7616	2.269		36.0684	2.306		81.4731	2.379		101.448	2.35		117.391	2.28		163.351	2.364		187.42	2.382		187.42	2.382		244.94	2.531		255.234	2.566		264.995	2.541		270.368	2.471		322.92	2.479		333.644	2.441		391.422	2.624		454.243	2.625
0.07978	2.201		24.7616	2.269		36.0687	2.306		81.4732	2.379		101.448	2.35		117.391	2.28		163.351	2.364		187.421	2.382		187.421	2.382		244.94	2.531		255.234	2.566		264.995	2.541		270.369	2.471		322.92	2.479		333.644	2.44		391.422	2.625		454.244	2.625
0.08	2.201		24.7617	2.269		36.0689	2.306		81.4733	2.379		101.448	2.35		117.391	2.28		163.351	2.364		187.421	2.381		187.421	2.381		244.94	2.531		255.234	2.566		264.996	2.541		270.369	2.471		322.92	2.479		333.644	2.44		391.422	2.624		454.244	2.625
0.08022	2.201		24.7617	2.269		36.0691	2.306		81.4734	2.379		101.448	2.35		117.391	2.28		163.351	2.364		187.422	2.382		187.422	2.382		244.94	2.531		255.235	2.566		264.996	2.541		270.369	2.471		322.92	2.479		333.645	2.441		391.423	2.624		454.245	2.625
0.08044	2.201		24.7618	2.269		36.0693	2.306		81.4736	2.379		101.449	2.35		117.392	2.28		163.351	2.365		187.422	2.382		187.422	2.382		244.94	2.531		255.235	2.566		264.996	2.541		270.369	2.471		322.92	2.479		333.645	2.44		391.423	2.625		454.246	2.626
0.08067	2.201		24.7618	2.269		36.0696	2.306		81.4737	2.379		101.449	2.35		117.392	2.28		163.351	2.365		187.422	2.381		187.422	2.381		244.94	2.531		255.235	2.566		264.996	2.541		270.37	2.471		322.92	2.479		333.645	2.44		391.423	2.625		454.246	2.626
0.08089	2.201		24.7619	2.269		36.0698	2.306		81.4738	2.379		101.449	2.35		117.392	2.28		163.352	2.365		187.423	2.382		187.423	2.382		244.94	2.531		255.235	2.566		264.996	2.541		270.37	2.471		322.92	2.479		333.646	2.44		391.423	2.625		454.247	2.626
0.08111	2.201		24.7619	2.269		36.07	2.306		81.4739	2.379		101.449	2.35		117.392	2.28		163.352	2.365		187.423	2.382		187.423	2.382		244.941	2.531		255.235	2.566		264.996	2.541		270.37	2.471		322.92	2.479		333.646	2.441		391.424	2.625		454.247	2.626
0.08133	2.202		24.762	2.269		36.0702	2.306		81.474	2.379		101.449	2.35		117.392	2.28		163.352	2.365		187.424	2.382		187.424	2.382		244.941	2.531		255.235	2.566		264.996	2.541		270.37	2.471		322.92	2.479		333.646	2.44		391.424	2.625		454.248	2.626
0.08156	2.202		24.7621	2.269		36.0705	2.306		81.4741	2.379		101.449	2.35		117.393	2.28		163.352	2.365		187.424	2.382		187.424	2.382		244.941	2.531		255.235	2.566		264.996	2.541		270.37	2.471		322.92	2.479		333.646	2.44		391.424	2.625		454.248	2.626
0.08178	2.202		24.7621	2.269		36.0707	2.306		81.4742	2.379		101.449	2.35		117.393	2.28		163.352	2.365		187.425	2.382		187.425	2.382		244.941	2.531		255.235	2.566		264.996	2.541		270.371	2.471		322.92	2.479		333.647	2.44		391.424	2.625		454.249	2.627
0.082	2.202		24.7622	2.269		36.0709	2.306		81.4743	2.379		101.449	2.35		117.393	2.28		163.352	2.365		187.425	2.382		187.425	2.382		244.941	2.531		255.235	2.566		264.997	2.541		270.371	2.471		322.921	2.479		333.647	2.44		391.425	2.625		454.249	2.627
0.08222	2.202		24.7622	2.269		36.0711	2.306		81.4745	2.379		101.449	2.35		117.393	2.28		163.352	2.365		187.426	2.382		187.426	2.382		244.941	2.531		255.236	2.566		264.997	2.541		270.371	2.471		322.921	2.479		333.647	2.44		391.425	2.625		454.25	2.628
0.08244	2.202		24.7623	2.269		36.0713	2.306		81.4746	2.379		101.45	2.35		117.394	2.28		163.352	2.365		187.426	2.382		187.426	2.382		244.941	2.531		255.236	2.566		264.997	2.541		270.371	2.471		322.921	2.479		333.647	2.44		391.425	2.625		454.251	2.628
0.08267	2.202		24.7623	2.269		36.0716	2.306		81.4747	2.379		101.45	2.35		117.394	2.28		163.352	2.365		187.426	2.382		187.426	2.382		244.941	2.531		255.236	2.566		264.997	2.541		270.372	2.471		322.921	2.479		333.648	2.44		391.426	2.625		454.251	2.628
0.08289	2.202		24.7624	2.269		36.0718	2.306		81.4748	2.379		101.45	2.35		117.394	2.28		163.353	2.365		187.427	2.382		187.427	2.382		244.941	2.531		255.236	2.566		264.997	2.541		270.372	2.471		322.921	2.479		333.648	2.44		391.426	2.625		454.252	2.628
0.08311	2.202		24.7625	2.269		36.072	2.306		81.4749	2.379		101.45	2.35		117.394	2.28		163.353	2.365		187.427	2.382		187.427	2.382		244.942	2.531		255.236	2.566		264.997	2.541		270.372	2.471		322.921	2.479		333.648	2.441		391.426	2.625		454.252	2.628
0.08333	2.202		24.7625	2.269		36.0722	2.306		81.475	2.379		101.45	2.35		117.394	2.28		163.353	2.365		187.428	2.382		187.428	2.382		244.942	2.531		255.236	2.566		264.997	2.541		270.372	2.471		322.921	2.479		333.649	2.441		391.426	2.625		454.253	2.628
0.08356	2.202		24.7626	2.269		36.0725	2.306		81.4751	2.379		101.45	2.35		117.395	2.28		163.353	2.365		187.428	2.382		187.428	2.382		244.942	2.531		255.236	2.566		264.997	2.541		270.372	2.471		322.921	2.479		333.649	2.441		391.427	2.625		454.253	2.629
0.08378	2.202		24.7626	2.269		36.0727	2.306		81.4752	2.379		101.45	2.35		117.395	2.28		163.353	2.364		187.429	2.382		187.429	2.382		244.942	2.531		255.236	2.566		264.997	2.541		270.373	2.471		322.921	2.479		333.649	2.44		391.427	2.625		454.254	2.629
0.084	2.202		24.7627	2.269		36.0729	2.306		81.4753	2.379		101.45	2.35		117.395	2.28		163.353	2.364		187.429	2.382		187.429	2.382		244.942	2.531		255.236	2.566		264.998	2.541		270.373	2.471		322.921	2.479		333.649	2.441		391.427	2.625		454.254	2.629
0.08422	2.202		24.7627	2.269		36.0731	2.306		81.4754	2.379		101.45	2.35		117.395	2.28		163.353	2.364		187.43	2.382		187.43	2.382		244.942	2.531		255.237	2.566		264.998	2.541		270.373	2.471		322.921	2.479		333.65	2.441		391.428	2.625		454.255	2.629
0.08444	2.202		24.7628	2.269		36.0733	2.306		81.4756	2.379		101.451	2.35		117.396	2.28		163.353	2.365		187.43	2.382		187.43	2.382		244.942	2.531		255.237	2.566		264.998	2.541		270.373	2.471		322.921	2.479		333.65	2.441		391.428	2.625		454.256	2.629
0.08467	2.202		24.7628	2.269		36.0736	2.306		81.4757	2.379		101.451	2.35		117.396	2.28		163.353	2.365		187.43	2.382		187.43	2.382		244.942	2.531		255.237	2.566		264.998	2.541		270.374	2.47		322.921	2.479		333.65	2.441		391.428	2.625		454.256	2.629
0.08489	2.202		24.7629	2.268		36.0738	2.306		81.4758	2.379		101.451	2.35		117.396	2.28		163.354	2.365		187.431	2.382		187.431	2.382		244.942	2.531		255.237	2.566		264.998	2.541		270.374	2.47		322.921	2.479		333.651	2.441		391.428	2.625		454.257	2.63
0.08511	2.202		24.763	2.268		36.074	2.306		81.4759	2.379		101.451	2.35		117.396	2.28		163.354	2.365		187.431	2.382		187.431	2.382		244.943	2.531		255.237	2.566		264.998	2.541		270.374	2.471		322.921	2.479		333.651	2.441		391.429	2.625		454.257	2.63
0.08533	2.202		24.763	2.268		36.0742	2.306		81.476	2.379		101.451	2.35		117.396	2.28		163.354	2.365		187.432	2.382		187.432	2.382		244.943	2.531		255.237	2.566		264.998	2.541		270.374	2.471		322.921	2.479		333.651	2.441		391.429	2.625		454.258	2.63
0.08556	2.202		24.7631	2.268		36.0744	2.306		81.4761	2.379		101.451	2.35		117.397	2.28		163.354	2.365		187.432	2.382		187.432	2.382		244.943	2.531		255.237	2.566		264.998	2.541		270.374	2.471		322.921	2.479		333.651	2.441		391.429	2.625		454.258	2.63
0.08578	2.202		24.7631	2.268		36.0747	2.306		81.4762	2.379		101.451	2.349		117.397	2.28		163.354	2.365		187.433	2.382		187.433	2.382		244.943	2.531		255.237	2.566		264.998	2.541		270.375	2.47		322.921	2.479		333.652	2.441		391.429	2.625		454.259	2.63
0.086	2.202		24.7632	2.268		36.0749	2.306		81.4763	2.379		101.451	2.349		117.397	2.28		163.354	2.365		187.433	2.382		187.433	2.382		244.943	2.531		255.237	2.566		264.999	2.541		270.375	2.47		322.921	2.479		333.652	2.44		391.43	2.625		454.259	2.63
0.08622	2.202		24.7632	2.268		36.0751	2.306		81.4764	2.379		101.451	2.35		117.397	2.28		163.354	2.364		187.434	2.382		187.434	2.382		244.943	2.531		255.238	2.566		264.999	2.541		270.375	2.47		322.922	2.479		333.652	2.441		391.43	2.625		454.26	2.63
0.08644	2.202		24.7633	2.268		36.0753	2.306		81.4766	2.379		101.452	2.35		117.398	2.28		163.354	2.364		187.434	2.382		187.434	2.382		244.943	2.531		255.238	2.566		264.999	2.541		270.375	2.471		322.922	2.479		333.652	2.441		391.43	2.625		454.261	2.631
0.08667	2.202		24.7633	2.268		36.0756	2.306		81.4767	2.379		101.452	2.35		117.398	2.28		163.354	2.364		187.434	2.382		187.434	2.382		244.943	2.531		255.238	2.566		264.999	2.541		270.376	2.471		322.922	2.479		333.653	2.441		391.431	2.625		454.261	2.631
0.08689	2.202		24.7634	2.268		36.0758	2.306		81.4768	2.379		101.452	2.35		117.398	2.28		163.355	2.364		187.435	2.382		187.435	2.382		244.943	2.531		255.238	2.566		264.999	2.541		270.376	2.47		322.922	2.479		333.653	2.441		391.431	2.625		454.262	2.631
0.08711	2.202		24.7634	2.268		36.076	2.306		81.4769	2.379		101.452	2.35		117.398	2.28		163.355	2.364		187.435	2.382		187.435	2.382		244.944	2.531		255.238	2.566		264.999	2.541		270.376	2.47		322.922	2.479		333.653	2.441		391.431	2.625		454.262	2.632
0.08733	2.202		24.7635	2.268		36.0762	2.306		81.477	2.379		101.452	2.35		117.398	2.28		163.355	2.364		187.436	2.382		187.436	2.382		244.944	2.531		255.238	2.566		264.999	2.541		270.376	2.47		322.922	2.479		333.654	2.441		391.431	2.625		454.263	2.632
0.08756	2.202		24.7636	2.268		36.0765	2.306		81.4771	2.379		101.452	2.35		117.399	2.28		163.355	2.364		187.436	2.382		187.436	2.382		244.944	2.531		255.238	2.566		264.999	2.541		270.376	2.47		322.922	2.479		333.654	2.441		391.432	2.625		454.263	2.632
0.08778	2.202		24.7636	2.268		36.0767	2.306		81.4772	2.379		101.452	2.349		117.399	2.28		163.355	2.364		187.437	2.382		187.437	2.382		244.944	2.531		255.238	2.566		264.999	2.541		270.377	2.47		322.922	2.479		333.654	2.441		391.432	2.625		454.264	2.632
0.088	2.202		24.7637	2.268		36.0769	2.306		81.4773	2.379		101.452	2.349		117.399	2.28		163.355	2.365		187.437	2.382		187.437	2.382		244.944	2.531		255.238	2.566		265	2.541		270.377	2.47		322.922	2.479		333.654	2.441		391.432	2.625		454.264	2.632
0.08822	2.202		24.7637	2.268		36.0771	2.306		81.4775	2.379		101.452	2.349		117.399	2.28		163.355	2.364		187.438	2.382		187.438	2.382		244.944	2.531		255.239	2.566		265	2.541		270.377	2.47		322.922	2.479		333.655	2.441		391.433	2.625		454.265	2.632
0.08844	2.202		24.7638	2.268		36.0773	2.306		81.4776	2.379		101.453	2.349		117.4	2.28		163.355	2.364		187.438	2.382		187.438	2.382		244.944	2.531		255.239	2.566		265	2.541		270.377	2.47		322.922	2.479		333.655	2.44		391.433	2.625		454.266	2.632
0.08867	2.202		24.7638	2.268		36.0776	2.306		81.4777	2.379		101.453	2.349		117.4	2.28		163.355	2.364		187.438	2.382		187.438	2.382		244.944	2.531		255.239	2.566		265	2.541		270.378	2.47		322.922	2.479		333.655	2.44		391.433	2.625		454.266	2.632
0.08889	2.202		24.7639	2.268		36.0778	2.306		81.4778	2.379		101.453	2.349		117.4	2.28		163.356	2.364		187.439	2.382		187.439	2.382		244.944	2.531		255.239	2.566		265	2.541		270.378	2.47		322.922	2.479		333.656	2.44		391.433	2.625		454.267	2.633
0.08911	2.202		24.764	2.268		36.078	2.306		81.4779	2.379		101.453	2.349		117.4	2.28		163.356	2.364		187.439	2.382		187.439	2.382		244.945	2.531		255.239	2.566		265	2.541		270.378	2.47		322.922	2.479		333.656	2.44		391.434	2.625		454.267	2.633
0.08933	2.202		24.764	2.269		36.0782	2.306		81.478	2.379		101.453	2.349		117.4	2.28		163.356	2.365		187.44	2.382		187.44	2.382		244.945	2.531		255.239	2.566		265	2.54		270.378	2.47		322.922	2.479		333.656	2.44		391.434	2.625		454.268	2.633
0.08956	2.203		24.7641	2.269		36.0784	2.306		81.4781	2.379		101.453	2.349		117.401	2.28		163.356	2.364		187.44	2.382		187.44	2.382		244.945	2.531		255.239	2.566		265	2.541		270.378	2.47		322.922	2.479		333.656	2.44		391.434	2.625		454.268	2.633
0.08978	2.203		24.7641	2.269		36.0787	2.306		81.4782	2.379		101.453	2.349		117.401	2.28		163.356	2.364		187.441	2.382		187.441	2.382		244.945	2.531		255.239	2.566		265	2.54		270.379	2.47		322.922	2.479		333.657	2.44		391.434	2.625		454.269	2.633
0.09	2.203		24.7642	2.269		36.0789	2.306		81.4783	2.379		101.453	2.349		117.401	2.28		163.356	2.364		187.441	2.382		187.441	2.382		244.945	2.531		255.239	2.566		265.001	2.54		270.379	2.47		322.923	2.479		333.657	2.441		391.435	2.625		454.269	2.634
0.09022	2.203		24.7642	2.268		36.0791	2.306		81.4784	2.379		101.453	2.349		117.401	2.28		163.356	2.364		187.442	2.382		187.442	2.382		244.945	2.531		255.24	2.566		265.001	2.54		270.379	2.47		322.923	2.479		333.657	2.441		391.435	2.625		454.27	2.634
0.09044	2.203		24.7643	2.268		36.0793	2.306		81.4786	2.379		101.454	2.349		117.402	2.28		163.356	2.364		187.442	2.382		187.442	2.382		244.945	2.531		255.24	2.566		265.001	2.54		270.379	2.47		322.923	2.479		333.658	2.441		391.435	2.625		454.271	2.634
0.09067	2.203		24.7643	2.268		36.0796	2.306		81.4787	2.379		101.454	2.349		117.402	2.28		163.356	2.364		187.442	2.382		187.442	2.382		244.945	2.531		255.24	2.566		265.001	2.54		270.38	2.47		322.923	2.479		333.658	2.441		391.436	2.625		454.271	2.634
0.09089	2.203		24.7644	2.268		36.0798	2.306		81.4788	2.379		101.454	2.349		117.402	2.28		163.357	2.364		187.443	2.382		187.443	2.382		244.945	2.531		255.24	2.566		265.001	2.54		270.38	2.47		322.923	2.479		333.658	2.44		391.436	2.625		454.272	2.634
0.09111	2.203		24.7645	2.268		36.08	2.306		81.4789	2.379		101.454	2.349		117.402	2.28		163.357	2.364		187.443	2.382		187.443	2.382		244.946	2.531		255.24	2.566		265.001	2.54		270.38	2.47		322.923	2.479		333.658	2.44		391.436	2.625		454.272	2.634
0.09133	2.203		24.7645	2.268		36.0802	2.306		81.479	2.379		101.454	2.349		117.402	2.28		163.357	2.364		187.444	2.382		187.444	2.382		244.946	2.531		255.24	2.566		265.001	2.54		270.38	2.47		322.923	2.479		333.659	2.44		391.436	2.625		454.273	2.634
0.09156	2.203		24.7646	2.268		36.0804	2.305		81.4791	2.379		101.454	2.349		117.403	2.28		163.357	2.364		187.444	2.382		187.444	2.382		244.946	2.531		255.24	2.566		265.001	2.54		270.38	2.47		322.923	2.479		333.659	2.44		391.437	2.625		454.273	2.634
0.09178	2.203		24.7646	2.268		36.0807	2.305		81.4792	2.379		101.454	2.349		117.403	2.28		163.357	2.364		187.445	2.382		187.445	2.382		244.946	2.531		255.24	2.566		265.001	2.54		270.381	2.47		322.923	2.479		333.659	2.44		391.437	2.625		454.274	2.635
0.092	2.203		24.7647	2.268		36.0809	2.306		81.4793	2.379		101.454	2.349		117.403	2.28		163.357	2.364		187.445	2.382		187.445	2.382		244.946	2.531		255.24	2.566		265.002	2.54		270.381	2.47		322.923	2.479		333.659	2.44		391.437	2.625		454.274	2.635
0.09222	2.203		24.7647	2.268		36.0811	2.306		81.4794	2.379		101.454	2.349		117.403	2.28		163.357	2.364		187.446	2.382		187.446	2.382		244.946	2.531		255.241	2.566		265.002	2.54		270.381	2.47		322.923	2.479		333.66	2.44		391.438	2.625		454.275	2.635
0.09244	2.203		24.7648	2.268		36.0813	2.306		81.4796	2.379		101.455	2.349		117.404	2.28		163.357	2.364		187.446	2.382		187.446	2.382		244.946	2.531		255.241	2.566		265.002	2.54		270.381	2.47		322.923	2.479		333.66	2.44		391.438	2.625		454.276	2.635
0.09267	2.203		24.7648	2.268		36.0816	2.306		81.4797	2.379		101.455	2.349		117.404	2.28		163.357	2.364		187.446	2.382		187.446	2.382		244.946	2.531		255.241	2.566		265.002	2.54		270.382	2.47		322.923	2.479		333.66	2.44		391.438	2.625		454.276	2.635
0.09289	2.203		24.7649	2.268		36.0818	2.306		81.4798	2.379		101.455	2.349		117.404	2.28		163.358	2.364		187.447	2.382		187.447	2.382		244.946	2.531		255.241	2.566		265.002	2.54		270.382	2.47		322.923	2.479		333.661	2.44		391.438	2.625		454.277	2.635
0.09311	2.203		24.7649	2.268		36.082	2.306		81.4799	2.379		101.455	2.349		117.404	2.28		163.358	2.364		187.447	2.382		187.447	2.382		244.947	2.531		255.241	2.566		265.002	2.54		270.382	2.47		322.923	2.479		333.661	2.44		391.439	2.625		454.277	2.635
0.09333	2.203		24.765	2.268		36.0822	2.306		81.48	2.379		101.455	2.349		117.404	2.28		163.358	2.364		187.448	2.382		187.448	2.382		244.947	2.531		255.241	2.566		265.002	2.54		270.382	2.47		322.923	2.479		333.661	2.44		391.439	2.625		454.278	2.635
0.09356	2.203		24.7651	2.268		36.0825	2.306		81.4801	2.379		101.455	2.349		117.405	2.28		163.358	2.364		187.448	2.382		187.448	2.382		244.947	2.531		255.241	2.566		265.002	2.54		270.382	2.47		322.923	2.479		333.661	2.44		391.439	2.625		454.278	2.635
0.09378	2.203		24.7651	2.268		36.0827	2.306		81.4802	2.379		101.455	2.349		117.405	2.28		163.358	2.364		187.449	2.382		187.449	2.382		244.947	2.531		255.241	2.566		265.002	2.54		270.383	2.47		322.923	2.479		333.662	2.44		391.439	2.625		454.279	2.636
0.094	2.203		24.7652	2.268		36.0829	2.306		81.4803	2.379		101.455	2.349		117.405	2.28		163.358	2.364		187.449	2.382		187.449	2.382		244.947	2.531		255.241	2.566		265.003	2.54		270.383	2.47		322.923	2.479		333.662	2.44		391.44	2.625		454.279	2.636
0.09422	2.203		24.7652	2.268		36.0831	2.306		81.4805	2.379		101.455	2.349		117.405	2.28		163.358	2.364		187.45	2.382		187.45	2.382		244.947	2.531		255.242	2.566		265.003	2.54		270.383	2.47		322.924	2.479		333.662	2.44		391.44	2.625		454.28	2.636
0.09444	2.203		24.7653	2.268		36.0833	2.306		81.4806	2.379		101.456	2.349		117.406	2.28		163.358	2.364		187.45	2.382		187.45	2.382		244.947	2.531		255.242	2.566		265.003	2.54		270.383	2.47		322.924	2.479		333.663	2.44		391.44	2.625		454.281	2.636
0.09467	2.203		24.7653	2.268		36.0836	2.306		81.4807	2.379		101.456	2.349		117.406	2.28		163.358	2.364		187.45	2.382		187.45	2.382		244.947	2.531		255.242	2.566		265.003	2.54		270.384	2.47		322.924	2.479		333.663	2.44		391.441	2.625		454.281	2.636
0.09489	2.203		24.7654	2.268		36.0838	2.306		81.4808	2.379		101.456	2.349		117.406	2.28		163.359	2.364		187.451	2.382		187.451	2.382		244.947	2.531		255.242	2.566		265.003	2.54		270.384	2.47		322.924	2.479		333.663	2.44		391.441	2.625		454.282	2.636
0.09511	2.203		24.7655	2.268		36.084	2.305		81.4809	2.379		101.456	2.349		117.406	2.28		163.359	2.364		187.451	2.382		187.451	2.382		244.948	2.531		255.242	2.566		265.003	2.54		270.384	2.47		322.924	2.479		333.663	2.44		391.441	2.625		454.282	2.637
0.09533	2.203		24.7655	2.268		36.0842	2.306		81.481	2.379		101.456	2.349		117.406	2.28		163.359	2.364		187.452	2.382		187.452	2.382		244.948	2.531		255.242	2.566		265.003	2.54		270.384	2.47		322.924	2.479		333.664	2.44		391.441	2.625		454.283	2.637
0.09556	2.203		24.7656	2.268		36.0844	2.306		81.4811	2.379		101.456	2.349		117.407	2.28		163.359	2.364		187.452	2.382		187.452	2.382		244.948	2.531		255.242	2.566		265.003	2.54		270.384	2.47		322.924	2.479		333.664	2.44		391.442	2.625		454.283	2.637
0.09578	2.203		24.7656	2.268		36.0847	2.306		81.4812	2.379		101.456	2.349		117.407	2.28		163.359	2.364		187.453	2.382		187.453	2.382		244.948	2.531		255.242	2.566		265.003	2.54		270.385	2.47		322.924	2.479		333.664	2.44		391.442	2.625		454.284	2.637
0.096	2.203		24.7657	2.268		36.0849	2.306		81.4813	2.379		101.456	2.349		117.407	2.28		163.359	2.364		187.453	2.382		187.453	2.382		244.948	2.531		255.242	2.566		265.004	2.54		270.385	2.47		322.924	2.479		333.664	2.44		391.442	2.625		454.284	2.637
0.09622	2.203		24.7657	2.268		36.0851	2.306		81.4814	2.379		101.456	2.349		117.407	2.28		163.359	2.364		187.454	2.382		187.454	2.382		244.948	2.531		255.243	2.566		265.004	2.54		270.385	2.47		322.924	2.479		333.665	2.44		391.442	2.625		454.285	2.637
0.09644	2.203		24.7658	2.267		36.0853	2.306		81.4816	2.379		101.457	2.349		117.408	2.28		163.359	2.364		187.454	2.382		187.454	2.382		244.948	2.531		255.243	2.566		265.004	2.54		270.385	2.47		322.924	2.479		333.665	2.44		391.443	2.625		454.286	2.638
0.09667	2.203		24.7658	2.267		36.0856	2.306		81.4817	2.379		101.457	2.348		117.408	2.28		163.359	2.364		187.454	2.382		187.454	2.382		244.948	2.531		255.243	2.566		265.004	2.54		270.386	2.47		322.924	2.479		333.665	2.44		391.443	2.625		454.286	2.638
0.09689	2.203		24.7659	2.267		36.0858	2.306		81.4818	2.379		101.457	2.348		117.408	2.28		163.36	2.364		187.455	2.382		187.455	2.382		244.948	2.531		255.243	2.566		265.004	2.54		270.386	2.47		322.924	2.479		333.666	2.44		391.443	2.625		454.287	2.638
0.09711	2.203		24.766	2.267		36.086	2.306		81.4819	2.379		101.457	2.348		117.408	2.28		163.36	2.364		187.455	2.382		187.455	2.382		244.949	2.531		255.243	2.566		265.004	2.54		270.386	2.47		322.924	2.479		333.666	2.44		391.444	2.625		454.287	2.638
0.09733	2.203		24.766	2.267		36.0862	2.305		81.482	2.379		101.457	2.349		117.408	2.28		163.36	2.364		187.456	2.382		187.456	2.382		244.949	2.531		255.243	2.566		265.004	2.54		270.386	2.47		322.924	2.479		333.666	2.44		391.444	2.625		454.288	2.638
0.09756	2.203		24.7661	2.268		36.0864	2.306		81.4821	2.379		101.457	2.349		117.409	2.28		163.36	2.364		187.456	2.382		187.456	2.382		244.949	2.531		255.243	2.566		265.004	2.54		270.386	2.47		322.924	2.479		333.666	2.44		391.444	2.625		454.288	2.638
0.09778	2.203		24.7661	2.267		36.0867	2.305		81.4822	2.379		101.457	2.348		117.409	2.28		163.36	2.364		187.457	2.382		187.457	2.382		244.949	2.531		255.243	2.566		265.004	2.54		270.387	2.47		322.924	2.479		333.667	2.44		391.444	2.625		454.289	2.638
0.098	2.204		24.7662	2.267		36.0869	2.305		81.4823	2.379		101.457	2.348		117.409	2.28		163.36	2.364		187.457	2.382		187.457	2.382		244.949	2.531		255.243	2.566		265.005	2.54		270.387	2.47		322.925	2.479		333.667	2.44		391.445	2.625		454.289	2.638
0.09822	2.204		24.7662	2.267		36.0871	2.305		81.4825	2.379		101.457	2.348		117.409	2.28		163.36	2.364		187.458	2.382		187.458	2.382		244.949	2.531		255.244	2.566		265.005	2.54		270.387	2.47		322.925	2.479		333.667	2.44		391.445	2.625		454.29	2.638
0.09844	2.204		24.7663	2.267		36.0873	2.305		81.4826	2.379		101.458	2.348		117.41	2.28		163.36	2.364		187.458	2.382		187.458	2.382		244.949	2.531		255.244	2.566		265.005	2.54		270.387	2.47		322.925	2.479		333.668	2.44		391.445	2.625		454.291	2.638
0.09867	2.204		24.7663	2.267		36.0876	2.305		81.4827	2.379		101.458	2.348		117.41	2.28		163.36	2.364		187.458	2.382		187.458	2.382		244.949	2.531		255.244	2.566		265.005	2.54		270.388	2.47		322.925	2.479		333.668	2.44		391.446	2.625		454.291	2.638
0.09889	2.204		24.7664	2.267		36.0878	2.306		81.4828	2.379		101.458	2.348		117.41	2.28		163.361	2.364		187.459	2.382		187.459	2.382		244.949	2.531		255.244	2.567		265.005	2.54		270.388	2.47		322.925	2.479		333.668	2.44		391.446	2.625		454.292	2.638
0.09911	2.204		24.7664	2.267		36.088	2.306		81.4829	2.379		101.458	2.348		117.41	2.28		163.361	2.364		187.459	2.382		187.459	2.382		244.95	2.531		255.244	2.566		265.005	2.54		270.388	2.47		322.925	2.479		333.668	2.44		391.446	2.625		454.292	2.638
0.09933	2.204		24.7665	2.267		36.0882	2.305		81.483	2.379		101.458	2.348		117.41	2.28		163.361	2.364		187.46	2.382		187.46	2.382		244.95	2.531		255.244	2.566		265.005	2.54		270.388	2.47		322.925	2.479		333.669	2.44		391.446	2.625		454.293	2.639
0.09956	2.204		24.7666	2.267		36.0885	2.306		81.4831	2.379		101.458	2.348		117.411	2.28		163.361	2.364		187.46	2.382		187.46	2.382		244.95	2.531		255.244	2.566		265.005	2.54		270.388	2.47		322.925	2.479		333.669	2.44		391.447	2.625		454.293	2.639
0.09978	2.204		24.7666	2.267		36.0887	2.306		81.4832	2.379		101.458	2.348		117.411	2.28		163.361	2.364		187.461	2.382		187.461	2.382		244.95	2.531		255.244	2.566		265.005	2.54		270.389	2.47		322.925	2.479		333.669	2.44		391.447	2.625		454.294	2.639
0.1	2.204		24.7667	2.267		36.0889	2.305		81.4833	2.379		101.458	2.348		117.411	2.28		163.361	2.364		187.461	2.382		187.461	2.382		244.95	2.531		255.244	2.566		265.006	2.54		270.389	2.47		322.925	2.479		333.669	2.44		391.447	2.624		454.294	2.639
0.10022	2.204		24.7667	2.267		36.0891	2.306		81.4835	2.379		101.458	2.348		117.411	2.28		163.361	2.364		187.462	2.382		187.462	2.382		244.95	2.531		255.245	2.566		265.006	2.54		270.389	2.47		322.925	2.479		333.67	2.44		391.447	2.625		454.295	2.639
0.10044	2.204		24.7668	2.267		36.0893	2.306		81.4836	2.379		101.459	2.348		117.412	2.28		163.361	2.364		187.462	2.382		187.462	2.382		244.95	2.531		255.245	2.566		265.006	2.54		270.389	2.47		322.925	2.479		333.67	2.44		391.448	2.625		454.296	2.639
0.10067	2.205		24.7668	2.267		36.0896	2.306		81.4837	2.379		101.459	2.348		117.412	2.28		163.361	2.364		187.462	2.382		187.462	2.382		244.95	2.531		255.245	2.566		265.006	2.54		270.39	2.47		322.925	2.479		333.67	2.44		391.448	2.625		454.296	2.64
0.10089	2.205		24.7669	2.268		36.0898	2.306		81.4838	2.379		101.459	2.348		117.412	2.28		163.362	2.364		187.463	2.382		187.463	2.382		244.95	2.531		255.245	2.566		265.006	2.54		270.39	2.47		322.925	2.479		333.671	2.44		391.448	2.624		454.297	2.64
0.10111	2.205		24.767	2.268		36.09	2.305		81.4839	2.379		101.459	2.348		117.412	2.28		163.362	2.364		187.463	2.382		187.463	2.382		244.951	2.531		255.245	2.566		265.006	2.54		270.39	2.47		322.925	2.479		333.671	2.44		391.449	2.625		454.297	2.64
0.10133	2.205		24.767	2.268		36.0902	2.305		81.484	2.379		101.459	2.348		117.412	2.28		163.362	2.364		187.464	2.382		187.464	2.382		244.951	2.531		255.245	2.566		265.006	2.54		270.39	2.47		322.925	2.479		333.671	2.44		391.449	2.625		454.298	2.64
0.10156	2.205		24.7671	2.269		36.0904	2.305		81.4841	2.379		101.459	2.348		117.413	2.28		163.362	2.364		187.464	2.382		187.464	2.382		244.951	2.531		255.245	2.566		265.006	2.54		270.39	2.47		322.925	2.479		333.671	2.44		391.449	2.625		454.298	2.64
0.10178	2.205		24.7671	2.269		36.0907	2.305		81.4842	2.379		101.459	2.348		117.413	2.28		163.362	2.364		187.465	2.382		187.465	2.382		244.951	2.531		255.245	2.566		265.006	2.54		270.391	2.47		322.925	2.479		333.672	2.44		391.449	2.625		454.299	2.64
0.102	2.206		24.7672	2.269		36.0909	2.305		81.4843	2.379		101.459	2.348		117.413	2.28		163.362	2.364		187.465	2.382		187.465	2.382		244.951	2.531		255.245	2.566		265.007	2.54		270.391	2.47		322.925	2.479		333.672	2.44		391.45	2.625		454.299	2.641
0.10222	2.206		24.7672	2.268		36.0911	2.305		81.4844	2.379		101.459	2.348		117.413	2.28		163.362	2.364		187.466	2.382		187.466	2.382		244.951	2.531		255.246	2.566		265.007	2.54		270.391	2.47		322.926	2.479		333.672	2.44		391.45	2.625		454.3	2.641
0.10244	2.206		24.7673	2.268		36.0913	2.305		81.4846	2.379		101.46	2.348		117.414	2.28		163.362	2.364		187.466	2.382		187.466	2.382		244.951	2.531		255.246	2.566		265.007	2.54		270.391	2.47		322.926	2.479		333.673	2.44		391.45	2.624		454.301	2.641
0.10267	2.206		24.7673	2.269		36.0916	2.305		81.4847	2.379		101.46	2.348		117.414	2.28		163.362	2.364		187.466	2.382		187.466	2.382		244.951	2.531		255.246	2.566		265.007	2.54		270.392	2.47		322.926	2.479		333.673	2.44		391.451	2.625		454.301	2.641
0.10289	2.206		24.7674	2.268		36.0918	2.305		81.4848	2.379		101.46	2.348		117.414	2.28		163.363	2.364		187.467	2.382		187.467	2.382		244.951	2.531		255.246	2.566		265.007	2.54		270.392	2.47		322.926	2.479		333.673	2.44		391.451	2.625		454.302	2.642
0.10311	2.206		24.7675	2.268		36.092	2.305		81.4849	2.379		101.46	2.348		117.414	2.28		163.363	2.364		187.467	2.382		187.467	2.382		244.952	2.531		255.246	2.566		265.007	2.54		270.392	2.47		322.926	2.479		333.673	2.44		391.451	2.624		454.302	2.642
0.10333	2.206		24.7675	2.268		36.0922	2.305		81.485	2.379		101.46	2.348		117.414	2.28		163.363	2.364		187.468	2.382		187.468	2.382		244.952	2.531		255.246	2.567		265.007	2.539		270.392	2.47		322.926	2.479		333.674	2.44		391.451	2.625		454.303	2.642
0.10356	2.206		24.7676	2.268		36.0924	2.305		81.4851	2.379		101.46	2.348		117.415	2.28		163.363	2.364		187.468	2.382		187.468	2.382		244.952	2.531		255.246	2.567		265.007	2.539		270.392	2.47		322.926	2.479		333.674	2.44		391.452	2.625		454.303	2.642
0.10378	2.206		24.7676	2.268		36.0927	2.305		81.4852	2.379		101.46	2.348		117.415	2.28		163.363	2.364		187.469	2.383		187.469	2.383		244.952	2.531		255.246	2.567		265.007	2.539		270.393	2.47		322.926	2.479		333.674	2.44		391.452	2.625		454.304	2.642
0.104	2.206		24.7677	2.268		36.0929	2.305		81.4853	2.379		101.46	2.348		117.415	2.28		163.363	2.364		187.469	2.382		187.469	2.382		244.952	2.531		255.246	2.567		265.008	2.539		270.393	2.47		322.926	2.479		333.674	2.44		391.452	2.625		454.304	2.642
0.10422	2.206		24.7677	2.268		36.0931	2.305		81.4855	2.379		101.46	2.348		117.415	2.28		163.363	2.364		187.47	2.382		187.47	2.382		244.952	2.531		255.247	2.567		265.008	2.539		270.393	2.47		322.926	2.479		333.675	2.44		391.452	2.625		454.305	2.643
0.10444	2.206		24.7678	2.268		36.0933	2.305		81.4856	2.379		101.461	2.348		117.416	2.28		163.363	2.364		187.47	2.382		187.47	2.382		244.952	2.531		255.247	2.567		265.008	2.539		270.393	2.47		322.926	2.479		333.675	2.44		391.453	2.625		454.306	2.643
0.10467	2.206		24.7678	2.268		36.0936	2.305		81.4857	2.379		101.461	2.348		117.416	2.28		163.363	2.364		187.47	2.382		187.47	2.382		244.952	2.531		255.247	2.567		265.008	2.539		270.394	2.47		322.926	2.479		333.675	2.44		391.453	2.625		454.306	2.643
0.10489	2.206		24.7679	2.268		36.0938	2.305		81.4858	2.379		101.461	2.348		117.416	2.28		163.364	2.364		187.471	2.382		187.471	2.382		244.952	2.531		255.247	2.567		265.008	2.539		270.394	2.47		322.926	2.479		333.676	2.44		391.453	2.625		454.307	2.643
0.10511	2.206		24.7679	2.268		36.094	2.305		81.4859	2.379		101.461	2.348		117.416	2.28		163.364	2.364		187.471	2.382		187.471	2.382		244.953	2.531		255.247	2.567		265.008	2.539		270.394	2.47		322.926	2.479		333.676	2.44		391.454	2.625		454.307	2.644
0.10533	2.206		24.768	2.268		36.0942	2.305		81.486	2.379		101.461	2.348		117.416	2.28		163.364	2.364		187.472	2.382		187.472	2.382		244.953	2.531		255.247	2.567		265.008	2.54		270.394	2.47		322.926	2.479		333.676	2.44		391.454	2.625		454.308	2.644
0.10556	2.207		24.7681	2.268		36.0945	2.305		81.4861	2.379		101.461	2.348		117.417	2.28		163.364	2.364		187.472	2.382		187.472	2.382		244.953	2.531		255.247	2.567		265.008	2.54		270.394	2.47		322.926	2.479		333.676	2.44		391.454	2.625		454.308	2.644
0.10578	2.207		24.7681	2.268		36.0947	2.305		81.4862	2.379		101.461	2.348		117.417	2.28		163.364	2.364		187.473	2.382		187.473	2.382		244.953	2.531		255.247	2.567		265.008	2.54		270.395	2.47		322.926	2.479		333.677	2.44		391.454	2.625		454.309	2.644
0.106	2.207		24.7682	2.268		36.0949	2.305		81.4863	2.379		101.461	2.348		117.417	2.28		163.364	2.364		187.473	2.382		187.473	2.382		244.953	2.531		255.247	2.567		265.009	2.54		270.395	2.47		322.926	2.479		333.677	2.44		391.455	2.625		454.309	2.644
0.10622	2.207		24.7682	2.268		36.0951	2.305		81.4865	2.379		101.461	2.348		117.417	2.28		163.364	2.364		187.474	2.382		187.474	2.382		244.953	2.531		255.248	2.567		265.009	2.54		270.395	2.47		322.927	2.479		333.677	2.44		391.455	2.625		454.31	2.644
0.10644	2.207		24.7683	2.268		36.0953	2.305		81.4866	2.379		101.462	2.348		117.418	2.28		163.364	2.364		187.474	2.382		187.474	2.382		244.953	2.531		255.248	2.567		265.009	2.539		270.395	2.47		322.927	2.479		333.678	2.44		391.455	2.625		454.311	2.644
0.10667	2.207		24.7683	2.268		36.0956	2.305		81.4867	2.379		101.462	2.348		117.418	2.28		163.364	2.364		187.474	2.382		187.474	2.382		244.953	2.531		255.248	2.567		265.009	2.54		270.396	2.47		322.927	2.479		333.678	2.44		391.456	2.625		454.311	2.644
0.10689	2.207		24.7684	2.268		36.0958	2.305		81.4868	2.379		101.462	2.347		117.418	2.28		163.365	2.364		187.475	2.382		187.475	2.382		244.953	2.531		255.248	2.567		265.009	2.539		270.396	2.47		322.927	2.479		333.678	2.44		391.456	2.625		454.312	2.645
0.10711	2.207		24.7685	2.268		36.096	2.305		81.4869	2.379		101.462	2.347		117.418	2.28		163.365	2.364		187.475	2.383		187.475	2.383		244.954	2.531		255.248	2.567		265.009	2.539		270.396	2.47		322.927	2.479		333.678	2.44		391.456	2.625		454.312	2.644
0.10733	2.207		24.7685	2.268		36.0962	2.305		81.487	2.379		101.462	2.347		117.418	2.28		163.365	2.364		187.476	2.382		187.476	2.382		244.954	2.531		255.248	2.567		265.009	2.539		270.396	2.47		322.927	2.479		333.679	2.44		391.456	2.625		454.313	2.645
0.10756	2.207		24.7686	2.268		36.0964	2.305		81.4871	2.379		101.462	2.347		117.419	2.28		163.365	2.364		187.476	2.383		187.476	2.383		244.954	2.531		255.248	2.567		265.009	2.54		270.396	2.47		322.927	2.479		333.679	2.44		391.457	2.625		454.313	2.645
0.10778	2.207		24.7686	2.268		36.0967	2.305		81.4872	2.379		101.462	2.347		117.419	2.28		163.365	2.364		187.477	2.383		187.477	2.383		244.954	2.531		255.248	2.567		265.009	2.54		270.397	2.47		322.927	2.479		333.679	2.44		391.457	2.625		454.314	2.645
0.108	2.207		24.7687	2.268		36.0969	2.305		81.4873	2.379		101.462	2.347		117.419	2.28		163.365	2.364		187.477	2.383		187.477	2.383		244.954	2.531		255.248	2.567		265.01	2.539		270.397	2.47		322.927	2.479		333.679	2.44		391.457	2.625		454.314	2.645
0.10822	2.207		24.7687	2.268		36.0971	2.305		81.4874	2.379		101.462	2.347		117.419	2.28		163.365	2.364		187.478	2.383		187.478	2.383		244.954	2.531		255.249	2.567		265.01	2.539		270.397	2.47		322.927	2.479		333.68	2.44		391.457	2.625		454.315	2.646
0.10844	2.207		24.7688	2.268		36.0973	2.305		81.4876	2.379		101.463	2.347		117.42	2.28		163.365	2.364		187.478	2.383		187.478	2.383		244.954	2.531		255.249	2.567		265.01	2.539		270.397	2.47		322.927	2.479		333.68	2.44		391.458	2.625		454.316	2.646
0.10867	2.207		24.7688	2.268		36.0976	2.305		81.4877	2.379		101.463	2.347		117.42	2.28		163.365	2.364		187.478	2.383		187.478	2.383		244.954	2.531		255.249	2.567		265.01	2.539		270.398	2.473		322.927	2.479		333.68	2.439		391.458	2.624		454.316	2.646
0.10889	2.207		24.7689	2.268		36.0978	2.305		81.4878	2.379		101.463	2.347		117.42	2.28		163.366	2.364		187.479	2.383		187.479	2.383		244.954	2.531		255.249	2.567		265.01	2.539		270.398	2.473		322.927	2.479		333.681	2.439		391.458	2.624		454.317	2.646
0.10911	2.207		24.769	2.268		36.098	2.305		81.4879	2.379		101.463	2.348		117.42	2.28		163.366	2.364		187.479	2.383		187.479	2.383		244.955	2.531		255.249	2.567		265.01	2.539		270.398	2.473		322.927	2.479		333.681	2.439		391.459	2.625		454.317	2.646
0.10933	2.207		24.769	2.268		36.0982	2.305		81.488	2.379		101.463	2.347		117.42	2.28		163.366	2.364		187.48	2.382		187.48	2.382		244.955	2.531		255.249	2.567		265.01	2.539		270.398	2.473		322.927	2.479		333.681	2.44		391.459	2.625		454.318	2.646
0.10956	2.207		24.7691	2.268		36.0984	2.305		81.4881	2.379		101.463	2.347		117.421	2.28		163.366	2.364		187.48	2.382		187.48	2.382		244.955	2.531		255.249	2.567		265.01	2.539		270.398	2.473		322.927	2.479		333.681	2.44		391.459	2.625		454.318	2.646
0.10978	2.207		24.7691	2.267		36.0987	2.305		81.4882	2.379		101.463	2.347		117.421	2.28		163.366	2.364		187.481	2.382		187.481	2.382		244.955	2.531		255.249	2.567		265.01	2.539		270.399	2.472		322.927	2.479		333.682	2.44		391.459	2.624		454.319	2.647
0.11	2.207		24.7692	2.267		36.0989	2.305		81.4883	2.379		101.463	2.347		117.421	2.28		163.366	2.364		187.481	2.382		187.481	2.382		244.955	2.531		255.249	2.567		265.011	2.539		270.399	2.472		322.928	2.479		333.682	2.44		391.46	2.624		454.319	2.647
0.11022	2.207		24.7692	2.267		36.0991	2.305		81.4885	2.379		101.463	2.347		117.421	2.28		163.366	2.364		187.482	2.382		187.482	2.382		244.955	2.531		255.25	2.567		265.011	2.539		270.399	2.472		322.928	2.479		333.682	2.439		391.46	2.625		454.32	2.647
0.11044	2.207		24.7693	2.268		36.0993	2.305		81.4886	2.379		101.464	2.347		117.422	2.28		163.366	2.364		187.482	2.383		187.482	2.383		244.955	2.531		255.25	2.567		265.011	2.539		270.399	2.473		322.928	2.479		333.683	2.439		391.46	2.625		454.321	2.647
0.11067	2.207		24.7693	2.268		36.0996	2.305		81.4887	2.379		101.464	2.347		117.422	2.28		163.366	2.364		187.482	2.382		187.482	2.382		244.955	2.531		255.25	2.567		265.011	2.539		270.4	2.473		322.928	2.479		333.683	2.439		391.461	2.625		454.321	2.647
0.11089	2.208		24.7694	2.268		36.0998	2.305		81.4888	2.379		101.464	2.347		117.422	2.28		163.367	2.364		187.483	2.382		187.483	2.382		244.955	2.531		255.25	2.567		265.011	2.539		270.4	2.473		322.928	2.479		333.683	2.439		391.461	2.625		454.322	2.647
0.11111	2.208		24.7694	2.268		36.1	2.305		81.4889	2.379		101.464	2.347		117.422	2.28		163.367	2.364		187.483	2.382		187.483	2.382		244.956	2.531		255.25	2.567		265.011	2.539		270.4	2.472		322.928	2.479		333.683	2.439		391.461	2.625		454.322	2.647
0.11133	2.207		24.7695	2.268		36.1002	2.305		81.489	2.379		101.464	2.347		117.422	2.28		163.367	2.364		187.484	2.383		187.484	2.383		244.956	2.531		255.25	2.567		265.011	2.539		270.4	2.472		322.928	2.479		333.684	2.439		391.461	2.625		454.323	2.647
0.11156	2.208		24.7696	2.268		36.1005	2.305		81.4891	2.379		101.464	2.347		117.423	2.28		163.367	2.364		187.484	2.382		187.484	2.382		244.956	2.531		255.25	2.567		265.011	2.539		270.4	2.472		322.928	2.479		333.684	2.439		391.462	2.625		454.323	2.647
0.11178	2.208		24.7696	2.267		36.1007	2.305		81.4892	2.379		101.464	2.347		117.423	2.28		163.367	2.364		187.485	2.383		187.485	2.383		244.956	2.531		255.25	2.567		265.011	2.539		270.401	2.472		322.928	2.479		333.684	2.439		391.462	2.625		454.324	2.648
0.112	2.208		24.7697	2.267		36.1009	2.305		81.4893	2.379		101.464	2.347		117.423	2.28		163.367	2.364		187.485	2.382		187.485	2.382		244.956	2.531		255.25	2.567		265.012	2.539		270.401	2.472		322.928	2.479		333.684	2.439		391.462	2.625		454.324	2.648
0.11222	2.208		24.7697	2.267		36.1011	2.305		81.4895	2.379		101.464	2.347		117.423	2.28		163.367	2.364		187.486	2.382		187.486	2.382		244.956	2.531		255.251	2.567		265.012	2.539		270.401	2.472		322.928	2.479		333.685	2.439		391.462	2.625		454.325	2.648
0.11244	2.208		24.7698	2.267		36.1013	2.305		81.4896	2.379		101.465	2.348		117.424	2.28		163.367	2.364		187.486	2.382		187.486	2.382		244.956	2.531		255.251	2.567		265.012	2.539		270.401	2.472		322.928	2.479		333.685	2.439		391.463	2.625		454.326	2.648
0.11267	2.208		24.7698	2.267		36.1016	2.305		81.4897	2.379		101.465	2.347		117.424	2.28		163.367	2.364		187.486	2.382		187.486	2.382		244.956	2.531		255.251	2.567		265.012	2.539		270.402	2.472		322.928	2.479		333.685	2.439		391.463	2.625		454.326	2.648
0.11289	2.208		24.7699	2.267		36.1018	2.305		81.4898	2.379		101.465	2.347		117.424	2.28		163.368	2.364		187.487	2.382		187.487	2.382		244.956	2.531		255.251	2.567		265.012	2.539		270.402	2.472		322.928	2.479		333.686	2.439		391.463	2.625		454.327	2.649
0.11311	2.208		24.77	2.267		36.102	2.305		81.4899	2.379		101.465	2.347		117.424	2.28		163.368	2.364		187.487	2.382		187.487	2.382		244.957	2.531		255.251	2.567		265.012	2.539		270.402	2.472		322.928	2.479		333.686	2.439		391.464	2.625		454.327	2.649
0.11333	2.208		24.77	2.267		36.1022	2.305		81.49	2.379		101.465	2.347		117.424	2.28		163.368	2.364		187.488	2.382		187.488	2.382		244.957	2.531		255.251	2.567		265.012	2.539		270.402	2.472		322.928	2.479		333.686	2.439		391.464	2.625		454.328	2.649
0.11356	2.208		24.7701	2.267		36.1024	2.305		81.4901	2.379		101.465	2.347		117.425	2.28		163.368	2.364		187.488	2.382		187.488	2.382		244.957	2.531		255.251	2.567		265.012	2.539		270.402	2.472		322.928	2.479		333.686	2.439		391.464	2.625		454.328	2.649
0.11378	2.208		24.7701	2.267		36.1027	2.305		81.4902	2.379		101.465	2.347		117.425	2.28		163.368	2.364		187.489	2.382		187.489	2.382		244.957	2.531		255.251	2.567		265.012	2.539		270.403	2.472		322.928	2.479		333.687	2.439		391.464	2.625		454.329	2.65
0.114	2.208		24.7702	2.267		36.1029	2.304		81.4903	2.379		101.465	2.347		117.425	2.28		163.368	2.364		187.489	2.382		187.489	2.382		244.957	2.531		255.251	2.567		265.013	2.539		270.403	2.472		322.928	2.479		333.687	2.439		391.465	2.625		454.329	2.649
0.11422	2.208		24.7702	2.267		36.1031	2.305		81.4904	2.379		101.465	2.347		117.425	2.28		163.368	2.364		187.49	2.382		187.49	2.382		244.957	2.531		255.252	2.567		265.013	2.539		270.403	2.472		322.929	2.479		333.687	2.439		391.465	2.625		454.33	2.65
0.11444	2.208		24.7703	2.267		36.1033	2.305		81.4906	2.379		101.466	2.347		117.426	2.28		163.368	2.364		187.49	2.382		187.49	2.382		244.957	2.531		255.252	2.567		265.013	2.539		270.403	2.472		322.929	2.478		333.688	2.439		391.465	2.625		454.331	2.65
0.11467	2.208		24.7703	2.267		36.1036	2.305		81.4907	2.379		101.466	2.347		117.426	2.28		163.368	2.364		187.49	2.382		187.49	2.382		244.957	2.531		255.252	2.567		265.013	2.539		270.404	2.472		322.929	2.479		333.688	2.439		391.466	2.625		454.331	2.65
0.11489	2.208		24.7704	2.267		36.1038	2.304		81.4908	2.379		101.466	2.347		117.426	2.28		163.369	2.364		187.491	2.382		187.491	2.382		244.957	2.531		255.252	2.567		265.013	2.539		270.404	2.472		322.929	2.479		333.688	2.439		391.466	2.625		454.332	2.65
0.11511	2.209		24.7705	2.267		36.104	2.304		81.4909	2.379		101.466	2.347		117.426	2.28		163.369	2.364		187.491	2.382		187.491	2.382		244.958	2.531		255.252	2.567		265.013	2.539		270.404	2.472		322.929	2.479		333.688	2.439		391.466	2.625		454.332	2.651
0.11533	2.209		24.7705	2.268		36.1042	2.304		81.491	2.379		101.466	2.347		117.426	2.28		163.369	2.364		187.492	2.382		187.492	2.382		244.958	2.531		255.252	2.567		265.013	2.539		270.404	2.472		322.929	2.479		333.689	2.439		391.466	2.625		454.333	2.651
0.11556	2.209		24.7706	2.268		36.1044	2.305		81.4911	2.379		101.466	2.347		117.427	2.28		163.369	2.364		187.492	2.382		187.492	2.382		244.958	2.531		255.252	2.567		265.013	2.539		270.404	2.472		322.929	2.479		333.689	2.439		391.467	2.625		454.333	2.651
0.11578	2.209		24.7706	2.268		36.1047	2.305		81.4912	2.379		101.466	2.347		117.427	2.28		163.369	2.364		187.493	2.382		187.493	2.382		244.958	2.531		255.252	2.567		265.013	2.539		270.405	2.472		322.929	2.479		333.689	2.439		391.467	2.625		454.334	2.651
0.116	2.209		24.7707	2.268		36.1049	2.305		81.4913	2.379		101.466	2.347		117.427	2.28		163.369	2.364		187.493	2.382		187.493	2.382		244.958	2.531		255.252	2.567		265.014	2.539		270.405	2.472		322.929	2.479		333.689	2.439		391.467	2.625		454.334	2.651
0.11622	2.209		24.7707	2.268		36.1051	2.305		81.4915	2.379		101.466	2.347		117.427	2.28		163.369	2.364		187.494	2.382		187.494	2.382		244.958	2.531		255.253	2.567		265.014	2.539		270.405	2.472		322.929	2.479		333.69	2.439		391.467	2.625		454.335	2.651
0.11644	2.209		24.7708	2.268		36.1053	2.305		81.4916	2.379		101.467	2.347		117.428	2.28		163.369	2.364		187.494	2.382		187.494	2.382		244.958	2.531		255.253	2.567		265.014	2.539		270.405	2.472		322.929	2.478		333.69	2.439		391.468	2.625		454.336	2.651
0.11667	2.209		24.7708	2.267		36.1056	2.305		81.4917	2.379		101.467	2.347		117.428	2.28		163.369	2.364		187.494	2.382		187.494	2.382		244.958	2.531		255.253	2.567		265.014	2.539		270.406	2.472		322.929	2.478		333.69	2.439		391.468	2.625		454.336	2.652
0.11689	2.209		24.7709	2.267		36.1058	2.305		81.4918	2.379		101.467	2.347		117.428	2.28		163.37	2.364		187.495	2.382		187.495	2.382		244.958	2.531		255.253	2.567		265.014	2.539		270.406	2.472		322.929	2.479		333.691	2.439		391.468	2.625		454.337	2.651
0.11711	2.209		24.7709	2.267		36.106	2.305		81.4919	2.379		101.467	2.347		117.428	2.28		163.37	2.364		187.495	2.382		187.495	2.382		244.959	2.531		255.253	2.567		265.014	2.539		270.406	2.472		322.929	2.478		333.691	2.439		391.469	2.625		454.337	2.652
0.11733	2.209		24.771	2.267		36.1062	2.305		81.492	2.379		101.467	2.347		117.428	2.28		163.37	2.364		187.496	2.382		187.496	2.382		244.959	2.531		255.253	2.567		265.014	2.539		270.406	2.472		322.929	2.478		333.691	2.439		391.469	2.625		454.338	2.652
0.11756	2.209		24.7711	2.267		36.1065	2.305		81.4921	2.379		101.467	2.347		117.429	2.28		163.37	2.364		187.496	2.382		187.496	2.382		244.959	2.531		255.253	2.567		265.014	2.539		270.406	2.472		322.929	2.478		333.691	2.439		391.469	2.625		454.338	2.652
0.11778	2.209		24.7711	2.267		36.1067	2.305		81.4922	2.379		101.467	2.347		117.429	2.28		163.37	2.364		187.497	2.382		187.497	2.382		244.959	2.531		255.253	2.567		265.014	2.539		270.407	2.472		322.929	2.479		333.692	2.439		391.469	2.625		454.339	2.652
0.118	2.209		24.7712	2.267		36.1069	2.305		81.4923	2.379		101.467	2.347		117.429	2.28		163.37	2.364		187.497	2.382		187.497	2.382		244.959	2.531		255.253	2.567		265.015	2.539		270.407	2.472		322.93	2.478		333.692	2.439		391.47	2.625		454.339	2.652
0.11822	2.209		24.7712	2.267		36.1071	2.305		81.4925	2.379		101.467	2.347		117.429	2.28		163.37	2.364		187.498	2.382		187.498	2.382		244.959	2.531		255.254	2.567		265.015	2.539		270.407	2.472		322.93	2.478		333.692	2.439		391.47	2.625		454.34	2.652
0.11844	2.209		24.7713	2.267		36.1073	2.305		81.4926	2.379		101.468	2.347		117.43	2.28		163.37	2.364		187.498	2.382		187.498	2.382		244.959	2.531		255.254	2.567		265.015	2.539		270.407	2.472		322.93	2.478		333.692	2.439		391.47	2.625		454.341	2.652
0.11867	2.209		24.7713	2.267		36.1076	2.305		81.4927	2.379		101.468	2.347		117.43	2.28		163.37	2.364		187.498	2.382		187.498	2.382		244.959	2.531		255.254	2.567		265.015	2.539		270.408	2.472		322.93	2.478		333.693	2.439		391.471	2.625		454.341	2.653
0.11889	2.209		24.7714	2.267		36.1078	2.305		81.4928	2.379		101.468	2.347		117.43	2.28		163.371	2.364		187.499	2.382		187.499	2.382		244.959	2.531		255.254	2.567		265.015	2.539		270.408	2.472		322.93	2.478		333.693	2.439		391.471	2.625		454.342	2.652
0.11911	2.209		24.7715	2.267		36.108	2.305		81.4929	2.379		101.468	2.347		117.43	2.28		163.371	2.364		187.499	2.382		187.499	2.382		244.96	2.53		255.254	2.567		265.015	2.539		270.408	2.472		322.93	2.479		333.693	2.439		391.471	2.625		454.342	2.653
0.11933	2.209		24.7715	2.267		36.1082	2.305		81.493	2.379		101.468	2.347		117.43	2.28		163.371	2.364		187.5	2.382		187.5	2.382		244.96	2.53		255.254	2.567		265.015	2.539		270.408	2.472		322.93	2.479		333.694	2.439		391.471	2.625		454.343	2.653
0.11956	2.209		24.7716	2.267		36.1084	2.305		81.4931	2.379		101.468	2.347		117.431	2.28		163.371	2.364		187.5	2.381		187.5	2.381		244.96	2.53		255.254	2.567		265.015	2.539		270.408	2.472		322.93	2.478		333.694	2.439		391.472	2.625		454.343	2.653
0.11978	2.209		24.7716	2.267		36.1087	2.305		81.4932	2.379		101.468	2.347		117.431	2.28		163.371	2.364		187.501	2.381		187.501	2.381		244.96	2.53		255.254	2.567		265.015	2.539		270.409	2.472		322.93	2.479		333.694	2.439		391.472	2.625		454.344	2.653
0.12	2.21		24.7717	2.267		36.1089	2.305		81.4933	2.379		101.468	2.347		117.431	2.28		163.371	2.364		187.501	2.381		187.501	2.381		244.96	2.53		255.254	2.567		265.016	2.539		270.409	2.472		322.93	2.478		333.694	2.439		391.472	2.625		454.344	2.653
0.12022	2.21		24.7717	2.267		36.1091	2.305		81.4934	2.379		101.468	2.347		117.431	2.28		163.371	2.364		187.502	2.381		187.502	2.381		244.96	2.53		255.255	2.567		265.016	2.539		270.409	2.472		322.93	2.478		333.695	2.439		391.473	2.625		454.345	2.653
0.12044	2.21		24.7718	2.267		36.1093	2.305		81.4936	2.379		101.469	2.346		117.432	2.28		163.371	2.364		187.502	2.381		187.502	2.381		244.96	2.53		255.255	2.567		265.016	2.539		270.409	2.472		322.93	2.478		333.695	2.439		391.473	2.625		454.346	2.653
0.12067	2.209		24.7718	2.267		36.1096	2.305		81.4937	2.379		101.469	2.347		117.432	2.28		163.371	2.364		187.502	2.381		187.502	2.381		244.96	2.53		255.255	2.567		265.016	2.539		270.41	2.472		322.93	2.479		333.695	2.439		391.473	2.625		454.346	2.653
0.12089	2.21		24.7719	2.267		36.1098	2.305		81.4938	2.379		101.469	2.346		117.432	2.28		163.372	2.364		187.503	2.381		187.503	2.381		244.96	2.53		255.255	2.567		265.016	2.539		270.41	2.472		322.93	2.478		333.696	2.439		391.473	2.625		454.347	2.654
0.12111	2.21		24.772	2.266		36.11	2.305		81.4939	2.379		101.469	2.347		117.432	2.28		163.372	2.364		187.503	2.381		187.503	2.381		244.961	2.53		255.255	2.567		265.016	2.539		270.41	2.472		322.93	2.478		333.696	2.439		391.474	2.625		454.347	2.654
0.12133	2.21		24.772	2.267		36.1102	2.305		81.494	2.379		101.469	2.346		117.432	2.28		163.372	2.364		187.504	2.381		187.504	2.381		244.961	2.53		255.255	2.567		265.016	2.539		270.41	2.472		322.93	2.478		333.696	2.439		391.474	2.625		454.348	2.654
0.12156	2.21		24.7721	2.267		36.1105	2.305		81.4941	2.379		101.469	2.346		117.433	2.28		163.372	2.364		187.504	2.381		187.504	2.381		244.961	2.53		255.255	2.567		265.016	2.539		270.41	2.472		322.93	2.479		333.696	2.439		391.474	2.625		454.348	2.654
0.12178	2.21		24.7721	2.267		36.1107	2.305		81.4942	2.379		101.469	2.346		117.433	2.28		163.372	2.364		187.505	2.381		187.505	2.381		244.961	2.53		255.255	2.567		265.016	2.539		270.411	2.472		322.93	2.479		333.697	2.439		391.474	2.625		454.349	2.654
0.122	2.21		24.7722	2.267		36.1109	2.305		81.4943	2.379		101.469	2.346		117.433	2.28		163.372	2.364		187.505	2.382		187.505	2.382		244.961	2.53		255.255	2.568		265.017	2.539		270.411	2.472		322.93	2.478		333.697	2.439		391.475	2.625		454.349	2.654
0.12222	2.21		24.7722	2.267		36.1111	2.305		81.4945	2.379		101.469	2.347		117.433	2.28		163.372	2.364		187.506	2.382		187.506	2.382		244.961	2.53		255.256	2.568		265.017	2.539		270.411	2.472		322.931	2.479		333.697	2.439		391.475	2.625		454.35	2.655
0.12244	2.21		24.7723	2.267		36.1113	2.305		81.4946	2.379		101.47	2.347		117.434	2.28		163.372	2.364		187.506	2.382		187.506	2.382		244.961	2.53		255.256	2.568		265.017	2.539		270.411	2.472		322.931	2.479		333.697	2.439		391.475	2.625		454.351	2.655
0.12267	2.21		24.7723	2.267		36.1116	2.305		81.4947	2.379		101.47	2.347		117.434	2.28		163.372	2.364		187.506	2.381		187.506	2.381		244.961	2.53		255.256	2.568		265.017	2.54		270.412	2.472		322.931	2.479		333.698	2.439		391.476	2.625		454.351	2.654
0.12289	2.21		24.7724	2.267		36.1118	2.305		81.4948	2.379		101.47	2.346		117.434	2.28		163.373	2.364		187.507	2.382		187.507	2.382		244.961	2.53		255.256	2.568		265.017	2.539		270.412	2.472		322.931	2.479		333.698	2.439		391.476	2.625		454.352	2.655
0.12311	2.21		24.7724	2.267		36.112	2.305		81.4949	2.379		101.47	2.347		117.434	2.28		163.373	2.364		187.507	2.381		187.507	2.381		244.962	2.53		255.256	2.568		265.017	2.539		270.412	2.472		322.931	2.479		333.698	2.438		391.476	2.625		454.352	2.655
0.12333	2.21		24.7725	2.267		36.1122	2.305		81.495	2.379		101.47	2.347		117.434	2.28		163.373	2.364		187.508	2.382		187.508	2.382		244.962	2.53		255.256	2.568		265.017	2.539		270.412	2.472		322.931	2.479		333.699	2.439		391.476	2.625		454.353	2.655
0.12356	2.21		24.7726	2.267		36.1125	2.305		81.4951	2.379		101.47	2.347		117.435	2.28		163.373	2.364		187.508	2.382		187.508	2.382		244.962	2.53		255.256	2.568		265.017	2.539		270.412	2.472		322.931	2.479		333.699	2.439		391.477	2.625		454.353	2.655
0.12378	2.21		24.7726	2.267		36.1127	2.305		81.4952	2.379		101.47	2.347		117.435	2.28		163.373	2.364		187.509	2.382		187.509	2.382		244.962	2.53		255.256	2.568		265.017	2.539		270.413	2.472		322.931	2.479		333.699	2.438		391.477	2.625		454.354	2.655
0.124	2.21		24.7727	2.267		36.1129	2.305		81.4953	2.379		101.47	2.347		117.435	2.28		163.373	2.364		187.509	2.382		187.509	2.382		244.962	2.53		255.256	2.568		265.018	2.539		270.413	2.472		322.931	2.478		333.699	2.439		391.477	2.625		454.354	2.655
0.12422	2.211		24.7727	2.267		36.1131	2.305		81.4955	2.379		101.47	2.346		117.435	2.28		163.373	2.364		187.51	2.382		187.51	2.382		244.962	2.53		255.257	2.568		265.018	2.539		270.413	2.472		322.931	2.478		333.7	2.439		391.478	2.625		454.355	2.655
0.12444	2.211		24.7728	2.267		36.1133	2.305		81.4956	2.379		101.471	2.347		117.436	2.28		163.373	2.364		187.51	2.382		187.51	2.382		244.962	2.53		255.257	2.567		265.018	2.539		270.413	2.472		322.931	2.479		333.7	2.439		391.478	2.625		454.356	2.656
0.12467	2.211		24.7728	2.267		36.1136	2.305		81.4957	2.379		101.471	2.346		117.436	2.28		163.373	2.364		187.51	2.382		187.51	2.382		244.962	2.53		255.257	2.567		265.018	2.539		270.414	2.472		322.931	2.479		333.7	2.439		391.478	2.625		454.356	2.656
0.12489	2.211		24.7729	2.267		36.1138	2.305		81.4958	2.379		101.471	2.346		117.436	2.28		163.374	2.364		187.511	2.382		187.511	2.382		244.962	2.53		255.257	2.568		265.018	2.539		270.414	2.472		322.931	2.479		333.701	2.439		391.478	2.625		454.357	2.656
0.12511	2.211		24.773	2.267		36.114	2.305		81.4959	2.379		101.471	2.346		117.436	2.28		163.374	2.364		187.511	2.382		187.511	2.382		244.963	2.53		255.257	2.567		265.018	2.539		270.414	2.472		322.931	2.479		333.701	2.439		391.479	2.625		454.357	2.656
0.12533	2.211		24.773	2.267		36.1142	2.305		81.496	2.379		101.471	2.346		117.436	2.28		163.374	2.364		187.512	2.382		187.512	2.382		244.963	2.53		255.257	2.567		265.018	2.539		270.414	2.472		322.931	2.479		333.701	2.439		391.479	2.625		454.358	2.656
0.12556	2.211		24.7731	2.267		36.1144	2.305		81.4961	2.379		101.471	2.346		117.437	2.28		163.374	2.364		187.512	2.382		187.512	2.382		244.963	2.53		255.257	2.567		265.018	2.539		270.414	2.472		322.931	2.479		333.701	2.438		391.479	2.625		454.358	2.657
0.12578	2.211		24.7731	2.267		36.1147	2.305		81.4962	2.379		101.471	2.346		117.437	2.28		163.374	2.364		187.513	2.382		187.513	2.382		244.963	2.53		255.257	2.567		265.018	2.539		270.415	2.472		322.931	2.479		333.702	2.439		391.479	2.625		454.359	2.657
0.126	2.211		24.7732	2.267		36.1149	2.305		81.4963	2.379		101.471	2.346		117.437	2.28		163.374	2.364		187.513	2.382		187.513	2.382		244.963	2.53		255.257	2.567		265.019	2.539		270.415	2.472		322.932	2.479		333.702	2.439		391.48	2.625		454.359	2.657
0.12622	2.211		24.7732	2.267		36.1151	2.305		81.4964	2.379		101.471	2.346		117.437	2.28		163.374	2.364		187.514	2.382		187.514	2.382		244.963	2.53		255.258	2.567		265.019	2.539		270.415	2.472		322.932	2.479		333.702	2.439		391.48	2.625		454.36	2.657
0.12644	2.211		24.7733	2.267		36.1153	2.305		81.4966	2.379		101.472	2.346		117.438	2.28		163.374	2.364		187.514	2.382		187.514	2.382		244.963	2.53		255.258	2.567		265.019	2.539		270.415	2.472		322.932	2.479		333.702	2.439		391.48	2.625		454.361	2.657
0.12667	2.211		24.7733	2.267		36.1156	2.305		81.4967	2.379		101.472	2.346		117.438	2.28		163.374	2.364		187.514	2.382		187.514	2.382		244.963	2.53		255.258	2.567		265.019	2.539		270.416	2.472		322.932	2.479		333.703	2.439		391.481	2.625		454.361	2.657
0.12689	2.211		24.7734	2.267		36.1158	2.305		81.4968	2.379		101.472	2.347		117.438	2.28		163.375	2.364		187.515	2.382		187.515	2.382		244.963	2.53		255.258	2.567		265.019	2.539		270.416	2.472		322.932	2.479		333.703	2.439		391.481	2.625		454.362	2.657
0.12711	2.211		24.7735	2.267		36.116	2.305		81.4969	2.379		101.472	2.346		117.438	2.28		163.375	2.364		187.515	2.382		187.515	2.382		244.964	2.53		255.258	2.567		265.019	2.539		270.416	2.472		322.932	2.479		333.703	2.439		391.481	2.625		454.362	2.658
0.12733	2.211		24.7735	2.267		36.1162	2.305		81.497	2.379		101.472	2.347		117.438	2.28		163.375	2.364		187.516	2.382		187.516	2.382		244.964	2.53		255.258	2.567		265.019	2.539		270.416	2.472		322.932	2.479		333.704	2.439		391.481	2.625		454.363	2.658
0.12756	2.211		24.7736	2.267		36.1165	2.305		81.4971	2.379		101.472	2.346		117.439	2.28		163.375	2.364		187.516	2.382		187.516	2.382		244.964	2.53		255.258	2.567		265.019	2.539		270.416	2.472		322.932	2.479		333.704	2.439		391.482	2.625		454.363	2.658
0.12778	2.211		24.7736	2.267		36.1167	2.305		81.4972	2.379		101.472	2.346		117.439	2.28		163.375	2.364		187.517	2.382		187.517	2.382		244.964	2.53		255.258	2.567		265.019	2.539		270.417	2.472		322.932	2.479		333.704	2.438		391.482	2.625		454.364	2.658
0.128	2.211		24.7737	2.267		36.1169	2.305		81.4973	2.379		101.472	2.346		117.439	2.28		163.375	2.364		187.517	2.382		187.517	2.382		244.964	2.53		255.258	2.567		265.02	2.539		270.417	2.472		322.932	2.479		333.704	2.438		391.482	2.625		454.364	2.658
0.12822	2.211		24.7737	2.267		36.1171	2.305		81.4975	2.379		101.472	2.346		117.439	2.28		163.375	2.364		187.518	2.382		187.518	2.382		244.964	2.53		255.259	2.568		265.02	2.539		270.417	2.472		322.932	2.479		333.705	2.439		391.483	2.625		454.365	2.658
0.12844	2.211		24.7738	2.266		36.1173	2.305		81.4976	2.379		101.473	2.346		117.44	2.28		163.375	2.364		187.518	2.383		187.518	2.383		244.964	2.53		255.259	2.567		265.02	2.539		270.417	2.473		322.932	2.479		333.705	2.438		391.483	2.625		454.366	2.659
0.12867	2.211		24.7738	2.267		36.1176	2.305		81.4977	2.379		101.473	2.346		117.44	2.28		163.375	2.364		187.518	2.383		187.518	2.383		244.964	2.53		255.259	2.568		265.02	2.539		270.418	2.473		322.932	2.479		333.705	2.438		391.483	2.625		454.366	2.659
0.12889	2.212		24.7739	2.266		36.1178	2.305		81.4978	2.379		101.473	2.346		117.44	2.28		163.376	2.364		187.519	2.383		187.519	2.383		244.964	2.53		255.259	2.568		265.02	2.539		270.418	2.473		322.932	2.479		333.706	2.438		391.483	2.625		454.367	2.659
0.12911	2.212		24.7739	2.266		36.118	2.305		81.4979	2.379		101.473	2.346		117.44	2.28		163.376	2.364		187.519	2.383		187.519	2.383		244.965	2.53		255.259	2.568		265.02	2.539		270.418	2.473		322.932	2.479		333.706	2.438		391.484	2.625		454.367	2.659
0.12933	2.212		24.774	2.266		36.1182	2.305		81.498	2.379		101.473	2.346		117.44	2.28		163.376	2.364		187.52	2.383		187.52	2.383		244.965	2.53		255.259	2.568		265.02	2.539		270.418	2.473		322.932	2.479		333.706	2.439		391.484	2.625		454.368	2.659
0.12956	2.212		24.7741	2.266		36.1185	2.305		81.4981	2.379		101.473	2.346		117.441	2.28		163.376	2.364		187.52	2.383		187.52	2.383		244.965	2.53		255.259	2.568		265.02	2.539		270.418	2.473		322.932	2.479		333.706	2.438		391.484	2.625		454.368	2.658
0.12978	2.212		24.7741	2.266		36.1187	2.305		81.4982	2.379		101.473	2.346		117.441	2.28		163.376	2.364		187.521	2.383		187.521	2.383		244.965	2.53		255.259	2.568		265.02	2.539		270.419	2.473		322.932	2.479		333.707	2.438		391.484	2.625		454.369	2.659
0.13	2.212		24.7742	2.266		36.1189	2.305		81.4983	2.379		101.473	2.346		117.441	2.28		163.376	2.364		187.521	2.383		187.521	2.383		244.965	2.53		255.259	2.568		265.021	2.539		270.419	2.473		322.933	2.479		333.707	2.438		391.485	2.625		454.369	2.659
0.13022	2.212		24.7742	2.266		36.1191	2.305		81.4985	2.379		101.473	2.346		117.441	2.28		163.376	2.364		187.522	2.383		187.522	2.383		244.965	2.53		255.26	2.568		265.021	2.539		270.419	2.473		322.933	2.479		333.707	2.438		391.485	2.624		454.37	2.659
0.13044	2.212		24.7743	2.266		36.1193	2.305		81.4986	2.379		101.474	2.346		117.442	2.28		163.376	2.364		187.522	2.383		187.522	2.383		244.965	2.53		255.26	2.568		265.021	2.539		270.419	2.472		322.933	2.479		333.707	2.438		391.485	2.624		454.371	2.659
0.13067	2.212		24.7743	2.266		36.1196	2.305		81.4987	2.379		101.474	2.346		117.442	2.28		163.376	2.364		187.522	2.383		187.522	2.383		244.965	2.529		255.26	2.568		265.021	2.539		270.42	2.472		322.933	2.479		333.708	2.438		391.486	2.624		454.371	2.659
0.13089	2.212		24.7744	2.266		36.1198	2.305		81.4988	2.379		101.474	2.346		117.442	2.28		163.377	2.364		187.523	2.383		187.523	2.383		244.965	2.53		255.26	2.568		265.021	2.539		270.42	2.472		322.933	2.479		333.708	2.438		391.486	2.624		454.372	2.659
0.13111	2.212		24.7745	2.266		36.12	2.305		81.4989	2.379		101.474	2.346		117.442	2.28		163.377	2.364		187.523	2.383		187.523	2.383		244.966	2.53		255.26	2.568		265.021	2.539		270.42	2.472		322.933	2.478		333.708	2.438		391.486	2.624		454.372	2.659
0.13133	2.212		24.7745	2.266		36.1202	2.305		81.499	2.379		101.474	2.346		117.442	2.28		163.377	2.364		187.524	2.383		187.524	2.383		244.966	2.53		255.26	2.568		265.021	2.539		270.42	2.472		322.933	2.479		333.709	2.438		391.486	2.624		454.373	2.66
0.13156	2.212		24.7746	2.266		36.1204	2.305		81.4991	2.379		101.474	2.346		117.443	2.28		163.377	2.364		187.524	2.383		187.524	2.383		244.966	2.53		255.26	2.568		265.021	2.539		270.42	2.472		322.933	2.479		333.709	2.438		391.487	2.624		454.373	2.66
0.13178	2.212		24.7746	2.266		36.1207	2.305		81.4992	2.379		101.474	2.346		117.443	2.28		163.377	2.364		187.525	2.383		187.525	2.383		244.966	2.529		255.26	2.568		265.021	2.539		270.421	2.472		322.933	2.479		333.709	2.438		391.487	2.624		454.374	2.66
0.132	2.212		24.7747	2.266		36.1209	2.305		81.4993	2.379		101.474	2.346		117.443	2.28		163.377	2.364		187.525	2.383		187.525	2.383		244.966	2.53		255.26	2.568		265.022	2.539		270.421	2.472		322.933	2.478		333.709	2.438		391.487	2.624		454.374	2.66
0.13222	2.212		24.7747	2.266		36.1211	2.305		81.4994	2.379		101.474	2.346		117.443	2.28		163.377	2.364		187.526	2.383		187.526	2.383		244.966	2.529		255.261	2.568		265.022	2.539		270.421	2.472		322.933	2.478		333.71	2.438		391.488	2.624		454.375	2.66
0.13244	2.212		24.7748	2.266		36.1213	2.305		81.4996	2.379		101.475	2.346		117.444	2.28		163.377	2.364		187.526	2.383		187.526	2.383		244.966	2.529		255.261	2.568		265.022	2.539		270.421	2.472		322.933	2.478		333.71	2.438		391.488	2.624		454.376	2.66
0.13267	2.212		24.7748	2.266		36.1216	2.305		81.4997	2.379		101.475	2.346		117.444	2.28		163.377	2.364		187.526	2.383		187.526	2.383		244.966	2.53		255.261	2.568		265.022	2.539		270.422	2.472		322.933	2.478		333.71	2.438		391.488	2.624		454.376	2.661
0.13289	2.212		24.7749	2.266		36.1218	2.305		81.4998	2.379		101.475	2.346		117.444	2.28		163.378	2.364		187.527	2.383		187.527	2.383		244.966	2.529		255.261	2.568		265.022	2.539		270.422	2.472		322.933	2.479		333.711	2.438		391.488	2.624		454.377	2.661
0.13311	2.212		24.775	2.266		36.122	2.305		81.4999	2.379		101.475	2.346		117.444	2.28		163.378	2.364		187.527	2.383		187.527	2.383		244.967	2.529		255.261	2.568		265.022	2.539		270.422	2.472		322.933	2.479		333.711	2.438		391.489	2.624		454.377	2.661
0.13333	2.212		24.775	2.266		36.1222	2.305		81.5	2.379		101.475	2.346		117.444	2.28		163.378	2.364		187.528	2.383		187.528	2.383		244.967	2.529		255.261	2.568		265.022	2.539		270.422	2.472		322.933	2.479		333.711	2.438		391.489	2.624		454.378	2.661
0.13356	2.212		24.7751	2.267		36.1225	2.305		81.5001	2.379		101.475	2.346		117.445	2.28		163.378	2.364		187.528	2.383		187.528	2.383		244.967	2.529		255.261	2.568		265.022	2.539		270.422	2.472		322.933	2.479		333.711	2.438		391.489	2.624		454.378	2.661
0.13378	2.212		24.7751	2.267		36.1227	2.305		81.5002	2.379		101.475	2.346		117.445	2.28		163.378	2.364		187.529	2.383		187.529	2.383		244.967	2.529		255.261	2.568		265.022	2.539		270.423	2.472		322.933	2.479		333.712	2.438		391.489	2.624		454.379	2.661
0.134	2.213		24.7752	2.267		36.1229	2.304		81.5003	2.379		101.475	2.346		117.445	2.28		163.378	2.364		187.529	2.383		187.529	2.383		244.967	2.53		255.261	2.568		265.023	2.539		270.423	2.472		322.933	2.479		333.712	2.438		391.49	2.624		454.379	2.661
0.13422	2.213		24.7752	2.267		36.1231	2.305		81.5005	2.379		101.475	2.346		117.445	2.28		163.378	2.364		187.53	2.383		187.53	2.383		244.967	2.53		255.262	2.568		265.023	2.539		270.423	2.472		322.934	2.479		333.712	2.438		391.49	2.624		454.38	2.662
0.13444	2.213		24.7753	2.267		36.1233	2.305		81.5006	2.379		101.476	2.346		117.446	2.28		163.378	2.364		187.53	2.383		187.53	2.383		244.967	2.53		255.262	2.568		265.023	2.539		270.423	2.472		322.934	2.479		333.712	2.438		391.49	2.624		454.381	2.662
0.13467	2.213		24.7753	2.267		36.1236	2.305		81.5007	2.379		101.476	2.346		117.446	2.28		163.378	2.364		187.53	2.383		187.53	2.383		244.967	2.53		255.262	2.568		265.023	2.539		270.424	2.472		322.934	2.479		333.713	2.438		391.491	2.624		454.381	2.662
0.13489	2.213		24.7754	2.266		36.1238	2.305		81.5008	2.379		101.476	2.346		117.446	2.28		163.379	2.364		187.531	2.383		187.531	2.383		244.967	2.53		255.262	2.568		265.023	2.539		270.424	2.472		322.934	2.479		333.713	2.438		391.491	2.623		454.382	2.662
0.13511	2.213		24.7754	2.266		36.124	2.305		81.5009	2.379		101.476	2.346		117.446	2.28		163.379	2.364		187.531	2.383		187.531	2.383		244.968	2.529		255.262	2.568		265.023	2.539		270.424	2.472		322.934	2.479		333.713	2.438		391.491	2.624		454.382	2.662
0.13533	2.213		24.7755	2.266		36.1242	2.305		81.501	2.379		101.476	2.346		117.446	2.28		163.379	2.364		187.532	2.383		187.532	2.383		244.968	2.53		255.262	2.568		265.023	2.539		270.424	2.472		322.934	2.479		333.714	2.438		391.491	2.624		454.383	2.662
0.13556	2.213		24.7756	2.266		36.1245	2.304		81.5011	2.379		101.476	2.346		117.447	2.28		163.379	2.364		187.532	2.384		187.532	2.384		244.968	2.529		255.262	2.568		265.023	2.539		270.424	2.472		322.934	2.479		333.714	2.438		391.492	2.624		454.383	2.662
0.13578	2.213		24.7756	2.266		36.1247	2.304		81.5012	2.379		101.476	2.346		117.447	2.28		163.379	2.364		187.533	2.383		187.533	2.383		244.968	2.529		255.262	2.568		265.023	2.539		270.425	2.472		322.934	2.479		333.714	2.438		391.492	2.624		454.384	2.663
0.136	2.213		24.7757	2.266		36.1249	2.305		81.5013	2.379		101.476	2.346		117.447	2.28		163.379	2.364		187.533	2.383		187.533	2.383		244.968	2.53		255.262	2.568		265.024	2.539		270.425	2.472		322.934	2.479		333.714	2.438		391.492	2.624		454.384	2.663
0.13622	2.213		24.7757	2.266		36.1251	2.305		81.5015	2.379		101.476	2.346		117.447	2.28		163.379	2.364		187.534	2.383		187.534	2.383		244.968	2.529		255.263	2.568		265.024	2.539		270.425	2.472		322.934	2.479		333.715	2.438		391.493	2.624		454.385	2.663
0.13644	2.213		24.7758	2.266		36.1253	2.305		81.5016	2.379		101.477	2.346		117.448	2.28		163.379	2.364		187.534	2.383		187.534	2.383		244.968	2.529		255.263	2.568		265.024	2.539		270.425	2.472		322.934	2.479		333.715	2.438		391.493	2.624		454.386	2.663
0.13667	2.213		24.7758	2.266		36.1256	2.305		81.5017	2.379		101.477	2.346		117.448	2.28		163.379	2.364		187.534	2.383		187.534	2.383		244.968	2.529		255.263	2.568		265.024	2.538		270.426	2.472		322.934	2.479		333.715	2.438		391.493	2.624		454.386	2.663
0.13689	2.213		24.7759	2.266		36.1258	2.305		81.5018	2.379		101.477	2.346		117.448	2.28		163.38	2.364		187.535	2.383		187.535	2.383		244.968	2.529		255.263	2.568		265.024	2.539		270.426	2.472		322.934	2.479		333.716	2.438		391.493	2.623		454.387	2.663
0.13711	2.213		24.776	2.266		36.126	2.305		81.5019	2.379		101.477	2.346		117.448	2.28		163.38	2.364		187.535	2.383		187.535	2.383		244.969	2.529		255.263	2.568		265.024	2.539		270.426	2.472		322.934	2.479		333.716	2.438		391.494	2.623		454.387	2.663
0.13733	2.213		24.776	2.266		36.1262	2.305		81.502	2.379		101.477	2.346		117.448	2.28		163.38	2.364		187.536	2.383		187.536	2.383		244.969	2.529		255.263	2.568		265.024	2.539		270.426	2.472		322.934	2.479		333.716	2.438		391.494	2.623		454.388	2.663
0.13756	2.213		24.7761	2.266		36.1264	2.305		81.5021	2.379		101.477	2.346		117.449	2.28		163.38	2.364		187.536	2.383		187.536	2.383		244.969	2.529		255.263	2.568		265.024	2.539		270.426	2.472		322.934	2.479		333.716	2.438		391.494	2.623		454.388	2.664
0.13778	2.214		24.7761	2.266		36.1267	2.305		81.5022	2.379		101.477	2.346		117.449	2.28		163.38	2.364		187.537	2.383		187.537	2.383		244.969	2.529		255.263	2.568		265.024	2.539		270.427	2.472		322.934	2.479		333.717	2.438		391.494	2.623		454.389	2.664
0.138	2.214		24.7762	2.266		36.1269	2.305		81.5023	2.379		101.477	2.346		117.449	2.28		163.38	2.364		187.537	2.383		187.537	2.383		244.969	2.529		255.263	2.568		265.025	2.539		270.427	2.472		322.935	2.479		333.717	2.438		391.495	2.624		454.389	2.664
0.13822	2.214		24.7762	2.266		36.1271	2.305		81.5024	2.379		101.477	2.346		117.449	2.28		163.38	2.364		187.538	2.383		187.538	2.383		244.969	2.529		255.264	2.568		265.025	2.539		270.427	2.472		322.935	2.479		333.717	2.438		391.495	2.623		454.39	2.664
0.13844	2.214		24.7763	2.266		36.1273	2.305		81.5026	2.379		101.478	2.346		117.45	2.28		163.38	2.364		187.538	2.383		187.538	2.383		244.969	2.529		255.264	2.568		265.025	2.539		270.427	2.472		322.935	2.479		333.717	2.438		391.495	2.623		454.391	2.664
0.13867	2.214		24.7763	2.266		36.1276	2.305		81.5027	2.379		101.478	2.346		117.45	2.28		163.38	2.364		187.538	2.383		187.538	2.383		244.969	2.529		255.264	2.568		265.025	2.538		270.428	2.472		322.935	2.479		333.718	2.438		391.496	2.623		454.391	2.664
0.13889	2.214		24.7764	2.266		36.1278	2.305		81.5028	2.379		101.478	2.346		117.45	2.28		163.381	2.364		187.539	2.383		187.539	2.383		244.969	2.529		255.264	2.568		265.025	2.539		270.428	2.472		322.935	2.479		333.718	2.438		391.496	2.623		454.392	2.664
0.13911	2.214		24.7765	2.266		36.128	2.305		81.5029	2.379		101.478	2.346		117.45	2.28		163.381	2.364		187.539	2.383		187.539	2.383		244.97	2.529		255.264	2.568		265.025	2.538		270.428	2.472		322.935	2.479		333.718	2.438		391.496	2.623		454.392	2.664
0.13933	2.214		24.7765	2.266		36.1282	2.305		81.503	2.379		101.478	2.346		117.45	2.28		163.381	2.364		187.54	2.384		187.54	2.384		244.97	2.529		255.264	2.568		265.025	2.538		270.428	2.472		322.935	2.479		333.719	2.438		391.496	2.623		454.393	2.665
0.13956	2.214		24.7766	2.266		36.1285	2.305		81.5031	2.379		101.478	2.346		117.451	2.28		163.381	2.364		187.54	2.383		187.54	2.383		244.97	2.529		255.264	2.568		265.025	2.538		270.428	2.472		322.935	2.479		333.719	2.438		391.497	2.623		454.393	2.665
0.13978	2.214		24.7766	2.266		36.1287	2.305		81.5032	2.379		101.478	2.346		117.451	2.28		163.381	2.364		187.541	2.383		187.541	2.383		244.97	2.529		255.264	2.568		265.025	2.538		270.429	2.472		322.935	2.479		333.719	2.438		391.497	2.623		454.394	2.665
0.14	2.214		24.7767	2.266		36.1289	2.305		81.5033	2.379		101.478	2.346		117.451	2.28		163.381	2.364		187.541	2.383		187.541	2.383		244.97	2.529		255.264	2.568		265.026	2.538		270.429	2.472		322.935	2.479		333.719	2.437		391.497	2.623		454.394	2.665
0.14022	2.214		24.7767	2.266		36.1291	2.305		81.5035	2.379		101.478	2.346		117.451	2.28		163.381	2.364		187.542	2.383		187.542	2.383		244.97	2.529		255.265	2.568		265.026	2.538		270.429	2.472		322.935	2.479		333.72	2.437		391.498	2.623		454.395	2.665
0.14044	2.214		24.7768	2.266		36.1293	2.305		81.5036	2.379		101.479	2.346		117.452	2.28		163.381	2.364		187.542	2.383		187.542	2.383		244.97	2.529		255.265	2.568		265.026	2.539		270.429	2.473		322.935	2.479		333.72	2.437		391.498	2.623		454.396	2.665
0.14067	2.214		24.7768	2.266		36.1296	2.306		81.5037	2.379		101.479	2.346		117.452	2.28		163.381	2.364		187.542	2.383		187.542	2.383		244.97	2.529		255.265	2.568		265.026	2.538		270.43	2.473		322.935	2.479		333.72	2.437		391.498	2.623		454.396	2.665
0.14089	2.214		24.7769	2.265		36.1298	2.305		81.5038	2.379		101.479	2.346		117.452	2.28		163.382	2.364		187.543	2.383		187.543	2.383		244.97	2.529		255.265	2.568		265.026	2.538		270.43	2.473		322.935	2.479		333.721	2.437		391.498	2.623		454.397	2.665
0.14111	2.214		24.7769	2.265		36.13	2.305		81.5039	2.379		101.479	2.346		117.452	2.28		163.382	2.364		187.543	2.383		187.543	2.383		244.971	2.529		255.265	2.568		265.026	2.538		270.43	2.473		322.935	2.479		333.721	2.437		391.499	2.623		454.397	2.666
0.14133	2.214		24.777	2.266		36.1302	2.305		81.504	2.379		101.479	2.346		117.452	2.28		163.382	2.364		187.544	2.383		187.544	2.383		244.971	2.529		255.265	2.568		265.026	2.538		270.43	2.473		322.935	2.479		333.721	2.437		391.499	2.623		454.398	2.666
0.14156	2.214		24.7771	2.265		36.1305	2.305		81.5041	2.379		101.479	2.345		117.453	2.28		163.382	2.364		187.544	2.383		187.544	2.383		244.971	2.529		255.265	2.568		265.026	2.538		270.43	2.473		322.935	2.479		333.721	2.437		391.499	2.623		454.398	2.666
0.14178	2.214		24.7771	2.266		36.1307	2.305		81.5042	2.379		101.479	2.345		117.453	2.28		163.382	2.364		187.545	2.383		187.545	2.383		244.971	2.529		255.265	2.568		265.026	2.538		270.431	2.473		322.935	2.479		333.722	2.437		391.499	2.623		454.399	2.667
0.142	2.214		24.7772	2.266		36.1309	2.305		81.5043	2.379		101.479	2.345		117.453	2.28		163.382	2.364		187.545	2.383		187.545	2.383		244.971	2.529		255.265	2.568		265.027	2.538		270.431	2.473		322.935	2.479		333.722	2.437		391.5	2.623		454.399	2.666
0.14222	2.214		24.7772	2.266		36.1311	2.305		81.5045	2.379		101.479	2.346		117.453	2.28		163.382	2.364		187.546	2.383		187.546	2.383		244.971	2.529		255.266	2.568		265.027	2.538		270.431	2.473		322.936	2.478		333.722	2.437		391.5	2.623		454.4	2.666
0.14244	2.214		24.7773	2.266		36.1313	2.305		81.5046	2.379		101.48	2.346		117.454	2.28		163.382	2.364		187.546	2.383		187.546	2.383		244.971	2.529		255.266	2.568		265.027	2.538		270.431	2.473		322.936	2.479		333.723	2.437		391.5	2.623		454.401	2.666
0.14267	2.214		24.7773	2.266		36.1316	2.305		81.5047	2.379		101.48	2.346		117.454	2.28		163.382	2.364		187.546	2.383		187.546	2.383		244.971	2.529		255.266	2.568		265.027	2.538		270.432	2.473		322.936	2.479		333.723	2.437		391.501	2.623		454.401	2.667
0.14289	2.214		24.7774	2.265		36.1318	2.305		81.5048	2.379		101.48	2.346		117.454	2.28		163.383	2.364		187.547	2.383		187.547	2.383		244.971	2.529		255.266	2.568		265.027	2.538		270.432	2.473		322.936	2.478		333.723	2.437		391.501	2.623		454.402	2.667
0.14311	2.215		24.7775	2.265		36.132	2.305		81.5049	2.379		101.48	2.346		117.454	2.28		163.383	2.364		187.547	2.383		187.547	2.383		244.972	2.529		255.266	2.568		265.027	2.538		270.432	2.473		322.936	2.478		333.723	2.437		391.501	2.623		454.402	2.667
0.14333	2.215		24.7775	2.265		36.1322	2.305		81.505	2.379		101.48	2.346		117.454	2.28		163.383	2.364		187.548	2.383		187.548	2.383		244.972	2.529		255.266	2.568		265.027	2.538		270.432	2.473		322.936	2.478		333.724	2.437		391.501	2.623		454.403	2.667
0.14356	2.215		24.7776	2.265		36.1324	2.305		81.5051	2.379		101.48	2.346		117.455	2.28		163.383	2.364		187.548	2.383		187.548	2.383		244.972	2.529		255.266	2.568		265.027	2.538		270.432	2.473		322.936	2.478		333.724	2.437		391.502	2.623		454.403	2.667
0.14378	2.215		24.7776	2.265		36.1327	2.305		81.5052	2.379		101.48	2.346		117.455	2.28		163.383	2.364		187.549	2.383		187.549	2.383		244.972	2.529		255.266	2.568		265.027	2.538		270.433	2.473		322.936	2.478		333.724	2.437		391.502	2.623		454.404	2.667
0.144	2.215		24.7777	2.265		36.1329	2.305		81.5053	2.379		101.48	2.346		117.455	2.28		163.383	2.364		187.549	2.383		187.549	2.383		244.972	2.529		255.266	2.568		265.028	2.538		270.433	2.473		322.936	2.478		333.724	2.437		391.502	2.623		454.404	2.667
0.14422	2.215		24.7777	2.265		36.1331	2.305		81.5054	2.379		101.48	2.346		117.455	2.28		163.383	2.364		187.549	2.383		187.549	2.383		244.972	2.529		255.267	2.568		265.028	2.538		270.433	2.473		322.936	2.479		333.725	2.437		391.502	2.623		454.405	2.667
0.14444	2.215		24.7778	2.265		36.1333	2.305		81.5056	2.379		101.481	2.346		117.456	2.28		163.383	2.364		187.55	2.383		187.55	2.383		244.972	2.529		255.267	2.568		265.028	2.538		270.433	2.473		322.936	2.479		333.725	2.437		391.503	2.623		454.406	2.668
0.14467	2.215		24.7778	2.265		36.1336	2.305		81.5057	2.379		101.481	2.346		117.456	2.28		163.383	2.364		187.55	2.383		187.55	2.383		244.972	2.529		255.267	2.569		265.028	2.538		270.434	2.473		322.936	2.478		333.725	2.437		391.503	2.623		454.406	2.668
0.14489	2.215		24.7779	2.265		36.1338	2.305		81.5058	2.379		101.481	2.346		117.456	2.28		163.384	2.364		187.551	2.383		187.551	2.383		244.972	2.529		255.267	2.568		265.028	2.538		270.434	2.473		322.936	2.478		333.726	2.437		391.503	2.623		454.407	2.668
0.14511	2.215		24.778	2.265		36.134	2.305		81.5059	2.379		101.481	2.346		117.456	2.28		163.384	2.364		187.551	2.383		187.551	2.383		244.973	2.529		255.267	2.568		265.028	2.538		270.434	2.473		322.936	2.479		333.726	2.438		391.504	2.623		454.407	2.668
0.14533	2.215		24.778	2.265		36.1342	2.305		81.506	2.379		101.481	2.346		117.456	2.28		163.384	2.364		187.552	2.383		187.552	2.383		244.973	2.529		255.267	2.568		265.028	2.538		270.434	2.473		322.936	2.479		333.726	2.437		391.504	2.623		454.408	2.668
0.14556	2.215		24.7781	2.265		36.1345	2.305		81.5061	2.379		101.481	2.346		117.457	2.28		163.384	2.364		187.552	2.383		187.552	2.383		244.973	2.529		255.267	2.568		265.028	2.538		270.434	2.473		322.936	2.478		333.726	2.437		391.504	2.623		454.408	2.668
0.14578	2.215		24.7781	2.265		36.1347	2.305		81.5062	2.379		101.481	2.346		117.457	2.28		163.384	2.364		187.553	2.383		187.553	2.383		244.973	2.529		255.267	2.568		265.028	2.538		270.435	2.473		322.936	2.479		333.727	2.437		391.504	2.623		454.409	2.668
0.146	2.215		24.7782	2.265		36.1349	2.305		81.5063	2.379		101.481	2.346		117.457	2.28		163.384	2.364		187.553	2.383		187.553	2.383		244.973	2.529		255.267	2.568		265.029	2.538		270.435	2.473		322.937	2.478		333.727	2.437		391.505	2.623		454.409	2.669
0.14622	2.215		24.7782	2.265		36.1351	2.305		81.5065	2.379		101.481	2.346		117.457	2.28		163.384	2.364		187.554	2.383		187.554	2.383		244.973	2.529		255.268	2.568		265.029	2.538		270.435	2.473		322.937	2.478		333.727	2.437		391.505	2.623		454.41	2.669
0.14644	2.215		24.7783	2.265		36.1353	2.305		81.5066	2.379		101.482	2.346		117.458	2.28		163.384	2.364		187.554	2.383		187.554	2.383		244.973	2.529		255.268	2.568		265.029	2.538		270.435	2.473		322.937	2.478		333.728	2.437		391.505	2.623		454.411	2.669
0.14667	2.215		24.7783	2.265		36.1356	2.305		81.5067	2.379		101.482	2.346		117.458	2.28		163.384	2.364		187.554	2.383		187.554	2.383		244.973	2.529		255.268	2.568		265.029	2.538		270.436	2.473		322.937	2.478		333.728	2.437		391.506	2.623		454.411	2.669
0.14689	2.215		24.7784	2.265		36.1358	2.305		81.5068	2.379		101.482	2.346		117.458	2.28		163.385	2.364		187.555	2.383		187.555	2.383		244.973	2.529		255.268	2.568		265.029	2.538		270.436	2.473		322.937	2.478		333.728	2.438		391.506	2.623		454.412	2.669
0.14711	2.215		24.7784	2.265		36.136	2.305		81.5069	2.379		101.482	2.346		117.458	2.28		163.385	2.364		187.555	2.383		187.555	2.383		244.974	2.529		255.268	2.568		265.029	2.538		270.436	2.473		322.937	2.478		333.728	2.438		391.506	2.623		454.412	2.669
0.14733	2.215		24.7785	2.265		36.1362	2.305		81.507	2.379		101.482	2.346		117.458	2.28		163.385	2.364		187.556	2.383		187.556	2.383		244.974	2.529		255.268	2.569		265.029	2.538		270.436	2.473		322.937	2.479		333.729	2.438		391.506	2.623		454.413	2.669
0.14756	2.215		24.7786	2.265		36.1365	2.305		81.5071	2.379		101.482	2.345		117.459	2.28		163.385	2.364		187.556	2.383		187.556	2.383		244.974	2.529		255.268	2.568		265.029	2.538		270.436	2.473		322.937	2.479		333.729	2.438		391.507	2.623		454.413	2.669
0.14778	2.215		24.7786	2.265		36.1367	2.305		81.5072	2.379		101.482	2.346		117.459	2.28		163.385	2.364		187.557	2.383		187.557	2.383		244.974	2.529		255.268	2.568		265.029	2.538		270.437	2.473		322.937	2.478		333.729	2.438		391.507	2.623		454.414	2.67
0.148	2.215		24.7787	2.265		36.1369	2.305		81.5073	2.379		101.482	2.345		117.459	2.28		163.385	2.364		187.557	2.383		187.557	2.383		244.974	2.529		255.268	2.569		265.03	2.538		270.437	2.473		322.937	2.478		333.729	2.437		391.507	2.623		454.414	2.67
0.14822	2.215		24.7787	2.265		36.1371	2.305		81.5075	2.379		101.482	2.345		117.459	2.28		163.385	2.364		187.558	2.383		187.558	2.383		244.974	2.529		255.269	2.568		265.03	2.538		270.437	2.473		322.937	2.478		333.73	2.437		391.507	2.623		454.415	2.67
0.14844	2.215		24.7788	2.265		36.1373	2.305		81.5076	2.379		101.483	2.345		117.46	2.28		163.385	2.364		187.558	2.383		187.558	2.383		244.974	2.529		255.269	2.568		265.03	2.538		270.437	2.473		322.937	2.479		333.73	2.437		391.508	2.622		454.416	2.67
0.14867	2.215		24.7788	2.265		36.1376	2.305		81.5077	2.379		101.483	2.345		117.46	2.28		163.385	2.364		187.558	2.383		187.558	2.383		244.974	2.529		255.269	2.568		265.03	2.538		270.438	2.473		322.937	2.479		333.73	2.437		391.508	2.622		454.416	2.67
0.14889	2.215		24.7789	2.265		36.1378	2.305		81.5078	2.379		101.483	2.345		117.46	2.28		163.386	2.364		187.559	2.383		187.559	2.383		244.974	2.529		255.269	2.568		265.03	2.538		270.438	2.473		322.937	2.479		333.731	2.437		391.508	2.623		454.417	2.67
0.14911	2.215		24.7789	2.265		36.138	2.305		81.5079	2.379		101.483	2.345		117.46	2.28		163.386	2.364		187.559	2.383		187.559	2.383		244.975	2.529		255.269	2.568		265.03	2.538		270.438	2.473		322.937	2.479		333.731	2.437		391.509	2.623		454.417	2.67
0.14933	2.216		24.779	2.265		36.1382	2.305		81.508	2.379		101.483	2.345		117.46	2.28		163.386	2.364		187.56	2.383		187.56	2.383		244.975	2.529		255.269	2.568		265.03	2.538		270.438	2.473		322.937	2.479		333.731	2.437		391.509	2.623		454.418	2.671
0.14956	2.216		24.7791	2.265		36.1384	2.305		81.5081	2.379		101.483	2.345		117.461	2.28		163.386	2.364		187.56	2.383		187.56	2.383		244.975	2.529		255.269	2.568		265.03	2.538		270.438	2.473		322.937	2.479		333.731	2.438		391.509	2.623		454.418	2.671
0.14978	2.216		24.7791	2.265		36.1387	2.305		81.5082	2.379		101.483	2.345		117.461	2.28		163.386	2.364		187.561	2.383		187.561	2.383		244.975	2.529		255.269	2.568		265.03	2.538		270.439	2.473		322.937	2.479		333.732	2.438		391.509	2.623		454.419	2.671
0.15	2.216		24.7792	2.265		36.1389	2.305		81.5083	2.379		101.483	2.345		117.461	2.28		163.386	2.364		187.561	2.383		187.561	2.383		244.975	2.529		255.269	2.568		265.031	2.538		270.439	2.473		322.938	2.479		333.732	2.437		391.51	2.623		454.419	2.671
0.15022	2.216		24.7792	2.265		36.1391	2.305		81.5084	2.379		101.483	2.345		117.461	2.28		163.386	2.364		187.561	2.383		187.561	2.383		244.975	2.529		255.27	2.568		265.031	2.538		270.439	2.473		322.938	2.479		333.732	2.437		391.51	2.622		454.42	2.671
0.15044	2.216		24.7793	2.265		36.1393	2.305		81.5086	2.379		101.484	2.345		117.462	2.28		163.386	2.364		187.562	2.383		187.562	2.383		244.975	2.529		255.27	2.568		265.031	2.538		270.439	2.473		322.938	2.479		333.733	2.437		391.51	2.623		454.421	2.671
0.15067	2.217		24.7793	2.265		36.1396	2.305		81.5087	2.379		101.484	2.345		117.462	2.28		163.386	2.364		187.562	2.383		187.562	2.383		244.975	2.529		255.27	2.568		265.031	2.538		270.44	2.473		322.938	2.479		333.733	2.437		391.511	2.622		454.421	2.671
0.15089	2.217		24.7794	2.265		36.1398	2.305		81.5088	2.379		101.484	2.345		117.462	2.28		163.387	2.364		187.563	2.383		187.563	2.383		244.975	2.529		255.27	2.568		265.031	2.538		270.44	2.473		322.938	2.479		333.733	2.438		391.511	2.622		454.422	2.672
0.15111	2.217		24.7795	2.265		36.14	2.305		81.5089	2.379		101.484	2.345		117.462	2.28		163.387	2.364		187.563	2.383		187.563	2.383		244.976	2.529		255.27	2.568		265.031	2.538		270.44	2.473		322.938	2.479		333.733	2.437		391.511	2.623		454.422	2.672
0.15133	2.217		24.7795	2.265		36.1402	2.305		81.509	2.379		101.484	2.345		117.462	2.28		163.387	2.364		187.564	2.383		187.564	2.383		244.976	2.529		255.27	2.568		265.031	2.538		270.44	2.473		322.938	2.479		333.734	2.437		391.511	2.623		454.423	2.672
0.15156	2.217		24.7796	2.265		36.1405	2.305		81.5091	2.379		101.484	2.345		117.463	2.28		163.387	2.364		187.564	2.383		187.564	2.383		244.976	2.529		255.27	2.568		265.031	2.538		270.44	2.473		322.938	2.479		333.734	2.437		391.512	2.623		454.423	2.672
0.15178	2.217		24.7796	2.265		36.1407	2.305		81.5092	2.379		101.484	2.345		117.463	2.28		163.387	2.364		187.565	2.383		187.565	2.383		244.976	2.529		255.27	2.568		265.031	2.538		270.441	2.473		322.938	2.479		333.734	2.437		391.512	2.622		454.424	2.672
0.152	2.217		24.7797	2.265		36.1409	2.305		81.5093	2.379		101.484	2.345		117.463	2.28		163.387	2.364		187.565	2.383		187.565	2.383		244.976	2.529		255.27	2.568		265.032	2.538		270.441	2.473		322.938	2.479		333.734	2.437		391.512	2.622		454.424	2.672
0.15222	2.217		24.7797	2.265		36.1411	2.305		81.5095	2.379		101.484	2.345		117.463	2.28		163.387	2.364		187.566	2.383		187.566	2.383		244.976	2.529		255.271	2.568		265.032	2.538		270.441	2.473		322.938	2.479		333.735	2.437		391.512	2.622		454.425	2.672
0.15244	2.217		24.7798	2.265		36.1413	2.305		81.5096	2.379		101.485	2.345		117.464	2.28		163.387	2.364		187.566	2.383		187.566	2.383		244.976	2.529		255.271	2.568		265.032	2.538		270.441	2.473		322.938	2.479		333.735	2.437		391.513	2.622		454.426	2.672
0.15267	2.217		24.7798	2.266		36.1416	2.305		81.5097	2.379		101.485	2.345		117.464	2.28		163.387	2.364		187.566	2.383		187.566	2.383		244.976	2.529		255.271	2.568		265.032	2.538		270.442	2.473		322.938	2.479		333.735	2.437		391.513	2.622		454.426	2.673
0.15289	2.217		24.7799	2.265		36.1418	2.305		81.5098	2.379		101.485	2.345		117.464	2.28		163.388	2.364		187.567	2.383		187.567	2.383		244.976	2.529		255.271	2.569		265.032	2.538		270.442	2.473		322.938	2.479		333.736	2.437		391.513	2.623		454.427	2.673
0.15311	2.217		24.7799	2.265		36.142	2.305		81.5099	2.379		101.485	2.345		117.464	2.28		163.388	2.364		187.567	2.382		187.567	2.382		244.977	2.529		255.271	2.569		265.032	2.538		270.442	2.473		322.938	2.479		333.736	2.437		391.514	2.623		454.427	2.673
0.15333	2.217		24.78	2.265		36.1422	2.305		81.51	2.379		101.485	2.345		117.464	2.28		163.388	2.364		187.568	2.382		187.568	2.382		244.977	2.529		255.271	2.569		265.032	2.538		270.442	2.473		322.938	2.479		333.736	2.437		391.514	2.623		454.428	2.673
0.15356	2.217		24.7801	2.265		36.1424	2.305		81.5101	2.379		101.485	2.345		117.465	2.28		163.388	2.364		187.568	2.383		187.568	2.383		244.977	2.529		255.271	2.569		265.032	2.538		270.442	2.473		322.938	2.478		333.736	2.437		391.514	2.623		454.428	2.673
0.15378	2.217		24.7801	2.265		36.1427	2.305		81.5102	2.379		101.485	2.345		117.465	2.28		163.388	2.364		187.569	2.383		187.569	2.383		244.977	2.529		255.271	2.569		265.032	2.538		270.443	2.473		322.938	2.478		333.737	2.437		391.514	2.623		454.429	2.673
0.154	2.217		24.7802	2.265		36.1429	2.305		81.5103	2.379		101.485	2.345		117.465	2.28		163.388	2.364		187.569	2.383		187.569	2.383		244.977	2.529		255.271	2.569		265.033	2.538		270.443	2.473		322.938	2.479		333.737	2.437		391.515	2.623		454.429	2.673
0.15422	2.217		24.7802	2.265		36.1431	2.305		81.5105	2.379		101.485	2.345		117.465	2.28		163.388	2.364		187.569	2.383		187.569	2.383		244.977	2.529		255.272	2.569		265.033	2.538		270.443	2.473		322.939	2.478		333.737	2.437		391.515	2.623		454.43	2.673
0.15444	2.217		24.7803	2.265		36.1433	2.305		81.5106	2.379		101.486	2.345		117.466	2.28		163.388	2.365		187.57	2.383		187.57	2.383		244.977	2.529		255.272	2.569		265.033	2.538		270.443	2.473		322.939	2.478		333.738	2.437		391.515	2.623		454.431	2.674
0.15467	2.217		24.7803	2.265		36.1436	2.305		81.5107	2.379		101.486	2.345		117.466	2.28		163.388	2.364		187.57	2.383		187.57	2.383		244.977	2.529		255.272	2.569		265.033	2.538		270.444	2.473		322.939	2.478		333.738	2.437		391.516	2.623		454.431	2.674
0.15489	2.217		24.7804	2.265		36.1438	2.305		81.5108	2.379		101.486	2.345		117.466	2.28		163.389	2.364		187.571	2.383		187.571	2.383		244.977	2.529		255.272	2.569		265.033	2.538		270.444	2.473		322.939	2.478		333.738	2.437		391.516	2.623		454.432	2.674
0.15511	2.217		24.7804	2.265		36.144	2.305		81.5109	2.379		101.486	2.345		117.466	2.28		163.389	2.364		187.571	2.383		187.571	2.383		244.978	2.529		255.272	2.569		265.033	2.538		270.444	2.473		322.939	2.478		333.738	2.437		391.516	2.623		454.432	2.674
0.15533	2.217		24.7805	2.265		36.1442	2.305		81.511	2.379		101.486	2.345		117.466	2.28		163.389	2.364		187.572	2.383		187.572	2.383		244.978	2.529		255.272	2.569		265.033	2.538		270.444	2.473		322.939	2.478		333.739	2.437		391.516	2.623		454.433	2.674
0.15556	2.217		24.7806	2.265		36.1444	2.305		81.5111	2.379		101.486	2.345		117.467	2.28		163.389	2.364		187.572	2.383		187.572	2.383		244.978	2.529		255.272	2.569		265.033	2.538		270.444	2.473		322.939	2.478		333.739	2.437		391.517	2.623		454.433	2.674
0.15578	2.217		24.7806	2.265		36.1447	2.305		81.5112	2.379		101.486	2.345		117.467	2.28		163.389	2.364		187.572	2.383		187.572	2.383		244.978	2.529		255.272	2.569		265.033	2.538		270.445	2.473		322.939	2.478		333.739	2.437		391.517	2.623		454.434	2.674
0.156	2.217		24.7807	2.265		36.1449	2.304		81.5113	2.379		101.486	2.345		117.467	2.28		163.389	2.364		187.573	2.383		187.573	2.383		244.978	2.529		255.272	2.569		265.034	2.538		270.445	2.473		322.939	2.478		333.739	2.437		391.517	2.623		454.434	2.674
0.15622	2.217		24.7807	2.265		36.1451	2.305		81.5114	2.379		101.486	2.345		117.467	2.28		163.389	2.364		187.574	2.382		187.574	2.382		244.978	2.529		255.273	2.569		265.034	2.538		270.445	2.473		322.939	2.478		333.74	2.437		391.517	2.623		454.435	2.675
0.15644	2.217		24.7808	2.265		36.1453	2.305		81.5116	2.379		101.487	2.345		117.468	2.28		163.389	2.364		187.574	2.383		187.574	2.383		244.978	2.529		255.273	2.569		265.034	2.538		270.445	2.473		322.939	2.478		333.74	2.437		391.518	2.623		454.436	2.674
0.15667	2.217		24.7808	2.265		36.1456	2.305		81.5117	2.379		101.487	2.345		117.468	2.28		163.389	2.364		187.574	2.382		187.574	2.382		244.978	2.529		255.273	2.569		265.034	2.538		270.446	2.473		322.939	2.478		333.74	2.437		391.518	2.623		454.436	2.675
0.15689	2.217		24.7809	2.265		36.1458	2.305		81.5118	2.379		101.487	2.345		117.468	2.28		163.39	2.364		187.575	2.383		187.575	2.383		244.978	2.529		255.273	2.569		265.034	2.538		270.446	2.473		322.939	2.478		333.741	2.437		391.518	2.623		454.437	2.675
0.15711	2.217		24.781	2.265		36.146	2.305		81.5119	2.379		101.487	2.345		117.468	2.28		163.39	2.364		187.575	2.383		187.575	2.383		244.979	2.529		255.273	2.569		265.034	2.538		270.446	2.473		322.939	2.479		333.741	2.437		391.519	2.623		454.437	2.675
0.15733	2.217		24.781	2.265		36.1462	2.305		81.512	2.379		101.487	2.345		117.468	2.28		163.39	2.364		187.576	2.383		187.576	2.383		244.979	2.529		255.273	2.569		265.034	2.538		270.446	2.473		322.939	2.478		333.741	2.437		391.519	2.623		454.438	2.675
0.15756	2.217		24.7811	2.265		36.1465	2.304		81.5121	2.379		101.487	2.345		117.469	2.28		163.39	2.364		187.576	2.383		187.576	2.383		244.979	2.529		255.273	2.569		265.034	2.538		270.446	2.473		322.939	2.478		333.741	2.437		391.519	2.623		454.438	2.675
0.15778	2.218		24.7811	2.265		36.1467	2.305		81.5122	2.379		101.487	2.345		117.469	2.28		163.39	2.364		187.577	2.383		187.577	2.383		244.979	2.529		255.273	2.569		265.034	2.538		270.447	2.473		322.939	2.478		333.742	2.437		391.519	2.623		454.439	2.675
0.158	2.218		24.7812	2.265		36.1469	2.304		81.5123	2.379		101.487	2.345		117.469	2.28		163.39	2.364		187.577	2.383		187.577	2.383		244.979	2.529		255.273	2.569		265.035	2.538		270.447	2.473		322.94	2.478		333.742	2.437		391.52	2.623		454.439	2.675
0.15822	2.218		24.7812	2.265		36.1471	2.304		81.5125	2.379		101.487	2.345		117.469	2.28		163.39	2.364		187.577	2.382		187.577	2.382		244.979	2.529		255.274	2.569		265.035	2.538		270.447	2.473		322.94	2.478		333.742	2.437		391.52	2.623		454.44	2.675
0.15844	2.218		24.7813	2.265		36.1473	2.305		81.5126	2.379		101.488	2.345		117.47	2.28		163.39	2.364		187.578	2.383		187.578	2.383		244.979	2.529		255.274	2.569		265.035	2.538		270.447	2.473		322.94	2.478		333.743	2.437		391.52	2.623		454.441	2.675
0.15867	2.218		24.7813	2.265		36.1476	2.305		81.5127	2.379		101.488	2.345		117.47	2.28		163.39	2.364		187.578	2.383		187.578	2.383		244.979	2.529		255.274	2.569		265.035	2.538		270.448	2.473		322.94	2.478		333.743	2.437		391.521	2.623		454.441	2.675
0.15889	2.218		24.7814	2.265		36.1478	2.304		81.5128	2.379		101.488	2.345		117.47	2.28		163.391	2.364		187.579	2.383		187.579	2.383		244.979	2.529		255.274	2.569		265.035	2.538		270.448	2.473		322.94	2.478		333.743	2.437		391.521	2.623		454.442	2.674
0.15911	2.218		24.7814	2.265		36.148	2.304		81.5129	2.379		101.488	2.345		117.47	2.28		163.391	2.364		187.579	2.383		187.579	2.383		244.98	2.529		255.274	2.569		265.035	2.538		270.448	2.473		322.94	2.478		333.743	2.437		391.521	2.623		454.442	2.674
0.15933	2.218		24.7815	2.265		36.1482	2.304		81.513	2.379		101.488	2.345		117.47	2.28		163.391	2.364		187.58	2.383		187.58	2.383		244.98	2.529		255.274	2.569		265.035	2.538		270.448	2.473		322.94	2.478		333.744	2.438		391.521	2.623		454.443	2.674
0.15956	2.218		24.7816	2.265		36.1484	2.304		81.5131	2.379		101.488	2.345		117.471	2.28		163.391	2.364		187.58	2.382		187.58	2.382		244.98	2.529		255.274	2.569		265.035	2.538		270.448	2.473		322.94	2.478		333.744	2.437		391.522	2.623		454.443	2.674
0.15978	2.218		24.7816	2.265		36.1487	2.305		81.5132	2.379		101.488	2.345		117.471	2.28		163.391	2.364		187.581	2.382		187.581	2.382		244.98	2.529		255.274	2.569		265.035	2.538		270.449	2.473		322.94	2.478		333.744	2.437		391.522	2.623		454.444	2.674
0.16	2.218		24.7817	2.265		36.1489	2.305		81.5133	2.379		101.488	2.345		117.471	2.28		163.391	2.364		187.581	2.382		187.581	2.382		244.98	2.529		255.274	2.569		265.036	2.538		270.449	2.474		322.94	2.478		333.744	2.437		391.522	2.623		454.444	2.675
0.16022	2.218		24.7817	2.265		36.1491	2.305		81.5135	2.379		101.488	2.345		117.471	2.28		163.391	2.365		187.581	2.383		187.581	2.383		244.98	2.529		255.275	2.569		265.036	2.538		270.449	2.474		322.94	2.478		333.745	2.437		391.522	2.623		454.445	2.675
0.16044	2.218		24.7818	2.265		36.1493	2.305		81.5136	2.379		101.489	2.345		117.472	2.28		163.391	2.365		187.582	2.383		187.582	2.383		244.98	2.529		255.275	2.569		265.036	2.538		270.449	2.474		322.94	2.478		333.745	2.437		391.523	2.623		454.446	2.675
0.16067	2.218		24.7818	2.265		36.1496	2.305		81.5137	2.379		101.489	2.345		117.472	2.28		163.391	2.365		187.583	2.383		187.583	2.383		244.98	2.529		255.275	2.569		265.036	2.538		270.45	2.474		322.94	2.478		333.745	2.437		391.523	2.623		454.446	2.675
0.16089	2.218		24.7819	2.265		36.1498	2.305		81.5138	2.379		101.489	2.345		117.472	2.28		163.392	2.365		187.583	2.383		187.583	2.383		244.98	2.529		255.275	2.569		265.036	2.538		270.45	2.474		322.94	2.478		333.746	2.437		391.523	2.623		454.447	2.675
0.16111	2.218		24.7819	2.265		36.15	2.305		81.5139	2.379		101.489	2.345		117.472	2.28		163.392	2.365		187.583	2.383		187.583	2.383		244.981	2.529		255.275	2.569		265.036	2.538		270.45	2.474		322.94	2.478		333.746	2.437		391.524	2.623		454.447	2.675
0.16133	2.218		24.782	2.265		36.1502	2.305		81.514	2.379		101.489	2.345		117.472	2.28		163.392	2.365		187.584	2.383		187.584	2.383		244.981	2.529		255.275	2.569		265.036	2.538		270.45	2.474		322.94	2.479		333.746	2.437		391.524	2.623		454.448	2.675
0.16156	2.218		24.7821	2.265		36.1504	2.305		81.5141	2.379		101.489	2.345		117.473	2.28		163.392	2.365		187.584	2.383		187.584	2.383		244.981	2.529		255.275	2.569		265.036	2.538		270.45	2.474		322.94	2.478		333.746	2.437		391.524	2.623		454.448	2.675
0.16178	2.218		24.7821	2.265		36.1507	2.305		81.5142	2.379		101.489	2.345		117.473	2.28		163.392	2.365		187.585	2.383		187.585	2.383		244.981	2.529		255.275	2.569		265.036	2.538		270.451	2.474		322.94	2.478		333.747	2.437		391.524	2.623		454.449	2.676
0.162	2.219		24.7822	2.265		36.1509	2.305		81.5143	2.379		101.489	2.345		117.473	2.28		163.392	2.365		187.585	2.383		187.585	2.383		244.981	2.529		255.275	2.569		265.037	2.538		270.451	2.474		322.94	2.479		333.747	2.437		391.525	2.623		454.449	2.676
0.16222	2.219		24.7822	2.265		36.1511	2.305		81.5144	2.379		101.489	2.345		117.473	2.28		163.392	2.365		187.586	2.383		187.586	2.383		244.981	2.529		255.276	2.569		265.037	2.538		270.451	2.474		322.941	2.479		333.747	2.437		391.525	2.623		454.45	2.676
0.16244	2.219		24.7823	2.265		36.1513	2.305		81.5146	2.379		101.49	2.345		117.474	2.28		163.392	2.365		187.586	2.383		187.586	2.383		244.981	2.529		255.276	2.569		265.037	2.538		270.451	2.474		322.941	2.479		333.748	2.437		391.525	2.623		454.451	2.676
0.16267	2.219		24.7823	2.265		36.1516	2.305		81.5147	2.379		101.49	2.345		117.474	2.28		163.392	2.365		187.586	2.383		187.586	2.383		244.981	2.529		255.276	2.569		265.037	2.538		270.452	2.474		322.941	2.479		333.748	2.437		391.526	2.623		454.451	2.676
0.16289	2.219		24.7824	2.265		36.1518	2.305		81.5148	2.379		101.49	2.345		117.474	2.28		163.393	2.364		187.587	2.382		187.587	2.382		244.981	2.529		255.276	2.569		265.037	2.538		270.452	2.474		322.941	2.479		333.748	2.437		391.526	2.623		454.452	2.677
0.16311	2.219		24.7825	2.265		36.152	2.305		81.5149	2.379		101.49	2.345		117.474	2.28		163.393	2.365		187.587	2.382		187.587	2.382		244.982	2.529		255.276	2.569		265.037	2.538		270.452	2.474		322.941	2.479		333.748	2.437		391.526	2.623		454.452	2.676
0.16333	2.219		24.7825	2.265		36.1522	2.305		81.515	2.379		101.49	2.345		117.474	2.28		163.393	2.365		187.588	2.382		187.588	2.382		244.982	2.529		255.276	2.569		265.037	2.537		270.452	2.474		322.941	2.479		333.749	2.437		391.526	2.623		454.453	2.676
0.16356	2.219		24.7826	2.265		36.1525	2.305		81.5151	2.379		101.49	2.345		117.475	2.28		163.393	2.364		187.588	2.383		187.588	2.383		244.982	2.529		255.276	2.569		265.037	2.538		270.452	2.474		322.941	2.479		333.749	2.437		391.527	2.623		454.453	2.676
0.16378	2.219		24.7826	2.265		36.1527	2.304		81.5152	2.379		101.49	2.345		117.475	2.28		163.393	2.365		187.589	2.383		187.589	2.383		244.982	2.529		255.276	2.569		265.037	2.537		270.453	2.474		322.941	2.479		333.749	2.437		391.527	2.623		454.454	2.676
0.164	2.219		24.7827	2.265		36.1529	2.304		81.5153	2.379		101.49	2.345		117.475	2.28		163.393	2.364		187.589	2.383		187.589	2.383		244.982	2.529		255.276	2.569		265.038	2.538		270.453	2.474		322.941	2.478		333.749	2.437		391.527	2.623		454.454	2.676
0.16422	2.219		24.7827	2.264		36.1531	2.305		81.5155	2.379		101.49	2.345		117.475	2.28		163.393	2.364		187.589	2.383		187.589	2.383		244.982	2.529		255.277	2.569		265.038	2.538		270.453	2.474		322.941	2.479		333.75	2.437		391.527	2.623		454.455	2.676
0.16444	2.219		24.7828	2.264		36.1533	2.305		81.5156	2.379		101.491	2.345		117.476	2.28		163.393	2.365		187.59	2.383		187.59	2.383		244.982	2.529		255.277	2.569		265.038	2.538		270.453	2.474		322.941	2.479		333.75	2.437		391.528	2.623		454.456	2.677
0.16467	2.219		24.7828	2.264		36.1536	2.305		81.5157	2.379		101.491	2.345		117.476	2.28		163.393	2.365		187.59	2.383		187.59	2.383		244.982	2.529		255.277	2.569		265.038	2.537		270.454	2.474		322.941	2.478		333.75	2.437		391.528	2.623		454.456	2.676
0.16489	2.219		24.7829	2.265		36.1538	2.305		81.5158	2.379		101.491	2.345		117.476	2.28		163.394	2.365		187.591	2.383		187.591	2.383		244.982	2.529		255.277	2.569		265.038	2.537		270.454	2.474		322.941	2.478		333.751	2.437		391.528	2.623		454.457	2.677
0.16511	2.219		24.7829	2.264		36.154	2.305		81.5159	2.379		101.491	2.345		117.476	2.28		163.394	2.365		187.591	2.383		187.591	2.383		244.983	2.529		255.277	2.569		265.038	2.537		270.454	2.474		322.941	2.478		333.751	2.437		391.529	2.623		454.457	2.677
0.16533	2.219		24.783	2.264		36.1542	2.305		81.516	2.379		101.491	2.345		117.476	2.28		163.394	2.364		187.592	2.383		187.592	2.383		244.983	2.529		255.277	2.569		265.038	2.537		270.454	2.474		322.941	2.478		333.751	2.437		391.529	2.623		454.458	2.677
0.16556	2.219		24.7831	2.265		36.1544	2.305		81.5161	2.379		101.491	2.344		117.477	2.28		163.394	2.364		187.592	2.383		187.592	2.383		244.983	2.529		255.277	2.569		265.038	2.537		270.454	2.474		322.941	2.478		333.751	2.437		391.529	2.623		454.458	2.677
0.16578	2.219		24.7831	2.264		36.1547	2.305		81.5162	2.379		101.491	2.344		117.477	2.28		163.394	2.364		187.593	2.383		187.593	2.383		244.983	2.529		255.277	2.569		265.038	2.537		270.455	2.474		322.941	2.478		333.752	2.437		391.529	2.623		454.459	2.677
0.166	2.219		24.7832	2.265		36.1549	2.305		81.5163	2.379		101.491	2.344		117.477	2.28		163.394	2.364		187.593	2.383		187.593	2.383		244.983	2.529		255.277	2.569		265.039	2.537		270.455	2.474		322.942	2.478		333.752	2.437		391.53	2.623		454.459	2.678
0.16622	2.219		24.7832	2.265		36.1551	2.304		81.5165	2.379		101.491	2.344		117.477	2.28		163.394	2.364		187.594	2.383		187.594	2.383		244.983	2.529		255.278	2.569		265.039	2.537		270.455	2.474		322.942	2.478		333.752	2.437		391.53	2.623		454.46	2.678
0.16644	2.219		24.7833	2.264		36.1553	2.305		81.5166	2.379		101.492	2.344		117.478	2.28		163.394	2.365		187.594	2.383		187.594	2.383		244.983	2.529		255.278	2.569		265.039	2.537		270.455	2.474		322.942	2.478		333.752	2.437		391.53	2.623		454.461	2.678
0.16667	2.219		24.7833	2.264		36.1556	2.304		81.5167	2.379		101.492	2.344		117.478	2.28		163.394	2.365		187.594	2.383		187.594	2.383		244.983	2.529		255.278	2.569		265.039	2.537		270.456	2.474		322.942	2.478		333.753	2.437		391.531	2.623		454.461	2.678
0.16689	2.219		24.7834	2.264		36.1558	2.304		81.5168	2.379		101.492	2.344		117.478	2.28		163.395	2.365		187.595	2.383		187.595	2.383		244.983	2.529		255.278	2.569		265.039	2.537		270.456	2.474		322.942	2.478		333.753	2.437		391.531	2.623		454.462	2.678
0.16711	2.22		24.7834	2.264		36.156	2.304		81.5169	2.379		101.492	2.344		117.478	2.28		163.395	2.365		187.595	2.383		187.595	2.383		244.984	2.529		255.278	2.569		265.039	2.537		270.456	2.474		322.942	2.478		333.753	2.437		391.531	2.623		454.462	2.678
0.16733	2.22		24.7835	2.264		36.1562	2.304		81.517	2.379		101.492	2.345		117.478	2.28		163.395	2.365		187.596	2.383		187.596	2.383		244.984	2.529		255.278	2.569		265.039	2.537		270.456	2.474		322.942	2.478		333.754	2.437		391.531	2.623		454.463	2.678
0.16756	2.22		24.7836	2.264		36.1564	2.304		81.5171	2.379		101.492	2.344		117.479	2.28		163.395	2.365		187.596	2.383		187.596	2.383		244.984	2.529		255.278	2.569		265.039	2.537		270.456	2.474		322.942	2.478		333.754	2.437		391.532	2.623		454.463	2.678
0.16778	2.22		24.7836	2.264		36.1567	2.304		81.5172	2.379		101.492	2.344		117.479	2.28		163.395	2.365		187.597	2.383		187.597	2.383		244.984	2.529		255.278	2.569		265.039	2.537		270.457	2.474		322.942	2.478		333.754	2.437		391.532	2.623		454.464	2.679
0.168	2.22		24.7837	2.264		36.1569	2.304		81.5173	2.379		101.492	2.344		117.479	2.28		163.395	2.365		187.597	2.383		187.597	2.383		244.984	2.529		255.278	2.569		265.04	2.537		270.457	2.474		322.942	2.478		333.754	2.437		391.532	2.623		454.464	2.679
0.16822	2.22		24.7837	2.264		36.1571	2.304		81.5174	2.379		101.492	2.344		117.479	2.28		163.395	2.365		187.597	2.383		187.597	2.383		244.984	2.529		255.279	2.569		265.04	2.537		270.457	2.474		322.942	2.478		333.755	2.437		391.533	2.623		454.465	2.679
0.16844	2.22		24.7838	2.264		36.1573	2.304		81.5176	2.379		101.493	2.344		117.48	2.28		163.395	2.365		187.598	2.383		187.598	2.383		244.984	2.529		255.279	2.569		265.04	2.537		270.457	2.474		322.942	2.478		333.755	2.437		391.533	2.623		454.466	2.679
0.16867	2.22		24.7838	2.264		36.1576	2.305		81.5177	2.379		101.493	2.344		117.48	2.28		163.395	2.365		187.598	2.383		187.598	2.383		244.984	2.529		255.279	2.569		265.04	2.537		270.458	2.474		322.942	2.478		333.755	2.437		391.533	2.623		454.466	2.679
0.16889	2.22		24.7839	2.264		36.1578	2.305		81.5178	2.379		101.493	2.344		117.48	2.28		163.396	2.365		187.599	2.383		187.599	2.383		244.984	2.529		255.279	2.569		265.04	2.537		270.458	2.474		322.942	2.478		333.756	2.437		391.533	2.623		454.467	2.679
0.16911	2.22		24.784	2.264		36.158	2.305		81.5179	2.379		101.493	2.344		117.48	2.28		163.396	2.365		187.599	2.383		187.599	2.383		244.985	2.529		255.279	2.569		265.04	2.537		270.458	2.474		322.942	2.478		333.756	2.437		391.534	2.623		454.467	2.679
0.16933	2.22		24.784	2.264		36.1582	2.305		81.518	2.379		101.493	2.344		117.48	2.28		163.396	2.365		187.6	2.383		187.6	2.383		244.985	2.529		255.279	2.569		265.04	2.537		270.458	2.474		322.942	2.478		333.756	2.437		391.534	2.622		454.468	2.679
0.16956	2.22		24.7841	2.264		36.1585	2.305		81.5181	2.379		101.493	2.344		117.481	2.28		163.396	2.365		187.6	2.383		187.6	2.383		244.985	2.529		255.279	2.569		265.04	2.537		270.458	2.474		322.942	2.478		333.756	2.436		391.534	2.623		454.468	2.679
0.16978	2.22		24.7841	2.264		36.1587	2.305		81.5182	2.379		101.493	2.344		117.481	2.28		163.396	2.365		187.601	2.383		187.601	2.383		244.985	2.528		255.279	2.569		265.04	2.537		270.459	2.474		322.942	2.478		333.757	2.436		391.534	2.623		454.469	2.679
0.17	2.22		24.7842	2.264		36.1589	2.305		81.5183	2.379		101.493	2.344		117.481	2.28		163.396	2.365		187.601	2.383		187.601	2.383		244.985	2.529		255.279	2.569		265.041	2.537		270.459	2.474		322.942	2.478		333.757	2.436		391.535	2.623		454.469	2.679
0.17022	2.22		24.7842	2.264		36.1591	2.305		81.5185	2.379		101.493	2.344		117.481	2.28		163.396	2.365		187.601	2.383		187.601	2.383		244.985	2.529		255.28	2.569		265.041	2.537		270.459	2.474		322.943	2.478		333.757	2.437		391.535	2.623		454.47	2.679
0.17044	2.22		24.7843	2.264		36.1593	2.305		81.5186	2.379		101.494	2.344		117.482	2.28		163.396	2.365		187.602	2.383		187.602	2.383		244.985	2.528		255.28	2.569		265.041	2.538		270.459	2.474		322.943	2.478		333.757	2.437		391.535	2.623		454.471	2.679
0.17067	2.22		24.7843	2.264		36.1596	2.305		81.5187	2.379		101.494	2.344		117.482	2.28		163.396	2.365		187.602	2.383		187.602	2.383		244.985	2.529		255.28	2.569		265.041	2.537		270.46	2.474		322.943	2.478		333.758	2.436		391.536	2.623		454.471	2.679
0.17089	2.22		24.7844	2.264		36.1598	2.305		81.5188	2.379		101.494	2.344		117.482	2.28		163.397	2.365		187.603	2.383		187.603	2.383		244.985	2.529		255.28	2.569		265.041	2.537		270.46	2.474		322.943	2.478		333.758	2.437		391.536	2.623		454.472	2.679
0.17111	2.22		24.7844	2.264		36.16	2.305		81.5189	2.379		101.494	2.344		117.482	2.28		163.397	2.365		187.603	2.383		187.603	2.383		244.986	2.529		255.28	2.569		265.041	2.537		270.46	2.474		322.943	2.478		333.758	2.437		391.536	2.623		454.472	2.68
0.17133	2.22		24.7845	2.264		36.1602	2.305		81.519	2.379		101.494	2.344		117.482	2.28		163.397	2.365		187.604	2.383		187.604	2.383		244.986	2.529		255.28	2.569		265.041	2.537		270.46	2.474		322.943	2.478		333.759	2.436		391.536	2.623		454.473	2.68
0.17156	2.22		24.7846	2.264		36.1604	2.305		81.5191	2.379		101.494	2.344		117.483	2.28		163.397	2.365		187.604	2.383		187.604	2.383		244.986	2.529		255.28	2.569		265.041	2.537		270.46	2.474		322.943	2.478		333.759	2.436		391.537	2.623		454.473	2.68
0.17178	2.22		24.7846	2.264		36.1607	2.305		81.5192	2.379		101.494	2.344		117.483	2.28		163.397	2.365		187.605	2.383		187.605	2.383		244.986	2.528		255.28	2.569		265.041	2.537		270.461	2.474		322.943	2.478		333.759	2.436		391.537	2.623		454.474	2.68
0.172	2.22		24.7847	2.264		36.1609	2.305		81.5193	2.379		101.494	2.344		117.483	2.28		163.397	2.365		187.605	2.383		187.605	2.383		244.986	2.529		255.28	2.569		265.042	2.537		270.461	2.474		322.943	2.478		333.759	2.436		391.537	2.623		454.474	2.68
0.17222	2.22		24.7847	2.264		36.1611	2.305		81.5195	2.379		101.494	2.344		117.483	2.28		163.397	2.365		187.606	2.383		187.606	2.383		244.986	2.528		255.281	2.569		265.042	2.537		270.461	2.474		322.943	2.478		333.76	2.436		391.538	2.623		454.475	2.68
0.17244	2.22		24.7848	2.264		36.1613	2.305		81.5196	2.379		101.495	2.344		117.484	2.28		163.397	2.365		187.606	2.383		187.606	2.383		244.986	2.528		255.281	2.569		265.042	2.537		270.461	2.474		322.943	2.478		333.76	2.436		391.538	2.623		454.476	2.68
0.17267	2.22		24.7848	2.264		36.1616	2.305		81.5197	2.379		101.495	2.344		117.484	2.28		163.397	2.365		187.606	2.383		187.606	2.383		244.986	2.528		255.281	2.569		265.042	2.537		270.462	2.474		322.943	2.478		333.76	2.436		391.538	2.623		454.476	2.68
0.17289	2.22		24.7849	2.264		36.1618	2.305		81.5198	2.379		101.495	2.344		117.484	2.28		163.398	2.365		187.607	2.383		187.607	2.383		244.986	2.528		255.281	2.569		265.042	2.537		270.462	2.474		322.943	2.478		333.761	2.436		391.538	2.623		454.477	2.68
0.17311	2.22		24.7849	2.264		36.162	2.305		81.5199	2.379		101.495	2.344		117.484	2.28		163.398	2.365		187.607	2.383		187.607	2.383		244.987	2.528		255.281	2.569		265.042	2.537		270.462	2.474		322.943	2.478		333.761	2.436		391.539	2.623		454.477	2.68
0.17333	2.22		24.785	2.264		36.1622	2.305		81.52	2.379		101.495	2.344		117.484	2.28		163.398	2.365		187.608	2.383		187.608	2.383		244.987	2.528		255.281	2.569		265.042	2.537		270.462	2.474		322.943	2.478		333.761	2.436		391.539	2.623		454.478	2.68
0.17356	2.22		24.7851	2.264		36.1624	2.304		81.5201	2.379		101.495	2.344		117.485	2.28		163.398	2.365		187.608	2.383		187.608	2.383		244.987	2.528		255.281	2.569		265.042	2.537		270.462	2.474		322.943	2.478		333.761	2.436		391.539	2.623		454.478	2.681
0.17378	2.22		24.7851	2.264		36.1627	2.305		81.5202	2.379		101.495	2.344		117.485	2.28		163.398	2.365		187.609	2.383		187.609	2.383		244.987	2.528		255.281	2.569		265.042	2.537		270.463	2.474		322.943	2.478		333.762	2.436		391.539	2.623		454.479	2.68
0.174	2.22		24.7852	2.264		36.1629	2.305		81.5203	2.379		101.495	2.344		117.485	2.28		163.398	2.365		187.609	2.383		187.609	2.383		244.987	2.528		255.281	2.569		265.043	2.537		270.463	2.474		322.943	2.478		333.762	2.436		391.54	2.622		454.479	2.681
0.17422	2.221		24.7852	2.264		36.1631	2.304		81.5204	2.379		101.495	2.344		117.485	2.28		163.398	2.365		187.609	2.383		187.609	2.383		244.987	2.528		255.282	2.569		265.043	2.537		270.463	2.474		322.944	2.478		333.762	2.436		391.54	2.623		454.48	2.681
0.17444	2.221		24.7853	2.264		36.1633	2.305		81.5206	2.379		101.496	2.344		117.486	2.28		163.398	2.365		187.61	2.383		187.61	2.383		244.987	2.528		255.282	2.569		265.043	2.537		270.463	2.474		322.944	2.478		333.762	2.436		391.54	2.623		454.481	2.681
0.17467	2.221		24.7853	2.265		36.1636	2.305		81.5207	2.379		101.496	2.345		117.486	2.28		163.398	2.365		187.61	2.383		187.61	2.383		244.987	2.528		255.282	2.569		265.043	2.537		270.464	2.474		322.944	2.478		333.763	2.436		391.541	2.623		454.481	2.681
0.17489	2.221		24.7854	2.265		36.1638	2.305		81.5208	2.379		101.496	2.344		117.486	2.28		163.399	2.365		187.611	2.383		187.611	2.383		244.987	2.528		255.282	2.569		265.043	2.537		270.464	2.474		322.944	2.478		333.763	2.436		391.541	2.623		454.482	2.681
0.17511	2.221		24.7855	2.265		36.164	2.305		81.5209	2.379		101.496	2.344		117.486	2.28		163.399	2.365		187.611	2.383		187.611	2.383		244.988	2.528		255.282	2.569		265.043	2.537		270.464	2.474		322.944	2.478		333.763	2.436		391.541	2.623		454.482	2.681
0.17533	2.221		24.7855	2.266		36.1642	2.305		81.521	2.379		101.496	2.344		117.486	2.28		163.399	2.365		187.612	2.383		187.612	2.383		244.988	2.528		255.282	2.569		265.043	2.537		270.464	2.474		322.944	2.478		333.764	2.436		391.541	2.623		454.483	2.681
0.17556	2.221		24.7856	2.266		36.1645	2.305		81.5211	2.379		101.496	2.344		117.487	2.28		163.399	2.365		187.612	2.383		187.612	2.383		244.988	2.528		255.282	2.569		265.043	2.537		270.464	2.474		322.944	2.478		333.764	2.436		391.542	2.623		454.483	2.681
0.17578	2.221		24.7856	2.265		36.1647	2.305		81.5212	2.379		101.496	2.344		117.487	2.28		163.399	2.365		187.613	2.383		187.613	2.383		244.988	2.528		255.282	2.569		265.043	2.537		270.465	2.474		322.944	2.478		333.764	2.436		391.542	2.623		454.484	2.681
0.176	2.221		24.7857	2.266		36.1649	2.305		81.5213	2.379		101.496	2.344		117.487	2.28		163.399	2.365		187.613	2.383		187.613	2.383		244.988	2.528		255.282	2.569		265.044	2.537		270.465	2.474		322.944	2.478		333.764	2.436		391.542	2.623		454.484	2.681
0.17622	2.221		24.7857	2.265		36.1651	2.305		81.5215	2.379		101.496	2.344		117.487	2.28		163.399	2.365		187.614	2.383		187.614	2.383		244.988	2.528		255.283	2.569		265.044	2.537		270.465	2.474		322.944	2.478		333.765	2.436		391.543	2.622		454.485	2.681
0.17644	2.221		24.7858	2.265		36.1653	2.305		81.5216	2.379		101.497	2.344		117.488	2.28		163.399	2.365		187.614	2.383		187.614	2.383		244.988	2.528		255.283	2.569		265.044	2.537		270.465	2.474		322.944	2.478		333.765	2.436		391.543	2.623		454.486	2.681
0.17667	2.221		24.7858	2.266		36.1656	2.305		81.5217	2.379		101.497	2.344		117.488	2.28		163.399	2.365		187.614	2.383		187.614	2.383		244.988	2.528		255.283	2.569		265.044	2.537		270.466	2.474		322.944	2.478		333.765	2.436		391.543	2.623		454.486	2.682
0.17689	2.222		24.7859	2.266		36.1658	2.305		81.5218	2.379		101.497	2.344		117.488	2.28		163.4	2.365		187.615	2.383		187.615	2.383		244.988	2.528		255.283	2.569		265.044	2.537		270.466	2.474		322.944	2.478		333.766	2.436		391.543	2.623		454.487	2.682
0.17711	2.222		24.7859	2.266		36.166	2.304		81.5219	2.379		101.497	2.344		117.488	2.28		163.4	2.365		187.615	2.383		187.615	2.383		244.989	2.528		255.283	2.569		265.044	2.537		270.466	2.474		322.944	2.478		333.766	2.436		391.544	2.623		454.487	2.682
0.17733	2.222		24.786	2.266		36.1662	2.304		81.522	2.379		101.497	2.344		117.488	2.28		163.4	2.365		187.616	2.383		187.616	2.383		244.989	2.528		255.283	2.569		265.044	2.537		270.466	2.474		322.944	2.478		333.766	2.436		391.544	2.623		454.488	2.682
0.17756	2.222		24.7861	2.265		36.1664	2.304		81.5221	2.379		101.497	2.344		117.489	2.28		163.4	2.365		187.616	2.383		187.616	2.383		244.989	2.528		255.283	2.57		265.044	2.537		270.466	2.474		322.944	2.478		333.766	2.436		391.544	2.623		454.488	2.682
0.17778	2.222		24.7861	2.265		36.1667	2.304		81.5222	2.379		101.497	2.344		117.489	2.28		163.4	2.365		187.617	2.383		187.617	2.383		244.989	2.528		255.283	2.57		265.044	2.537		270.467	2.474		322.944	2.478		333.767	2.436		391.544	2.623		454.489	2.682
0.178	2.222		24.7862	2.265		36.1669	2.304		81.5223	2.379		101.497	2.344		117.489	2.28		163.4	2.365		187.617	2.383		187.617	2.383		244.989	2.528		255.283	2.57		265.045	2.537		270.467	2.474		322.945	2.478		333.767	2.436		391.545	2.623		454.489	2.682
0.17822	2.222		24.7862	2.265		36.1671	2.304		81.5225	2.379		101.497	2.344		117.489	2.28		163.4	2.365		187.618	2.383		187.618	2.383		244.989	2.529		255.284	2.57		265.045	2.537		270.467	2.474		322.945	2.478		333.767	2.436		391.545	2.623		454.49	2.682
0.17844	2.222		24.7863	2.265		36.1673	2.304		81.5226	2.379		101.498	2.344		117.49	2.28		163.4	2.365		187.618	2.383		187.618	2.383		244.989	2.528		255.284	2.57		265.045	2.537		270.467	2.474		322.945	2.478		333.767	2.436		391.545	2.623		454.491	2.682
0.17867	2.222		24.7863	2.265		36.1676	2.305		81.5227	2.379		101.498	2.344		117.49	2.28		163.4	2.365		187.618	2.383		187.618	2.383		244.989	2.528		255.284	2.57		265.045	2.537		270.468	2.474		322.945	2.478		333.768	2.436		391.546	2.623		454.491	2.682
0.17889	2.222		24.7864	2.265		36.1678	2.304		81.5228	2.379		101.498	2.344		117.49	2.28		163.401	2.365		187.619	2.383		187.619	2.383		244.989	2.528		255.284	2.57		265.045	2.537		270.468	2.474		322.945	2.478		333.768	2.436		391.546	2.623		454.492	2.683
0.17911	2.222		24.7864	2.265		36.168	2.305		81.5229	2.379		101.498	2.344		117.49	2.28		163.401	2.365		187.619	2.383		187.619	2.383		244.99	2.528		255.284	2.57		265.045	2.537		270.468	2.474		322.945	2.478		333.768	2.436		391.546	2.623		454.492	2.683
0.17933	2.222		24.7865	2.265		36.1682	2.305		81.523	2.379		101.498	2.344		117.49	2.28		163.401	2.365		187.62	2.383		187.62	2.383		244.99	2.528		255.284	2.569		265.045	2.537		270.468	2.474		322.945	2.478		333.769	2.436		391.546	2.623		454.493	2.683
0.17956	2.222		24.7866	2.265		36.1684	2.305		81.5231	2.379		101.498	2.344		117.491	2.28		163.401	2.365		187.62	2.383		187.62	2.383		244.99	2.528		255.284	2.569		265.045	2.537		270.468	2.474		322.945	2.478		333.769	2.436		391.547	2.623		454.493	2.683
0.17978	2.222		24.7866	2.265		36.1687	2.305		81.5232	2.379		101.498	2.344		117.491	2.28		163.401	2.365		187.621	2.382		187.621	2.382		244.99	2.528		255.284	2.569		265.045	2.537		270.469	2.474		322.945	2.478		333.769	2.436		391.547	2.623		454.494	2.683
0.18	2.222		24.7867	2.265		36.1689	2.305		81.5233	2.379		101.498	2.344		117.491	2.28		163.401	2.365		187.621	2.382		187.621	2.382		244.99	2.528		255.284	2.569		265.046	2.537		270.469	2.474		322.945	2.478		333.769	2.436		391.547	2.623		454.494	2.683
0.18022	2.222		24.7867	2.265		36.1691	2.304		81.5234	2.379		101.498	2.344		117.491	2.28		163.401	2.365		187.621	2.382		187.621	2.382		244.99	2.528		255.285	2.569		265.046	2.537		270.469	2.474		322.945	2.478		333.77	2.436		391.548	2.622		454.495	2.683
0.18044	2.222		24.7868	2.265		36.1693	2.304		81.5236	2.379		101.499	2.344		117.492	2.28		163.401	2.365		187.622	2.383		187.622	2.383		244.99	2.528		255.285	2.569		265.046	2.537		270.469	2.474		322.945	2.478		333.77	2.436		391.548	2.622		454.496	2.683
0.18067	2.222		24.7868	2.265		36.1696	2.305		81.5237	2.379		101.499	2.344		117.492	2.28		163.401	2.365		187.623	2.382		187.623	2.382		244.99	2.528		255.285	2.569		265.046	2.537		270.47	2.474		322.945	2.478		333.77	2.436		391.548	2.622		454.496	2.683
0.18089	2.222		24.7869	2.265		36.1698	2.305		81.5238	2.379		101.499	2.344		117.492	2.28		163.402	2.365		187.623	2.383		187.623	2.383		244.99	2.528		255.285	2.569		265.046	2.537		270.47	2.474		322.945	2.478		333.771	2.436		391.548	2.622		454.497	2.683
0.18111	2.223		24.787	2.265		36.17	2.305		81.5239	2.379		101.499	2.344		117.492	2.28		163.402	2.365		187.623	2.383		187.623	2.383		244.991	2.528		255.285	2.569		265.046	2.537		270.47	2.474		322.945	2.478		333.771	2.436		391.549	2.622		454.497	2.683
0.18133	2.223		24.787	2.265		36.1702	2.305		81.524	2.379		101.499	2.344		117.492	2.28		163.402	2.365		187.624	2.383		187.624	2.383		244.991	2.529		255.285	2.569		265.046	2.537		270.47	2.474		322.945	2.478		333.771	2.436		391.549	2.622		454.498	2.683
0.18156	2.223		24.7871	2.265		36.1705	2.305		81.5241	2.379		101.499	2.344		117.493	2.28		163.402	2.365		187.624	2.383		187.624	2.383		244.991	2.529		255.285	2.569		265.046	2.537		270.47	2.474		322.945	2.478		333.771	2.436		391.549	2.622		454.498	2.683
0.18178	2.223		24.7871	2.265		36.1707	2.305		81.5242	2.379		101.499	2.344		117.493	2.28		163.402	2.365		187.625	2.383		187.625	2.383		244.991	2.529		255.285	2.569		265.046	2.537		270.471	2.474		322.945	2.478		333.772	2.436		391.549	2.622		454.499	2.683
0.182	2.223		24.7872	2.265		36.1709	2.305		81.5243	2.379		101.499	2.344		117.493	2.28		163.402	2.365		187.625	2.383		187.625	2.383		244.991	2.529		255.285	2.569		265.047	2.537		270.471	2.474		322.945	2.478		333.772	2.436		391.55	2.622		454.499	2.684
0.18222	2.223		24.7872	2.265		36.1711	2.305		81.5245	2.379		101.499	2.344		117.493	2.28		163.402	2.365		187.626	2.383		187.626	2.383		244.991	2.529		255.286	2.569		265.047	2.537		270.471	2.474		322.946	2.478		333.772	2.436		391.55	2.622		454.5	2.684
0.18244	2.223		24.7873	2.265		36.1713	2.305		81.5246	2.379		101.5	2.344		117.494	2.28		163.402	2.365		187.626	2.382		187.626	2.382		244.991	2.529		255.286	2.569		265.047	2.537		270.471	2.474		322.946	2.478		333.772	2.436		391.55	2.622		454.501	2.684
0.18267	2.223		24.7873	2.265		36.1716	2.305		81.5247	2.379		101.5	2.344		117.494	2.28		163.402	2.365		187.626	2.382		187.626	2.382		244.991	2.529		255.286	2.569		265.047	2.537		270.472	2.474		322.946	2.478		333.773	2.436		391.551	2.622		454.501	2.684
0.18289	2.223		24.7874	2.265		36.1718	2.305		81.5248	2.379		101.5	2.344		117.494	2.28		163.403	2.365		187.627	2.383		187.627	2.383		244.991	2.529		255.286	2.569		265.047	2.537		270.472	2.474		322.946	2.478		333.773	2.436		391.551	2.622		454.502	2.683
0.18311	2.223		24.7874	2.265		36.172	2.305		81.5249	2.379		101.5	2.344		117.494	2.28		163.403	2.365		187.627	2.382		187.627	2.382		244.992	2.529		255.286	2.569		265.047	2.537		270.472	2.474		322.946	2.478		333.773	2.436		391.551	2.622		454.502	2.683
0.18333	2.223		24.7875	2.265		36.1722	2.304		81.525	2.379		101.5	2.344		117.494	2.28		163.403	2.365		187.628	2.382		187.628	2.382		244.992	2.529		255.286	2.569		265.047	2.537		270.472	2.474		322.946	2.478		333.774	2.436		391.551	2.622		454.503	2.684
0.18356	2.223		24.7876	2.265		36.1724	2.304		81.5251	2.379		101.5	2.344		117.495	2.28		163.403	2.365		187.628	2.382		187.628	2.382		244.992	2.529		255.286	2.569		265.047	2.537		270.472	2.474		322.946	2.478		333.774	2.436		391.552	2.622		454.503	2.684
0.18378	2.223		24.7876	2.265		36.1727	2.304		81.5252	2.379		101.5	2.344		117.495	2.28		163.403	2.365		187.629	2.382		187.629	2.382		244.992	2.529		255.286	2.57		265.047	2.537		270.473	2.474		322.946	2.478		333.774	2.436		391.552	2.622		454.504	2.684
0.184	2.223		24.7877	2.265		36.1729	2.304		81.5253	2.379		101.5	2.344		117.495	2.28		163.403	2.365		187.629	2.382		187.629	2.382		244.992	2.529		255.286	2.57		265.048	2.537		270.473	2.474		322.946	2.478		333.774	2.436		391.552	2.622		454.504	2.684
0.18422	2.223		24.7877	2.265		36.1731	2.304		81.5255	2.379		101.5	2.344		117.495	2.28		163.403	2.365		187.629	2.382		187.629	2.382		244.992	2.529		255.287	2.57		265.048	2.537		270.473	2.474		322.946	2.478		333.775	2.436		391.553	2.622		454.505	2.684
0.18444	2.223		24.7878	2.265		36.1733	2.304		81.5256	2.379		101.501	2.344		117.496	2.28		163.403	2.365		187.63	2.383		187.63	2.383		244.992	2.529		255.287	2.57		265.048	2.537		270.473	2.474		322.946	2.478		333.775	2.436		391.553	2.622		454.506	2.684
0.18467	2.223		24.7878	2.265		36.1736	2.304		81.5257	2.379		101.501	2.344		117.496	2.28		163.403	2.365		187.63	2.383		187.63	2.383		244.992	2.529		255.287	2.57		265.048	2.537		270.474	2.474		322.946	2.478		333.775	2.436		391.553	2.622		454.506	2.684
0.18489	2.223		24.7879	2.265		36.1738	2.304		81.5258	2.379		101.501	2.344		117.496	2.28		163.404	2.365		187.631	2.382		187.631	2.382		244.992	2.528		255.287	2.57		265.048	2.537		270.474	2.474		322.946	2.478		333.776	2.436		391.553	2.622		454.507	2.684
0.18511	2.223		24.7879	2.265		36.174	2.304		81.5259	2.379		101.501	2.344		117.496	2.28		163.404	2.365		187.631	2.383		187.631	2.383		244.993	2.529		255.287	2.57		265.048	2.537		270.474	2.474		322.946	2.478		333.776	2.435		391.554	2.622		454.507	2.685
0.18533	2.223		24.788	2.265		36.1742	2.304		81.526	2.379		101.501	2.344		117.496	2.28		163.404	2.365		187.632	2.383		187.632	2.383		244.993	2.529		255.287	2.57		265.048	2.537		270.474	2.474		322.946	2.478		333.776	2.435		391.554	2.622		454.508	2.685
0.18556	2.224		24.7881	2.265		36.1745	2.304		81.5261	2.379		101.501	2.344		117.497	2.28		163.404	2.365		187.632	2.383		187.632	2.383		244.993	2.529		255.287	2.569		265.048	2.537		270.474	2.474		322.946	2.478		333.776	2.436		391.554	2.622		454.508	2.685
0.18578	2.224		24.7881	2.265		36.1747	2.304		81.5262	2.379		101.501	2.344		117.497	2.28		163.404	2.365		187.632	2.383		187.632	2.383		244.993	2.529		255.287	2.569		265.048	2.537		270.475	2.474		322.946	2.478		333.777	2.436		391.554	2.622		454.509	2.685
0.186	2.224		24.7882	2.265		36.1749	2.304		81.5263	2.379		101.501	2.344		117.497	2.28		163.404	2.365		187.633	2.382		187.633	2.382		244.993	2.529		255.287	2.569		265.049	2.537		270.475	2.474		322.947	2.478		333.777	2.436		391.555	2.622		454.509	2.685
0.18622	2.224		24.7882	2.265		36.1751	2.304		81.5264	2.379		101.501	2.344		117.497	2.28		163.404	2.365		187.634	2.382		187.634	2.382		244.993	2.529		255.288	2.569		265.049	2.537		270.475	2.474		322.947	2.478		333.777	2.436		391.555	2.622		454.51	2.685
0.18644	2.224		24.7883	2.265		36.1753	2.304		81.5266	2.379		101.502	2.344		117.498	2.28		163.404	2.365		187.634	2.382		187.634	2.382		244.993	2.529		255.288	2.569		265.049	2.537		270.475	2.474		322.947	2.478		333.777	2.436		391.555	2.622		454.511	2.685
0.18667	2.224		24.7883	2.265		36.1756	2.304		81.5267	2.379		101.502	2.344		117.498	2.28		163.404	2.365		187.634	2.382		187.634	2.382		244.993	2.529		255.288	2.569		265.049	2.537		270.476	2.474		322.947	2.478		333.778	2.436		391.556	2.622		454.511	2.686
0.18689	2.224		24.7884	2.265		36.1758	2.304		81.5268	2.379		101.502	2.344		117.498	2.28		163.405	2.365		187.635	2.383		187.635	2.383		244.993	2.529		255.288	2.569		265.049	2.536		270.476	2.474		322.947	2.478		333.778	2.436		391.556	2.622		454.512	2.686
0.18711	2.224		24.7885	2.265		36.176	2.304		81.5269	2.379		101.502	2.344		117.498	2.28		163.405	2.365		187.635	2.382		187.635	2.382		244.994	2.528		255.288	2.569		265.049	2.537		270.476	2.474		322.947	2.478		333.778	2.435		391.556	2.622		454.512	2.686
0.18733	2.224		24.7885	2.265		36.1762	2.304		81.527	2.379		101.502	2.344		117.498	2.28		163.405	2.365		187.636	2.382		187.636	2.382		244.994	2.529		255.288	2.569		265.049	2.536		270.476	2.474		322.947	2.478		333.779	2.435		391.556	2.622		454.513	2.686
0.18756	2.224		24.7886	2.265		36.1765	2.304		81.5271	2.379		101.502	2.344		117.499	2.28		163.405	2.365		187.636	2.382		187.636	2.382		244.994	2.528		255.288	2.569		265.049	2.536		270.476	2.474		322.947	2.478		333.779	2.435		391.557	2.622		454.513	2.686
0.18778	2.224		24.7886	2.265		36.1767	2.304		81.5272	2.379		101.502	2.344		117.499	2.28		163.405	2.365		187.637	2.382		187.637	2.382		244.994	2.528		255.288	2.569		265.049	2.537		270.477	2.474		322.947	2.478		333.779	2.436		391.557	2.622		454.514	2.686
0.188	2.224		24.7887	2.265		36.1769	2.304		81.5273	2.379		101.502	2.344		117.499	2.28		163.405	2.365		187.637	2.382		187.637	2.382		244.994	2.528		255.288	2.569		265.05	2.537		270.477	2.474		322.947	2.478		333.779	2.436		391.557	2.622		454.514	2.687
0.18822	2.224		24.7887	2.265		36.1771	2.304		81.5275	2.379		101.502	2.344		117.499	2.28		163.405	2.365		187.637	2.383		187.637	2.383		244.994	2.528		255.289	2.57		265.05	2.537		270.477	2.474		322.947	2.478		333.78	2.435		391.558	2.622		454.515	2.687
0.18844	2.224		24.7888	2.265		36.1773	2.304		81.5276	2.379		101.503	2.344		117.5	2.28		163.405	2.365		187.638	2.383		187.638	2.383		244.994	2.528		255.289	2.569		265.05	2.537		270.477	2.474		322.947	2.478		333.78	2.436		391.558	2.622		454.516	2.687
0.18867	2.224		24.7888	2.265		36.1776	2.304		81.5277	2.379		101.503	2.344		117.5	2.28		163.405	2.365		187.638	2.383		187.638	2.383		244.994	2.528		255.289	2.57		265.05	2.537		270.478	2.474		322.947	2.478		333.78	2.436		391.558	2.622		454.516	2.687
0.18889	2.224		24.7889	2.265		36.1778	2.304		81.5278	2.379		101.503	2.344		117.5	2.28		163.406	2.365		187.639	2.383		187.639	2.383		244.994	2.528		255.289	2.57		265.05	2.537		270.478	2.474		322.947	2.478		333.781	2.436		391.558	2.622		454.517	2.687
0.18911	2.224		24.7889	2.265		36.178	2.304		81.5279	2.379		101.503	2.344		117.5	2.28		163.406	2.366		187.639	2.383		187.639	2.383		244.995	2.528		255.289	2.57		265.05	2.537		270.478	2.474		322.947	2.478		333.781	2.435		391.559	2.622		454.517	2.687
0.18933	2.224		24.789	2.265		36.1782	2.304		81.528	2.379		101.503	2.344		117.5	2.28		163.406	2.365		187.64	2.382		187.64	2.382		244.995	2.529		255.289	2.57		265.05	2.537		270.478	2.474		322.947	2.478		333.781	2.435		391.559	2.622		454.518	2.687
0.18956	2.225		24.7891	2.265		36.1784	2.304		81.5281	2.379		101.503	2.344		117.501	2.28		163.406	2.365		187.64	2.382		187.64	2.382		244.995	2.529		255.289	2.57		265.05	2.537		270.478	2.474		322.947	2.478		333.781	2.435		391.559	2.622		454.518	2.687
0.18978	2.224		24.7891	2.265		36.1787	2.304		81.5282	2.379		101.503	2.344		117.501	2.28		163.406	2.365		187.641	2.382		187.641	2.382		244.995	2.529		255.289	2.57		265.05	2.537		270.479	2.474		322.947	2.478		333.782	2.435		391.559	2.622		454.519	2.687
0.19	2.225		24.7892	2.265		36.1789	2.304		81.5283	2.379		101.503	2.344		117.501	2.28		163.406	2.366		187.641	2.382		187.641	2.382		244.995	2.529		255.289	2.57		265.051	2.537		270.479	2.474		322.947	2.478		333.782	2.435		391.56	2.622		454.519	2.687
0.19022	2.225		24.7892	2.265		36.1791	2.304		81.5285	2.379		101.503	2.344		117.501	2.28		163.406	2.366		187.641	2.382		187.641	2.382		244.995	2.529		255.29	2.57		265.051	2.537		270.479	2.474		322.948	2.478		333.782	2.435		391.56	2.622		454.52	2.687
0.19044	2.225		24.7893	2.265		36.1793	2.304		81.5286	2.379		101.504	2.344		117.502	2.28		163.406	2.366		187.642	2.382		187.642	2.382		244.995	2.529		255.29	2.57		265.051	2.537		270.479	2.474		322.948	2.478		333.783	2.435		391.56	2.622		454.521	2.687
0.19067	2.225		24.7893	2.264		36.1796	2.304		81.5287	2.379		101.504	2.344		117.502	2.28		163.406	2.366		187.643	2.382		187.643	2.382		244.995	2.529		255.29	2.57		265.051	2.537		270.48	2.474		322.948	2.478		333.783	2.435		391.561	2.622		454.521	2.687
0.19089	2.225		24.7894	2.264		36.1798	2.304		81.5288	2.379		101.504	2.344		117.502	2.28		163.407	2.366		187.643	2.382		187.643	2.382		244.995	2.529		255.29	2.57		265.051	2.537		270.48	2.474		322.948	2.478		333.783	2.435		391.561	2.622		454.522	2.687
0.19111	2.225		24.7894	2.264		36.18	2.304		81.5289	2.379		101.504	2.344		117.502	2.28		163.407	2.366		187.643	2.382		187.643	2.382		244.996	2.529		255.29	2.57		265.051	2.537		270.48	2.474		322.948	2.478		333.783	2.435		391.561	2.621		454.522	2.687
0.19133	2.225		24.7895	2.264		36.1802	2.304		81.529	2.379		101.504	2.344		117.502	2.28		163.407	2.366		187.644	2.382		187.644	2.382		244.996	2.529		255.29	2.569		265.051	2.537		270.48	2.474		322.948	2.478		333.784	2.435		391.561	2.621		454.523	2.687
0.19156	2.225		24.7896	2.264		36.1805	2.304		81.5291	2.379		101.504	2.344		117.503	2.28		163.407	2.366		187.644	2.382		187.644	2.382		244.996	2.529		255.29	2.57		265.051	2.536		270.48	2.474		322.948	2.478		333.784	2.435		391.562	2.621		454.523	2.688
0.19178	2.225		24.7896	2.264		36.1807	2.305		81.5292	2.379		101.504	2.344		117.503	2.28		163.407	2.365		187.645	2.383		187.645	2.383		244.996	2.529		255.29	2.57		265.051	2.536		270.481	2.474		322.948	2.478		333.784	2.435		391.562	2.621		454.524	2.688
0.192	2.225		24.7897	2.264		36.1809	2.304		81.5293	2.379		101.504	2.344		117.503	2.28		163.407	2.365		187.645	2.383		187.645	2.383		244.996	2.529		255.29	2.57		265.052	2.537		270.481	2.474		322.948	2.478		333.784	2.435		391.562	2.621		454.524	2.687
0.19222	2.225		24.7897	2.264		36.1811	2.304		81.5294	2.379		101.504	2.344		117.503	2.282		163.407	2.365		187.646	2.383		187.646	2.383		244.996	2.529		255.291	2.57		265.052	2.537		270.481	2.474		322.948	2.478		333.785	2.435		391.562	2.621		454.525	2.687
0.19244	2.225		24.7898	2.265		36.1813	2.305		81.5296	2.379		101.505	2.344		117.504	2.282		163.407	2.365		187.646	2.383		187.646	2.383		244.996	2.528		255.291	2.57		265.052	2.536		270.481	2.474		322.948	2.478		333.785	2.435		391.563	2.621		454.526	2.687
0.19267	2.225		24.7898	2.265		36.1816	2.304		81.5297	2.379		101.505	2.344		117.504	2.282		163.407	2.366		187.646	2.382		187.646	2.382		244.996	2.529		255.291	2.57		265.052	2.536		270.482	2.474		322.948	2.478		333.785	2.435		391.563	2.621		454.526	2.687
0.19289	2.225		24.7899	2.264		36.1818	2.305		81.5298	2.379		101.505	2.344		117.504	2.282		163.408	2.365		187.647	2.382		187.647	2.382		244.996	2.528		255.291	2.57		265.052	2.536		270.482	2.474		322.948	2.478		333.786	2.435		391.563	2.621		454.527	2.687
0.19311	2.225		24.79	2.264		36.182	2.305		81.5299	2.379		101.505	2.344		117.504	2.282		163.408	2.366		187.647	2.382		187.647	2.382		244.997	2.528		255.291	2.57		265.052	2.536		270.482	2.474		322.948	2.478		333.786	2.435		391.564	2.621		454.527	2.687
0.19333	2.225		24.79	2.264		36.1822	2.305		81.53	2.379		101.505	2.344		117.504	2.282		163.408	2.366		187.648	2.382		187.648	2.382		244.997	2.529		255.291	2.57		265.052	2.536		270.482	2.474		322.948	2.478		333.786	2.435		391.564	2.621		454.528	2.687
0.19356	2.225		24.7901	2.264		36.1825	2.305		81.5301	2.379		101.505	2.344		117.505	2.282		163.408	2.366		187.648	2.382		187.648	2.382		244.997	2.528		255.291	2.569		265.052	2.536		270.482	2.474		322.948	2.478		333.786	2.435		391.564	2.621		454.528	2.687
0.19378	2.225		24.7901	2.264		36.1827	2.305		81.5302	2.379		101.505	2.344		117.505	2.282		163.408	2.366		187.649	2.382		187.649	2.382		244.997	2.528		255.291	2.569		265.052	2.536		270.483	2.474		322.948	2.478		333.787	2.435		391.564	2.621		454.529	2.687
0.194	2.225		24.7902	2.264		36.1829	2.305		81.5303	2.379		101.505	2.344		117.505	2.282		163.408	2.366		187.649	2.382		187.649	2.382		244.997	2.528		255.291	2.57		265.053	2.536		270.483	2.474		322.949	2.478		333.787	2.435		391.565	2.621		454.529	2.687
0.19422	2.225		24.7902	2.264		36.1831	2.305		81.5305	2.379		101.505	2.343		117.505	2.282		163.408	2.366		187.649	2.382		187.649	2.382		244.997	2.528		255.292	2.569		265.053	2.536		270.483	2.474		322.949	2.478		333.787	2.435		391.565	2.621		454.53	2.687
0.19444	2.225		24.7903	2.264		36.1833	2.304		81.5306	2.379		101.506	2.344		117.506	2.282		163.408	2.366		187.65	2.382		187.65	2.382		244.997	2.528		255.292	2.569		265.053	2.537		270.483	2.474		322.949	2.478		333.788	2.435		391.565	2.621		454.531	2.688
0.19467	2.226		24.7903	2.264		36.1836	2.304		81.5307	2.379		101.506	2.344		117.506	2.282		163.408	2.366		187.65	2.382		187.65	2.382		244.997	2.528		255.292	2.569		265.053	2.537		270.484	2.474		322.949	2.478		333.788	2.435		391.566	2.621		454.531	2.688
0.19489	2.226		24.7904	2.264		36.1838	2.305		81.5308	2.379		101.506	2.344		117.506	2.282		163.409	2.366		187.651	2.382		187.651	2.382		244.997	2.529		255.292	2.569		265.053	2.537		270.484	2.474		322.949	2.478		333.788	2.435		391.566	2.621		454.532	2.688
0.19511	2.226		24.7904	2.264		36.184	2.305		81.5309	2.379		101.506	2.344		117.506	2.282		163.409	2.366		187.651	2.382		187.651	2.382		244.998	2.529		255.292	2.569		265.053	2.537		270.484	2.474		322.949	2.478		333.788	2.435		391.566	2.621		454.532	2.688
0.19533	2.226		24.7905	2.264		36.1842	2.305		81.531	2.379		101.506	2.344		117.506	2.282		163.409	2.366		187.652	2.382		187.652	2.382		244.998	2.529		255.292	2.569		265.053	2.537		270.484	2.474		322.949	2.478		333.789	2.435		391.566	2.621		454.533	2.688
0.19556	2.226		24.7906	2.264		36.1844	2.305		81.5311	2.379		101.506	2.343		117.507	2.282		163.409	2.366		187.652	2.382		187.652	2.382		244.998	2.529		255.292	2.569		265.053	2.537		270.484	2.474		322.949	2.478		333.789	2.435		391.567	2.621		454.533	2.688
0.19578	2.226		24.7906	2.264		36.1847	2.305		81.5312	2.379		101.506	2.343		117.507	2.282		163.409	2.366		187.653	2.383		187.653	2.383		244.998	2.529		255.292	2.57		265.053	2.537		270.485	2.474		322.949	2.478		333.789	2.435		391.567	2.621		454.534	2.688
0.196	2.226		24.7907	2.264		36.1849	2.305		81.5313	2.379		101.506	2.343		117.507	2.282		163.409	2.366		187.653	2.383		187.653	2.383		244.998	2.529		255.292	2.57		265.054	2.536		270.485	2.474		322.949	2.478		333.789	2.435		391.567	2.621		454.534	2.688
0.19622	2.226		24.7907	2.264		36.1851	2.305		81.5315	2.379		101.506	2.343		117.507	2.282		163.409	2.366		187.654	2.383		187.654	2.383		244.998	2.529		255.293	2.57		265.054	2.537		270.485	2.474		322.949	2.478		333.79	2.435		391.567	2.621		454.535	2.688
0.19644	2.226		24.7908	2.264		36.1853	2.305		81.5316	2.379		101.507	2.343		117.508	2.282		163.409	2.366		187.654	2.383		187.654	2.383		244.998	2.529		255.293	2.57		265.054	2.536		270.485	2.474		322.949	2.478		333.79	2.435		391.568	2.621		454.536	2.689
0.19667	2.226		24.7908	2.264		36.1856	2.305		81.5317	2.379		101.507	2.343		117.508	2.282		163.409	2.366		187.654	2.383		187.654	2.383		244.998	2.529		255.293	2.57		265.054	2.536		270.486	2.474		322.949	2.478		333.79	2.435		391.568	2.621		454.536	2.689
0.19689	2.226		24.7909	2.264		36.1858	2.305		81.5318	2.379		101.507	2.344		117.508	2.282		163.41	2.366		187.655	2.383		187.655	2.383		244.998	2.529		255.293	2.57		265.054	2.536		270.486	2.475		322.949	2.478		333.791	2.435		391.568	2.621		454.537	2.689
0.19711	2.226		24.7909	2.264		36.186	2.305		81.5319	2.379		101.507	2.344		117.508	2.282		163.41	2.366		187.655	2.383		187.655	2.383		244.999	2.528		255.293	2.57		265.054	2.536		270.486	2.474		322.949	2.478		333.791	2.435		391.569	2.621		454.537	2.689
0.19733	2.226		24.791	2.264		36.1862	2.305		81.532	2.379		101.507	2.344		117.508	2.282		163.41	2.366		187.656	2.382		187.656	2.382		244.999	2.529		255.293	2.57		265.054	2.536		270.486	2.475		322.949	2.478		333.791	2.435		391.569	2.621		454.538	2.689
0.19756	2.226		24.7911	2.264		36.1865	2.305		81.5321	2.379		101.507	2.344		117.509	2.282		163.41	2.366		187.656	2.382		187.656	2.382		244.999	2.529		255.293	2.57		265.054	2.536		270.486	2.474		322.949	2.478		333.791	2.435		391.569	2.621		454.538	2.689
0.19778	2.226		24.7911	2.264		36.1867	2.305		81.5322	2.379		101.507	2.344		117.509	2.282		163.41	2.366		187.657	2.383		187.657	2.383		244.999	2.529		255.293	2.57		265.054	2.536		270.487	2.474		322.949	2.478		333.792	2.435		391.569	2.621		454.539	2.689
0.198	2.226		24.7912	2.264		36.1869	2.305		81.5323	2.379		101.507	2.344		117.509	2.282		163.41	2.366		187.657	2.383		187.657	2.383		244.999	2.529		255.293	2.57		265.055	2.536		270.487	2.474		322.95	2.478		333.792	2.435		391.57	2.621		454.539	2.689
0.19822	2.226		24.7912	2.264		36.1871	2.305		81.5324	2.379		101.507	2.344		117.509	2.282		163.41	2.366		187.657	2.382		187.657	2.382		244.999	2.529		255.294	2.57		265.055	2.536		270.487	2.474		322.95	2.478		333.792	2.435		391.57	2.621		454.54	2.689
0.19844	2.226		24.7913	2.264		36.1873	2.304		81.5326	2.379		101.508	2.344		117.51	2.282		163.41	2.366		187.658	2.383		187.658	2.383		244.999	2.529		255.294	2.57		265.055	2.536		270.487	2.474		322.95	2.478		333.793	2.435		391.57	2.621		454.541	2.69
0.19867	2.227		24.7913	2.264		36.1876	2.304		81.5327	2.379		101.508	2.344		117.51	2.282		163.41	2.366		187.658	2.383		187.658	2.383		244.999	2.529		255.294	2.569		265.055	2.536		270.488	2.474		322.95	2.478		333.793	2.435		391.571	2.62		454.541	2.689
0.19889	2.227		24.7914	2.264		36.1878	2.304		81.5328	2.379		101.508	2.344		117.51	2.282		163.411	2.366		187.659	2.382		187.659	2.382		244.999	2.529		255.294	2.57		265.055	2.536		270.488	2.474		322.95	2.478		333.793	2.435		391.571	2.62		454.542	2.69
0.19911	2.227		24.7915	2.264		36.188	2.304		81.5329	2.379		101.508	2.344		117.51	2.281		163.411	2.366		187.659	2.382		187.659	2.382		245	2.529		255.294	2.57		265.055	2.536		270.488	2.474		322.95	2.478		333.793	2.435		391.571	2.62		454.542	2.689
0.19933	2.227		24.7915	2.264		36.1882	2.305		81.533	2.379		101.508	2.344		117.51	2.281		163.411	2.366		187.66	2.383		187.66	2.383		245	2.529		255.294	2.57		265.055	2.536		270.488	2.474		322.95	2.478		333.794	2.435		391.571	2.621		454.543	2.69
0.19956	2.227		24.7916	2.264		36.1885	2.305		81.5331	2.379		101.508	2.344		117.511	2.281		163.411	2.366		187.66	2.383		187.66	2.383		245	2.529		255.294	2.57		265.055	2.536		270.488	2.474		322.95	2.478		333.794	2.435		391.572	2.62		454.543	2.69
0.19978	2.227		24.7916	2.264		36.1887	2.305		81.5332	2.379		101.508	2.344		117.511	2.281		163.411	2.366		187.661	2.383		187.661	2.383		245	2.528		255.294	2.57		265.055	2.536		270.489	2.474		322.95	2.478		333.794	2.435		391.572	2.62		454.544	2.69
0.2	2.227		24.7917	2.264		36.1889	2.305		81.5333	2.379		101.508	2.344		117.511	2.282		163.411	2.366		187.661	2.383		187.661	2.383		245	2.529		255.294	2.57		265.056	2.536		270.489	2.474		322.95	2.478		333.794	2.435		391.572	2.62		454.544	2.69
0.20022	2.227		24.7917	2.264		36.1891	2.305		81.5335	2.379		101.508	2.344		117.511	2.282		163.411	2.366		187.661	2.383		187.661	2.383		245	2.528		255.295	2.57		265.056	2.536		270.489	2.474		322.95	2.478		333.795	2.435		391.572	2.62		454.545	2.69
0.20044	2.227		24.7918	2.264		36.1893	2.305		81.5336	2.379		101.509	2.344		117.512	2.281		163.411	2.366		187.662	2.383		187.662	2.383		245	2.528		255.295	2.57		265.056	2.536		270.489	2.474		322.95	2.478		333.795	2.435		391.573	2.62		454.546	2.69
0.20067	2.227		24.7918	2.264		36.1896	2.305		81.5337	2.379		101.509	2.344		117.512	2.281		163.411	2.366		187.662	2.383		187.662	2.383		245	2.528		255.295	2.57		265.056	2.536		270.49	2.474		322.95	2.478		333.795	2.435		391.573	2.62		454.546	2.69
0.20089	2.227		24.7919	2.264		36.1898	2.305		81.5338	2.379		101.509	2.344		117.512	2.281		163.412	2.366		187.663	2.383		187.663	2.383		245	2.528		255.295	2.57		265.056	2.536		270.49	2.474		322.95	2.478		333.796	2.435		391.573	2.62		454.547	2.69
0.20111	2.227		24.7919	2.264		36.19	2.305		81.5339	2.379		101.509	2.343		117.512	2.281		163.412	2.366		187.663	2.382		187.663	2.382		245.001	2.528		255.295	2.57		265.056	2.537		270.49	2.474		322.95	2.478		333.796	2.435		391.574	2.62		454.547	2.69
0.20133	2.227		24.792	2.264		36.1902	2.305		81.534	2.379		101.509	2.343		117.512	2.281		163.412	2.366		187.664	2.382		187.664	2.382		245.001	2.528		255.295	2.57		265.056	2.536		270.49	2.474		322.95	2.478		333.796	2.435		391.574	2.62		454.548	2.69
0.20156	2.227		24.7921	2.264		36.1904	2.305		81.5341	2.379		101.509	2.343		117.513	2.281		163.412	2.366		187.664	2.382		187.664	2.382		245.001	2.528		255.295	2.57		265.056	2.536		270.49	2.474		322.95	2.478		333.796	2.435		391.574	2.62		454.548	2.69
0.20178	2.227		24.7921	2.264		36.1907	2.305		81.5342	2.379		101.509	2.343		117.513	2.281		163.412	2.366		187.665	2.383		187.665	2.383		245.001	2.529		255.295	2.57		265.056	2.536		270.491	2.474		322.95	2.478		333.797	2.435		391.574	2.62		454.549	2.69
0.202	2.227		24.7922	2.264		36.1909	2.304		81.5343	2.379		101.509	2.344		117.513	2.281		163.412	2.366		187.665	2.383		187.665	2.383		245.001	2.529		255.295	2.57		265.057	2.536		270.491	2.474		322.95	2.478		333.797	2.435		391.575	2.62		454.549	2.691
0.20222	2.227		24.7922	2.264		36.1911	2.304		81.5345	2.379		101.509	2.344		117.513	2.281		163.412	2.366		187.666	2.382		187.666	2.382		245.001	2.528		255.296	2.57		265.057	2.536		270.491	2.474		322.951	2.478		333.797	2.435		391.575	2.62		454.55	2.69
0.20244	2.227		24.7923	2.264		36.1913	2.304		81.5346	2.379		101.51	2.343		117.514	2.281		163.412	2.366		187.666	2.382		187.666	2.382		245.001	2.529		255.296	2.57		265.057	2.536		270.491	2.474		322.951	2.478		333.798	2.435		391.575	2.62		454.551	2.691
0.20267	2.227		24.7923	2.264		36.1916	2.304		81.5347	2.379		101.51	2.344		117.514	2.281		163.412	2.366		187.666	2.382		187.666	2.382		245.001	2.529		255.296	2.57		265.057	2.536		270.492	2.474		322.951	2.478		333.798	2.435		391.576	2.62		454.551	2.691
0.20289	2.228		24.7924	2.264		36.1918	2.304		81.5348	2.379		101.51	2.343		117.514	2.281		163.413	2.366		187.667	2.382		187.667	2.382		245.001	2.528		255.296	2.57		265.057	2.536		270.492	2.474		322.951	2.478		333.798	2.435		391.576	2.62		454.552	2.691
0.20311	2.228		24.7924	2.264		36.192	2.305		81.5349	2.379		101.51	2.343		117.514	2.281		163.413	2.366		187.667	2.382		187.667	2.382		245.002	2.528		255.296	2.57		265.057	2.536		270.492	2.474		322.951	2.478		333.798	2.435		391.576	2.62		454.552	2.691
0.20333	2.228		24.7925	2.264		36.1922	2.305		81.535	2.379		101.51	2.343		117.514	2.281		163.413	2.366		187.668	2.383		187.668	2.383		245.002	2.529		255.296	2.57		265.057	2.536		270.492	2.474		322.951	2.478		333.799	2.435		391.576	2.62		454.553	2.691
0.20356	2.228		24.7926	2.264		36.1925	2.305		81.5351	2.379		101.51	2.343		117.515	2.281		163.413	2.366		187.668	2.383		187.668	2.383		245.002	2.528		255.296	2.57		265.057	2.536		270.492	2.474		322.951	2.478		333.799	2.435		391.577	2.62		454.553	2.691
0.20378	2.228		24.7926	2.264		36.1927	2.305		81.5352	2.379		101.51	2.343		117.515	2.281		163.413	2.366		187.669	2.382		187.669	2.382		245.002	2.528		255.296	2.57		265.057	2.536		270.493	2.474		322.951	2.478		333.799	2.435		391.577	2.62		454.554	2.691
0.204	2.228		24.7927	2.264		36.1929	2.305		81.5353	2.379		101.51	2.343		117.515	2.281		163.413	2.366		187.669	2.382		187.669	2.382		245.002	2.528		255.296	2.57		265.058	2.536		270.493	2.474		322.951	2.478		333.799	2.435		391.577	2.62		454.554	2.691
0.20422	2.228		24.7927	2.264		36.1931	2.305		81.5354	2.379		101.51	2.344		117.515	2.281		163.413	2.366		187.669	2.382		187.669	2.382		245.002	2.528		255.297	2.57		265.058	2.536		270.493	2.474		322.951	2.478		333.8	2.435		391.577	2.62		454.555	2.691
0.20444	2.228		24.7928	2.264		36.1933	2.305		81.5356	2.379		101.511	2.344		117.516	2.281		163.413	2.366		187.67	2.382		187.67	2.382		245.002	2.528		255.297	2.57		265.058	2.536		270.493	2.474		322.951	2.478		333.8	2.435		391.578	2.62		454.556	2.691
0.20467	2.228		24.7928	2.264		36.1936	2.305		81.5357	2.379		101.511	2.343		117.516	2.281		163.413	2.366		187.67	2.382		187.67	2.382		245.002	2.528		255.297	2.57		265.058	2.536		270.494	2.474		322.951	2.478		333.8	2.435		391.578	2.62		454.556	2.691
0.20489	2.228		24.7929	2.264		36.1938	2.305		81.5358	2.379		101.511	2.344		117.516	2.281		163.414	2.366		187.671	2.382		187.671	2.382		245.002	2.528		255.297	2.57		265.058	2.536		270.494	2.474		322.951	2.478		333.801	2.435		391.578	2.62		454.557	2.691
0.20511	2.228		24.793	2.264		36.194	2.305		81.5359	2.379		101.511	2.344		117.516	2.281		163.414	2.366		187.671	2.382		187.671	2.382		245.003	2.528		255.297	2.57		265.058	2.536		270.494	2.474		322.951	2.478		333.801	2.435		391.579	2.62		454.557	2.691
0.20533	2.228		24.793	2.264		36.1942	2.305		81.536	2.379		101.511	2.344		117.516	2.281		163.414	2.366		187.672	2.382		187.672	2.382		245.003	2.528		255.297	2.57		265.058	2.536		270.494	2.474		322.951	2.478		333.801	2.435		391.579	2.62		454.558	2.691
0.20556	2.228		24.7931	2.264		36.1945	2.305		81.5361	2.379		101.511	2.344		117.517	2.281		163.414	2.366		187.672	2.382		187.672	2.382		245.003	2.528		255.297	2.57		265.058	2.536		270.494	2.474		322.951	2.478		333.801	2.435		391.579	2.62		454.558	2.691
0.20578	2.228		24.7931	2.264		36.1947	2.305		81.5362	2.379		101.511	2.344		117.517	2.281		163.414	2.366		187.673	2.382		187.673	2.382		245.003	2.528		255.297	2.57		265.058	2.536		270.495	2.474		322.951	2.478		333.802	2.435		391.579	2.62		454.559	2.692
0.206	2.228		24.7932	2.264		36.1949	2.305		81.5363	2.379		101.511	2.344		117.517	2.281		163.414	2.366		187.673	2.382		187.673	2.382		245.003	2.528		255.297	2.57		265.059	2.536		270.495	2.474		322.952	2.478		333.802	2.435		391.58	2.62		454.559	2.692
0.20622	2.228		24.7932	2.264		36.1951	2.305		81.5365	2.379		101.511	2.344		117.517	2.281		163.414	2.366		187.674	2.382		187.674	2.382		245.003	2.528		255.298	2.57		265.059	2.536		270.495	2.474		322.952	2.478		333.802	2.435		391.58	2.62		454.56	2.692
0.20644	2.228		24.7933	2.264		36.1953	2.305		81.5366	2.379		101.512	2.343		117.518	2.281		163.414	2.366		187.674	2.382		187.674	2.382		245.003	2.528		255.298	2.57		265.059	2.536		270.495	2.474		322.952	2.478		333.803	2.435		391.58	2.62		454.561	2.693
0.20667	2.228		24.7933	2.264		36.1956	2.305		81.5367	2.379		101.512	2.343		117.518	2.281		163.414	2.366		187.674	2.383		187.674	2.383		245.003	2.528		255.298	2.57		265.059	2.536		270.496	2.474		322.952	2.478		333.803	2.435		391.581	2.62		454.561	2.693
0.20689	2.228		24.7934	2.264		36.1958	2.304		81.5368	2.379		101.512	2.343		117.518	2.281		163.415	2.366		187.675	2.383		187.675	2.383		245.003	2.528		255.298	2.57		265.059	2.536		270.496	2.474		322.952	2.478		333.803	2.435		391.581	2.62		454.562	2.693
0.20711	2.228		24.7934	2.264		36.196	2.305		81.5369	2.379		101.512	2.343		117.518	2.281		163.415	2.366		187.675	2.383		187.675	2.383		245.004	2.528		255.298	2.57		265.059	2.536		270.496	2.474		322.952	2.478		333.803	2.435		391.581	2.62		454.562	2.693
0.20733	2.228		24.7935	2.264		36.1962	2.305		81.537	2.379		101.512	2.343		117.518	2.281		163.415	2.366		187.676	2.382		187.676	2.382		245.004	2.528		255.298	2.57		265.059	2.536		270.496	2.474		322.952	2.478		333.804	2.435		391.581	2.62		454.563	2.693
0.20756	2.229		24.7936	2.264		36.1964	2.304		81.5371	2.379		101.512	2.343		117.519	2.281		163.415	2.366		187.676	2.382		187.676	2.382		245.004	2.528		255.298	2.57		265.059	2.536		270.496	2.474		322.952	2.478		333.804	2.435		391.582	2.62		454.563	2.693
0.20778	2.229		24.7936	2.264		36.1967	2.304		81.5372	2.379		101.512	2.343		117.519	2.281		163.415	2.366		187.677	2.382		187.677	2.382		245.004	2.528		255.298	2.57		265.059	2.536		270.497	2.474		322.952	2.478		333.804	2.435		391.582	2.62		454.564	2.693
0.208	2.229		24.7937	2.264		36.1969	2.304		81.5373	2.379		101.512	2.343		117.519	2.281		163.415	2.366		187.677	2.382		187.677	2.382		245.004	2.528		255.298	2.57		265.06	2.536		270.497	2.474		322.952	2.478		333.804	2.435		391.582	2.62		454.564	2.693
0.20822	2.229		24.7937	2.264		36.1971	2.304		81.5375	2.379		101.512	2.343		117.519	2.281		163.415	2.366		187.678	2.382		187.678	2.382		245.004	2.528		255.299	2.57		265.06	2.536		270.497	2.474		322.952	2.478		333.805	2.435		391.582	2.62		454.565	2.693
0.20844	2.229		24.7938	2.264		36.1973	2.305		81.5376	2.379		101.513	2.343		117.52	2.281		163.415	2.366		187.678	2.382		187.678	2.382		245.004	2.528		255.299	2.57		265.06	2.536		270.497	2.474		322.952	2.478		333.805	2.435		391.583	2.62		454.566	2.693
0.20867	2.229		24.7938	2.264		36.1976	2.304		81.5377	2.379		101.513	2.343		117.52	2.281		163.415	2.366		187.678	2.382		187.678	2.382		245.004	2.528		255.299	2.57		265.06	2.536		270.498	2.474		322.952	2.478		333.805	2.435		391.583	2.62		454.566	2.693
0.20889	2.229		24.7939	2.264		36.1978	2.304		81.5378	2.379		101.513	2.343		117.52	2.281		163.416	2.366		187.679	2.382		187.679	2.382		245.004	2.528		255.299	2.57		265.06	2.536		270.498	2.474		322.952	2.478		333.806	2.435		391.583	2.62		454.567	2.693
0.20911	2.229		24.7939	2.264		36.198	2.304		81.5379	2.379		101.513	2.343		117.52	2.281		163.416	2.366		187.679	2.382		187.679	2.382		245.005	2.528		255.299	2.57		265.06	2.536		270.498	2.474		322.952	2.478		333.806	2.435		391.584	2.62		454.567	2.694
0.20933	2.229		24.794	2.264		36.1982	2.304		81.538	2.379		101.513	2.343		117.52	2.281		163.416	2.366		187.68	2.382		187.68	2.382		245.005	2.528		255.299	2.57		265.06	2.536		270.498	2.474		322.952	2.478		333.806	2.435		391.584	2.62		454.568	2.694
0.20956	2.229		24.7941	2.264		36.1985	2.304		81.5381	2.379		101.513	2.343		117.521	2.281		163.416	2.366		187.68	2.382		187.68	2.382		245.005	2.528		255.299	2.57		265.06	2.536		270.498	2.474		322.952	2.478		333.806	2.435		391.584	2.62		454.568	2.694
0.20978	2.229		24.7941	2.264		36.1987	2.304		81.5382	2.379		101.513	2.343		117.521	2.281		163.416	2.366		187.681	2.382		187.681	2.382		245.005	2.528		255.299	2.57		265.06	2.536		270.499	2.474		322.952	2.478		333.807	2.435		391.584	2.62		454.569	2.694
0.21	2.229		24.7942	2.264		36.1989	2.304		81.5383	2.379		101.513	2.343		117.521	2.281		163.416	2.366		187.681	2.382		187.681	2.382		245.005	2.528		255.299	2.57		265.061	2.536		270.499	2.474		322.952	2.478		333.807	2.435		391.585	2.62		454.569	2.694
0.21022	2.229		24.7942	2.264		36.1991	2.304		81.5384	2.379		101.513	2.343		117.521	2.281		163.416	2.366		187.681	2.382		187.681	2.382		245.005	2.528		255.3	2.57		265.061	2.536		270.499	2.474		322.953	2.478		333.807	2.435		391.585	2.62		454.57	2.694
0.21044	2.229		24.7943	2.264		36.1993	2.304		81.5386	2.379		101.514	2.343		117.522	2.281		163.416	2.366		187.682	2.382		187.682	2.382		245.005	2.528		255.3	2.57		265.061	2.536		270.499	2.474		322.953	2.478		333.808	2.435		391.585	2.619		454.571	2.694
0.21067	2.229		24.7943	2.264		36.1996	2.304		81.5387	2.379		101.514	2.343		117.522	2.281		163.416	2.366		187.683	2.382		187.683	2.382		245.005	2.528		255.3	2.57		265.061	2.536		270.5	2.474		322.953	2.478		333.808	2.435		391.586	2.62		454.571	2.694
0.21089	2.229		24.7944	2.264		36.1998	2.304		81.5388	2.379		101.514	2.343		117.522	2.281		163.417	2.366		187.683	2.383		187.683	2.383		245.005	2.528		255.3	2.57		265.061	2.536		270.5	2.474		322.953	2.478		333.808	2.435		391.586	2.62		454.572	2.694
0.21111	2.229		24.7945	2.264		36.2	2.304		81.5389	2.379		101.514	2.343		117.522	2.281		163.417	2.366		187.683	2.383		187.683	2.383		245.006	2.528		255.3	2.57		265.061	2.536		270.5	2.474		322.953	2.478		333.808	2.435		391.586	2.62		454.572	2.694
0.21133	2.229		24.7945	2.264		36.2002	2.305		81.539	2.379		101.514	2.343		117.522	2.281		163.417	2.366		187.684	2.382		187.684	2.382		245.006	2.528		255.3	2.57		265.061	2.536		270.5	2.474		322.953	2.478		333.809	2.435		391.586	2.62		454.573	2.694
0.21156	2.229		24.7946	2.264		36.2004	2.305		81.5391	2.379		101.514	2.343		117.523	2.281		163.417	2.366		187.684	2.382		187.684	2.382		245.006	2.528		255.3	2.57		265.061	2.536		270.5	2.474		322.953	2.478		333.809	2.435		391.587	2.62		454.573	2.695
0.21178	2.229		24.7946	2.264		36.2007	2.305		81.5392	2.379		101.514	2.343		117.523	2.281		163.417	2.366		187.685	2.383		187.685	2.383		245.006	2.528		255.3	2.57		265.061	2.536		270.501	2.474		322.953	2.478		333.809	2.435		391.587	2.619		454.574	2.695
0.212	2.229		24.7947	2.264		36.2009	2.305		81.5393	2.379		101.514	2.343		117.523	2.281		163.417	2.366		187.685	2.382		187.685	2.382		245.006	2.528		255.3	2.57		265.062	2.536		270.501	2.474		322.953	2.478		333.809	2.435		391.587	2.62		454.574	2.695
0.21222	2.229		24.7947	2.264		36.2011	2.305		81.5395	2.379		101.514	2.344		117.523	2.281		163.417	2.366		187.686	2.383		187.686	2.383		245.006	2.528		255.301	2.57		265.062	2.536		270.501	2.474		322.953	2.478		333.81	2.435		391.587	2.62		454.575	2.695
0.21244	2.229		24.7948	2.263		36.2013	2.304		81.5396	2.379		101.515	2.344		117.524	2.281		163.417	2.366		187.686	2.383		187.686	2.383		245.006	2.528		255.301	2.57		265.062	2.536		270.501	2.474		322.953	2.478		333.81	2.435		391.588	2.62		454.576	2.695
0.21267	2.229		24.7948	2.263		36.2016	2.305		81.5397	2.379		101.515	2.344		117.524	2.281		163.417	2.366		187.686	2.382		187.686	2.382		245.006	2.528		255.301	2.57		265.062	2.536		270.502	2.474		322.953	2.478		333.81	2.435		391.588	2.619		454.576	2.695
0.21289	2.23		24.7949	2.263		36.2018	2.305		81.5398	2.379		101.515	2.343		117.524	2.281		163.418	2.366		187.687	2.382		187.687	2.382		245.006	2.528		255.301	2.57		265.062	2.536		270.502	2.474		322.953	2.478		333.811	2.435		391.588	2.619		454.577	2.695
0.21311	2.229		24.795	2.263		36.202	2.304		81.5399	2.379		101.515	2.343		117.524	2.281		163.418	2.366		187.687	2.382		187.687	2.382		245.007	2.528		255.301	2.57		265.062	2.536		270.502	2.474		322.953	2.478		333.811	2.435		391.589	2.62		454.577	2.695
0.21333	2.229		24.795	2.263		36.2022	2.304		81.54	2.379		101.515	2.343		117.524	2.281		163.418	2.366		187.688	2.382		187.688	2.382		245.007	2.528		255.301	2.57		265.062	2.536		270.502	2.474		322.953	2.478		333.811	2.435		391.589	2.62		454.578	2.695
0.21356	2.23		24.7951	2.263		36.2024	2.304		81.5401	2.379		101.515	2.344		117.525	2.281		163.418	2.366		187.688	2.382		187.688	2.382		245.007	2.528		255.301	2.57		265.062	2.536		270.502	2.474		322.953	2.478		333.811	2.434		391.589	2.62		454.578	2.695
0.21378	2.229		24.7951	2.263		36.2027	2.304		81.5402	2.379		101.515	2.343		117.525	2.281		163.418	2.366		187.689	2.382		187.689	2.382		245.007	2.528		255.301	2.57		265.062	2.536		270.503	2.474		322.953	2.478		333.812	2.434		391.589	2.619		454.579	2.695
0.214	2.23		24.7952	2.263		36.2029	2.305		81.5403	2.379		101.515	2.343		117.525	2.281		163.418	2.366		187.689	2.382		187.689	2.382		245.007	2.528		255.301	2.57		265.063	2.536		270.503	2.474		322.954	2.478		333.812	2.434		391.59	2.619		454.579	2.695
0.21422	2.23		24.7952	2.263		36.2031	2.305		81.5405	2.379		101.515	2.343		117.525	2.281		163.418	2.366		187.689	2.383		187.689	2.383		245.007	2.528		255.302	2.57		265.063	2.536		270.503	2.474		322.954	2.478		333.812	2.434		391.59	2.62		454.58	2.695
0.21444	2.23		24.7953	2.263		36.2033	2.305		81.5406	2.379		101.516	2.343		117.526	2.281		163.418	2.366		187.69	2.383		187.69	2.383		245.007	2.528		255.302	2.57		265.063	2.536		270.503	2.474		322.954	2.478		333.812	2.434		391.59	2.619		454.581	2.696
0.21467	2.229		24.7953	2.264		36.2036	2.304		81.5407	2.379		101.516	2.343		117.526	2.281		163.418	2.366		187.69	2.383		187.69	2.383		245.007	2.528		255.302	2.57		265.063	2.536		270.504	2.474		322.954	2.478		333.813	2.435		391.591	2.619		454.581	2.696
0.21489	2.23		24.7954	2.263		36.2038	2.304		81.5408	2.379		101.516	2.343		117.526	2.281		163.419	2.366		187.691	2.383		187.691	2.383		245.007	2.528		255.302	2.57		265.063	2.536		270.504	2.474		322.954	2.478		333.813	2.435		391.591	2.619		454.582	2.696
0.21511	2.23		24.7954	2.263		36.204	2.305		81.5409	2.379		101.516	2.343		117.526	2.281		163.419	2.366		187.691	2.383		187.691	2.383		245.008	2.528		255.302	2.57		265.063	2.536		270.504	2.474		322.954	2.478		333.813	2.435		391.591	2.619		454.582	2.696
0.21533	2.23		24.7955	2.263		36.2042	2.304		81.541	2.379		101.516	2.343		117.526	2.281		163.419	2.366		187.692	2.383		187.692	2.383		245.008	2.528		255.302	2.57		265.063	2.536		270.504	2.474		322.954	2.478		333.814	2.434		391.591	2.619		454.583	2.696
0.21556	2.23		24.7956	2.263		36.2045	2.304		81.5411	2.379		101.516	2.343		117.527	2.281		163.419	2.366		187.692	2.383		187.692	2.383		245.008	2.528		255.302	2.57		265.063	2.536		270.504	2.474		322.954	2.478		333.814	2.434		391.592	2.619		454.583	2.696
0.21578	2.23		24.7956	2.264		36.2047	2.304		81.5412	2.379		101.516	2.343		117.527	2.281		163.419	2.366		187.692	2.383		187.692	2.383		245.008	2.528		255.302	2.57		265.063	2.536		270.505	2.474		322.954	2.478		333.814	2.434		391.592	2.619		454.584	2.696
0.216	2.23		24.7957	2.264		36.2049	2.304		81.5413	2.379		101.516	2.343		117.527	2.281		163.419	2.366		187.693	2.382		187.693	2.382		245.008	2.528		255.302	2.57		265.064	2.536		270.505	2.474		322.954	2.478		333.814	2.434		391.592	2.619		454.584	2.696
0.21622	2.23		24.7957	2.263		36.2051	2.304		81.5414	2.379		101.516	2.343		117.527	2.281		163.419	2.366		187.694	2.382		187.694	2.382		245.008	2.528		255.303	2.57		265.064	2.536		270.505	2.474		322.954	2.478		333.815	2.434		391.592	2.619		454.585	2.696
0.21644	2.23		24.7958	2.263		36.2053	2.304		81.5416	2.379		101.517	2.343		117.528	2.281		163.419	2.366		187.694	2.383		187.694	2.383		245.008	2.528		255.303	2.57		265.064	2.536		270.505	2.474		322.954	2.478		333.815	2.434		391.593	2.619		454.586	2.696
0.21667	2.23		24.7958	2.263		36.2056	2.304		81.5417	2.379		101.517	2.343		117.528	2.281		163.419	2.366		187.694	2.383		187.694	2.383		245.008	2.528		255.303	2.57		265.064	2.536		270.506	2.474		322.954	2.478		333.815	2.434		391.593	2.619		454.586	2.696
0.21689	2.23		24.7959	2.263		36.2058	2.304		81.5418	2.379		101.517	2.343		117.528	2.281		163.42	2.366		187.695	2.383		187.695	2.383		245.008	2.528		255.303	2.57		265.064	2.536		270.506	2.474		322.954	2.478		333.816	2.434		391.593	2.619		454.587	2.696
0.21711	2.23		24.796	2.263		36.206	2.304		81.5419	2.379		101.517	2.343		117.528	2.281		163.42	2.366		187.695	2.383		187.695	2.383		245.009	2.528		255.303	2.57		265.064	2.536		270.506	2.474		322.954	2.478		333.816	2.434		391.594	2.619		454.587	2.696
0.21733	2.23		24.796	2.263		36.2062	2.304		81.542	2.379		101.517	2.343		117.528	2.281		163.42	2.366		187.696	2.383		187.696	2.383		245.009	2.528		255.303	2.57		265.064	2.536		270.506	2.474		322.954	2.478		333.816	2.434		391.594	2.619		454.588	2.696
0.21756	2.23		24.7961	2.263		36.2064	2.305		81.5421	2.379		101.517	2.343		117.529	2.281		163.42	2.366		187.696	2.383		187.696	2.383		245.009	2.528		255.303	2.57		265.064	2.536		270.506	2.474		322.954	2.478		333.816	2.434		391.594	2.619		454.588	2.697
0.21778	2.23		24.7961	2.263		36.2067	2.304		81.5422	2.379		101.517	2.343		117.529	2.281		163.42	2.366		187.697	2.383		187.697	2.383		245.009	2.528		255.303	2.57		265.064	2.536		270.507	2.475		322.954	2.478		333.817	2.434		391.594	2.619		454.589	2.697
0.218	2.23		24.7962	2.263		36.2069	2.305		81.5423	2.379		101.517	2.343		117.529	2.281		163.42	2.366		187.697	2.383		187.697	2.383		245.009	2.528		255.303	2.57		265.065	2.536		270.507	2.475		322.954	2.478		333.817	2.434		391.595	2.619		454.589	2.697
0.21822	2.23		24.7962	2.263		36.2071	2.305		81.5425	2.379		101.517	2.343		117.529	2.281		163.42	2.367		187.697	2.383		187.697	2.383		245.009	2.528		255.304	2.57		265.065	2.536		270.507	2.474		322.955	2.478		333.817	2.434		391.595	2.619		454.59	2.697
0.21844	2.23		24.7963	2.263		36.2073	2.304		81.5426	2.379		101.518	2.343		117.53	2.281		163.42	2.367		187.698	2.383		187.698	2.383		245.009	2.528		255.304	2.57		265.065	2.536		270.507	2.474		322.955	2.478		333.817	2.434		391.595	2.619		454.591	2.697
0.21867	2.23		24.7963	2.263		36.2076	2.304		81.5427	2.379		101.518	2.343		117.53	2.281		163.42	2.366		187.698	2.383		187.698	2.383		245.009	2.528		255.304	2.57		265.065	2.536		270.508	2.474		322.955	2.478		333.818	2.434		391.596	2.619		454.591	2.697
0.21889	2.231		24.7964	2.263		36.2078	2.304		81.5428	2.379		101.518	2.343		117.53	2.281		163.421	2.367		187.699	2.383		187.699	2.383		245.009	2.528		255.304	2.57		265.065	2.536		270.508	2.474		322.955	2.478		333.818	2.434		391.596	2.619		454.592	2.697
0.21911	2.231		24.7965	2.263		36.208	2.304		81.5429	2.379		101.518	2.343		117.53	2.281		163.421	2.367		187.699	2.382		187.699	2.382		245.01	2.528		255.304	2.57		265.065	2.536		270.508	2.474		322.955	2.478		333.818	2.434		391.596	2.619		454.592	2.697
0.21933	2.231		24.7965	2.263		36.2082	2.305		81.543	2.379		101.518	2.343		117.53	2.281		163.421	2.367		187.7	2.383		187.7	2.383		245.01	2.528		255.304	2.57		265.065	2.536		270.508	2.474		322.955	2.478		333.819	2.434		391.596	2.619		454.593	2.697
0.21956	2.231		24.7966	2.263		36.2084	2.305		81.5431	2.379		101.518	2.343		117.531	2.281		163.421	2.367		187.7	2.383		187.7	2.383		245.01	2.528		255.304	2.57		265.065	2.536		270.508	2.474		322.955	2.478		333.819	2.434		391.597	2.619		454.593	2.697
0.21978	2.231		24.7966	2.263		36.2087	2.305		81.5432	2.379		101.518	2.343		117.531	2.281		163.421	2.367		187.701	2.382		187.701	2.382		245.01	2.528		255.304	2.57		265.065	2.536		270.509	2.474		322.955	2.478		333.819	2.434		391.597	2.619		454.594	2.698
0.22	2.231		24.7967	2.263		36.2089	2.304		81.5433	2.379		101.518	2.343		117.531	2.281		163.421	2.367		187.701	2.382		187.701	2.382		245.01	2.528		255.304	2.57		265.066	2.536		270.509	2.475		322.955	2.478		333.819	2.434		391.597	2.619		454.594	2.697
0.22022	2.231		24.7967	2.263		36.2091	2.304		81.5435	2.379		101.518	2.343		117.531	2.281		163.421	2.367		187.701	2.383		187.701	2.383		245.01	2.528		255.305	2.57		265.066	2.536		270.509	2.475		322.955	2.478		333.82	2.434		391.598	2.619		454.595	2.697
0.22044	2.231		24.7968	2.263		36.2093	2.304		81.5436	2.379		101.519	2.343		117.532	2.281		163.421	2.367		187.702	2.383		187.702	2.383		245.01	2.528		255.305	2.57		265.066	2.536		270.509	2.475		322.955	2.478		333.82	2.434		391.598	2.619		454.596	2.698
0.22067	2.231		24.7968	2.263		36.2096	2.304		81.5437	2.379		101.519	2.343		117.532	2.281		163.421	2.367		187.702	2.383		187.702	2.383		245.01	2.528		255.305	2.57		265.066	2.536		270.51	2.475		322.955	2.478		333.82	2.434		391.598	2.619		454.596	2.698
0.22089	2.231		24.7969	2.263		36.2098	2.304		81.5438	2.379		101.519	2.343		117.532	2.281		163.422	2.367		187.703	2.383		187.703	2.383		245.01	2.528		255.305	2.57		265.066	2.536		270.51	2.475		322.955	2.478		333.821	2.434		391.598	2.619		454.597	2.698
0.22111	2.231		24.7969	2.263		36.21	2.304		81.5439	2.379		101.519	2.343		117.532	2.281		163.422	2.367		187.703	2.382		187.703	2.382		245.011	2.528		255.305	2.57		265.066	2.536		270.51	2.474		322.955	2.478		333.821	2.434		391.599	2.619		454.597	2.698
0.22133	2.231		24.797	2.263		36.2102	2.304		81.544	2.379		101.519	2.343		117.532	2.281		163.422	2.367		187.704	2.382		187.704	2.382		245.011	2.528		255.305	2.57		265.066	2.536		270.51	2.475		322.955	2.478		333.821	2.434		391.599	2.619		454.598	2.698
0.22156	2.231		24.7971	2.263		36.2105	2.304		81.5441	2.379		101.519	2.343		117.533	2.281		163.422	2.367		187.704	2.383		187.704	2.383		245.011	2.528		255.305	2.57		265.066	2.536		270.51	2.475		322.955	2.478		333.821	2.434		391.599	2.619		454.598	2.698
0.22178	2.231		24.7971	2.263		36.2107	2.304		81.5442	2.379		101.519	2.343		117.533	2.281		163.422	2.367		187.705	2.383		187.705	2.383		245.011	2.528		255.305	2.57		265.066	2.536		270.511	2.474		322.955	2.479		333.822	2.434		391.599	2.619		454.599	2.698
0.222	2.231		24.7972	2.263		36.2109	2.304		81.5443	2.379		101.519	2.343		117.533	2.281		163.422	2.367		187.705	2.383		187.705	2.383		245.011	2.528		255.305	2.57		265.067	2.536		270.511	2.475		322.955	2.479		333.822	2.434		391.6	2.619		454.599	2.698
0.22222	2.231		24.7972	2.263		36.2111	2.304		81.5444	2.379		101.519	2.343		117.533	2.281		163.422	2.367		187.706	2.383		187.706	2.383		245.011	2.528		255.306	2.57		265.067	2.536		270.511	2.474		322.956	2.478		333.822	2.434		391.6	2.619		454.6	2.699
0.22244	2.231		24.7973	2.263		36.2113	2.304		81.5446	2.379		101.52	2.343		117.534	2.281		163.422	2.367		187.706	2.383		187.706	2.383		245.011	2.528		255.306	2.57		265.067	2.536		270.511	2.474		322.956	2.478		333.822	2.434		391.6	2.619		454.601	2.699
0.22267	2.231		24.7973	2.263		36.2116	2.304		81.5447	2.379		101.52	2.343		117.534	2.281		163.422	2.366		187.706	2.383		187.706	2.383		245.011	2.528		255.306	2.57		265.067	2.536		270.512	2.475		322.956	2.478		333.823	2.434		391.601	2.619		454.601	2.699
0.22289	2.231		24.7974	2.263		36.2118	2.304		81.5448	2.379		101.52	2.343		117.534	2.281		163.423	2.367		187.707	2.383		187.707	2.383		245.011	2.528		255.306	2.57		265.067	2.536		270.512	2.475		322.956	2.478		333.823	2.434		391.601	2.619		454.602	2.699
0.22311	2.231		24.7975	2.263		36.212	2.304		81.5449	2.379		101.52	2.343		117.534	2.281		163.423	2.367		187.707	2.382		187.707	2.382		245.012	2.528		255.306	2.57		265.067	2.536		270.512	2.475		322.956	2.478		333.823	2.434		391.601	2.619		454.602	2.699
0.22333	2.232		24.7975	2.263		36.2122	2.304		81.545	2.379		101.52	2.343		117.534	2.281		163.423	2.367		187.708	2.383		187.708	2.383		245.012	2.528		255.306	2.57		265.067	2.536		270.512	2.475		322.956	2.478		333.824	2.434		391.601	2.619		454.603	2.698
0.22356	2.232		24.7976	2.263		36.2124	2.305		81.5451	2.379		101.52	2.343		117.535	2.281		163.423	2.367		187.708	2.383		187.708	2.383		245.012	2.528		255.306	2.57		265.067	2.536		270.512	2.475		322.956	2.478		333.824	2.434		391.602	2.619		454.603	2.699
0.22378	2.232		24.7976	2.263		36.2127	2.304		81.5452	2.379		101.52	2.343		117.535	2.281		163.423	2.367		187.709	2.382		187.709	2.382		245.012	2.528		255.306	2.57		265.067	2.536		270.513	2.475		322.956	2.478		333.824	2.434		391.602	2.619		454.604	2.699
0.224	2.232		24.7977	2.263		36.2129	2.304		81.5453	2.379		101.52	2.343		117.535	2.281		163.423	2.367		187.709	2.382		187.709	2.382		245.012	2.528		255.306	2.57		265.068	2.536		270.513	2.474		322.956	2.478		333.824	2.434		391.602	2.619		454.604	2.699
0.22419	2.232		24.7977	2.263		36.2131	2.304		81.5455	2.379		101.52	2.343		117.535	2.281		163.423	2.367		187.709	2.382		187.709	2.382		245.012	2.528		255.307	2.57		265.068	2.536		270.513	2.474		322.956	2.478		333.825	2.434		391.603	2.619		454.605	2.699
0.22442	2.232		24.7978	2.263		36.2133	2.304		81.5456	2.379		101.521	2.343		117.536	2.281		163.423	2.367		187.71	2.382		187.71	2.382		245.012	2.528		255.307	2.57		265.068	2.536		270.513	2.474		322.956	2.478		333.825	2.434		391.603	2.619		454.606	2.699
0.22464	2.232		24.7978	2.263		36.2135	2.304		81.5457	2.379		101.521	2.343		117.536	2.281		163.423	2.367		187.71	2.382		187.71	2.382		245.012	2.528		255.307	2.57		265.068	2.536		270.514	2.474		322.956	2.478		333.825	2.434		391.603	2.619		454.606	2.699
0.22486	2.232		24.7979	2.263		36.2137	2.304		81.5458	2.379		101.521	2.343		117.536	2.281		163.424	2.367		187.711	2.382		187.711	2.382		245.012	2.528		255.307	2.57		265.068	2.536		270.514	2.474		322.956	2.478		333.826	2.434		391.603	2.619		454.607	2.699
0.22508	2.232		24.798	2.263		36.214	2.304		81.5459	2.379		101.521	2.343		117.536	2.281		163.424	2.367		187.711	2.383		187.711	2.383		245.013	2.528		255.307	2.57		265.068	2.536		270.514	2.474		322.956	2.478		333.826	2.434		391.604	2.62		454.607	2.699
0.22531	2.232		24.798	2.263		36.2142	2.304		81.546	2.379		101.521	2.343		117.536	2.281		163.424	2.367		187.712	2.383		187.712	2.383		245.013	2.528		255.307	2.57		265.068	2.536		270.514	2.474		322.956	2.478		333.826	2.434		391.604	2.619		454.608	2.699
0.22553	2.232		24.7981	2.263		36.2144	2.304		81.5461	2.379		101.521	2.343		117.537	2.281		163.424	2.367		187.712	2.383		187.712	2.383		245.013	2.528		255.307	2.57		265.068	2.536		270.514	2.474		322.956	2.478		333.826	2.434		391.604	2.619		454.608	2.7
0.22575	2.232		24.7981	2.263		36.2146	2.304		81.5462	2.379		101.521	2.343		117.537	2.281		163.424	2.367		187.713	2.382		187.713	2.382		245.013	2.528		255.307	2.57		265.068	2.536		270.515	2.474		322.956	2.478		333.827	2.434		391.604	2.619		454.609	2.699
0.22597	2.232		24.7982	2.263		36.2149	2.304		81.5463	2.379		101.521	2.343		117.537	2.28		163.424	2.367		187.713	2.382		187.713	2.382		245.013	2.528		255.307	2.57		265.069	2.535		270.515	2.475		322.957	2.478		333.827	2.434		391.605	2.619		454.609	2.7
0.22619	2.232		24.7982	2.263		36.2151	2.304		81.5464	2.379		101.521	2.343		117.537	2.281		163.424	2.367		187.714	2.382		187.714	2.382		245.013	2.528		255.308	2.57		265.069	2.536		270.515	2.475		322.957	2.478		333.827	2.434		391.605	2.619		454.61	2.7
0.22642	2.232		24.7983	2.263		36.2153	2.304		81.5466	2.379		101.522	2.343		117.538	2.28		163.424	2.367		187.714	2.382		187.714	2.382		245.013	2.528		255.308	2.57		265.069	2.536		270.515	2.475		322.957	2.478		333.827	2.434		391.605	2.619		454.611	2.7
0.22664	2.232		24.7983	2.263		36.2155	2.304		81.5467	2.379		101.522	2.343		117.538	2.28		163.424	2.367		187.714	2.382		187.714	2.382		245.013	2.528		255.308	2.57		265.069	2.536		270.516	2.475		322.957	2.478		333.828	2.434		391.606	2.619		454.611	2.699
0.22686	2.232		24.7984	2.263		36.2157	2.304		81.5468	2.379		101.522	2.343		117.538	2.281		163.425	2.367		187.715	2.382		187.715	2.382		245.013	2.528		255.308	2.57		265.069	2.536		270.516	2.475		322.957	2.478		333.828	2.434		391.606	2.619		454.612	2.699
0.22708	2.232		24.7984	2.263		36.216	2.304		81.5469	2.379		101.522	2.343		117.538	2.281		163.425	2.367		187.715	2.382		187.715	2.382		245.014	2.528		255.308	2.57		265.069	2.536		270.516	2.475		322.957	2.478		333.828	2.434		391.606	2.62		454.612	2.7
0.22731	2.232		24.7985	2.263		36.2162	2.304		81.547	2.379		101.522	2.343		117.538	2.281		163.425	2.367		187.716	2.382		187.716	2.382		245.014	2.528		255.308	2.57		265.069	2.536		270.516	2.475		322.957	2.478		333.829	2.434		391.606	2.62		454.613	2.699
0.22753	2.232		24.7986	2.263		36.2164	2.304		81.5471	2.379		101.522	2.343		117.539	2.281		163.425	2.367		187.716	2.382		187.716	2.382		245.014	2.528		255.308	2.57		265.069	2.536		270.516	2.475		322.957	2.478		333.829	2.434		391.607	2.62		454.613	2.699
0.22775	2.232		24.7986	2.263		36.2166	2.304		81.5472	2.379		101.522	2.343		117.539	2.281		163.425	2.367		187.717	2.382		187.717	2.382		245.014	2.528		255.308	2.57		265.069	2.536		270.517	2.474		322.957	2.478		333.829	2.434		391.607	2.619		454.614	2.699
0.22797	2.232		24.7987	2.263		36.2169	2.304		81.5473	2.379		101.522	2.343		117.539	2.281		163.425	2.367		187.717	2.382		187.717	2.382		245.014	2.528		255.308	2.57		265.07	2.536		270.517	2.474		322.957	2.478		333.829	2.434		391.607	2.619		454.614	2.7
0.22819	2.232		24.7987	2.263		36.2171	2.304		81.5474	2.379		101.522	2.343		117.539	2.281		163.425	2.367		187.718	2.382		187.718	2.382		245.014	2.528		255.309	2.57		265.07	2.536		270.517	2.474		322.957	2.478		333.83	2.434		391.608	2.619		454.615	2.7
0.22842	2.232		24.7988	2.263		36.2173	2.304		81.5476	2.379		101.523	2.343		117.54	2.281		163.425	2.367		187.718	2.382		187.718	2.382		245.014	2.528		255.309	2.57		265.07	2.536		270.517	2.474		322.957	2.478		333.83	2.434		391.608	2.619		454.616	2.7
0.22864	2.232		24.7988	2.263		36.2175	2.304		81.5477	2.379		101.523	2.343		117.54	2.281		163.425	2.367		187.718	2.383		187.718	2.383		245.014	2.528		255.309	2.57		265.07	2.536		270.518	2.474		322.957	2.478		333.83	2.434		391.608	2.619		454.616	2.7
0.22886	2.233		24.7989	2.263		36.2178	2.304		81.5478	2.379		101.523	2.343		117.54	2.281		163.426	2.367		187.719	2.382		187.719	2.382		245.014	2.528		255.309	2.57		265.07	2.536		270.518	2.475		322.957	2.478		333.831	2.434		391.608	2.619		454.617	2.7
0.22908	2.233		24.799	2.263		36.218	2.304		81.5479	2.379		101.523	2.343		117.54	2.281		163.426	2.367		187.719	2.382		187.719	2.382		245.015	2.528		255.309	2.57		265.07	2.536		270.518	2.475		322.957	2.478		333.831	2.434		391.609	2.619		454.617	2.7
0.22931	2.233		24.799	2.263		36.2182	2.304		81.548	2.379		101.523	2.343		117.54	2.281		163.426	2.367		187.72	2.382		187.72	2.382		245.015	2.528		255.309	2.57		265.07	2.536		270.518	2.475		322.957	2.478		333.831	2.434		391.609	2.619		454.618	2.7
0.22953	2.233		24.7991	2.263		36.2184	2.305		81.5481	2.38		101.523	2.343		117.541	2.281		163.426	2.367		187.72	2.382		187.72	2.382		245.015	2.528		255.309	2.57		265.07	2.536		270.518	2.475		322.957	2.478		333.831	2.434		391.609	2.619		454.618	2.7
0.22975	2.233		24.7991	2.263		36.2186	2.305		81.5482	2.38		101.523	2.343		117.541	2.281		163.426	2.367		187.721	2.382		187.721	2.382		245.015	2.528		255.309	2.57		265.07	2.536		270.519	2.475		322.957	2.478		333.832	2.434		391.609	2.619		454.619	2.7
0.22997	2.233		24.7992	2.263		36.2189	2.305		81.5483	2.38		101.523	2.343		117.541	2.281		163.426	2.367		187.721	2.382		187.721	2.382		245.015	2.528		255.309	2.57		265.071	2.536		270.519	2.475		322.957	2.478		333.832	2.434		391.61	2.619		454.619	2.7
0.23019	2.233		24.7992	2.263		36.2191	2.304		81.5485	2.38		101.523	2.343		117.541	2.28		163.426	2.367		187.721	2.382		187.721	2.382		245.015	2.528		255.31	2.57		265.071	2.536		270.519	2.475		322.958	2.478		333.832	2.434		391.61	2.619		454.62	2.7
0.23042	2.233		24.7993	2.263		36.2193	2.304		81.5486	2.38		101.524	2.343		117.542	2.28		163.426	2.367		187.722	2.382		187.722	2.382		245.015	2.528		255.31	2.57		265.071	2.536		270.519	2.475		322.958	2.478		333.832	2.434		391.61	2.619		454.621	2.7
0.23064	2.233		24.7993	2.263		36.2195	2.304		81.5487	2.38		101.524	2.343		117.542	2.28		163.426	2.367		187.722	2.382		187.722	2.382		245.015	2.528		255.31	2.57		265.071	2.536		270.52	2.475		322.958	2.478		333.833	2.434		391.611	2.619		454.621	2.701
0.23086	2.233		24.7994	2.263		36.2197	2.304		81.5488	2.38		101.524	2.343		117.542	2.28		163.427	2.367		187.723	2.382		187.723	2.382		245.015	2.528		255.31	2.57		265.071	2.536		270.52	2.475		322.958	2.478		333.833	2.434		391.611	2.619		454.622	2.701
0.23108	2.233		24.7995	2.263		36.22	2.304		81.5489	2.38		101.524	2.343		117.542	2.28		163.427	2.367		187.723	2.382		187.723	2.382		245.016	2.528		255.31	2.57		265.071	2.536		270.52	2.474		322.958	2.478		333.833	2.434		391.611	2.619		454.622	2.701
0.23131	2.233		24.7995	2.263		36.2202	2.304		81.549	2.38		101.524	2.343		117.542	2.28		163.427	2.367		187.724	2.382		187.724	2.382		245.016	2.528		255.31	2.57		265.071	2.536		270.52	2.474		322.958	2.478		333.834	2.434		391.611	2.619		454.623	2.701
0.23153	2.233		24.7996	2.263		36.2204	2.305		81.5491	2.38		101.524	2.343		117.543	2.28		163.427	2.367		187.724	2.382		187.724	2.382		245.016	2.528		255.31	2.57		265.071	2.536		270.52	2.474		322.958	2.478		333.834	2.434		391.612	2.619		454.623	2.701
0.23175	2.233		24.7996	2.263		36.2206	2.304		81.5492	2.38		101.524	2.343		117.543	2.28		163.427	2.367		187.725	2.382		187.725	2.382		245.016	2.528		255.31	2.57		265.071	2.536		270.521	2.474		322.958	2.478		333.834	2.434		391.612	2.619		454.624	2.701
0.23197	2.233		24.7997	2.263		36.2209	2.304		81.5493	2.38		101.524	2.343		117.543	2.28		163.427	2.367		187.725	2.382		187.725	2.382		245.016	2.528		255.31	2.57		265.072	2.535		270.521	2.475		322.958	2.478		333.834	2.434		391.612	2.619		454.624	2.701
0.23219	2.233		24.7997	2.263		36.2211	2.304		81.5494	2.38		101.524	2.343		117.543	2.28		163.427	2.367		187.726	2.382		187.726	2.382		245.016	2.528		255.311	2.57		265.072	2.536		270.521	2.475		322.958	2.478		333.835	2.434		391.613	2.619		454.625	2.701
0.23242	2.233		24.7998	2.263		36.2213	2.304		81.5496	2.38		101.525	2.343		117.544	2.28		163.427	2.367		187.726	2.382		187.726	2.382		245.016	2.528		255.311	2.57		265.072	2.536		270.521	2.475		322.958	2.478		333.835	2.434		391.613	2.619		454.626	2.701
0.23264	2.233		24.7998	2.263		36.2215	2.304		81.5497	2.38		101.525	2.343		117.544	2.28		163.427	2.367		187.726	2.382		187.726	2.382		245.016	2.528		255.311	2.57		265.072	2.536		270.522	2.475		322.958	2.478		333.835	2.434		391.613	2.619		454.626	2.701
0.23286	2.233		24.7999	2.263		36.2218	2.305		81.5498	2.38		101.525	2.343		117.544	2.28		163.428	2.367		187.727	2.382		187.727	2.382		245.016	2.528		255.311	2.57		265.072	2.535		270.522	2.475		322.958	2.478		333.836	2.434		391.613	2.619		454.627	2.701
0.23308	2.233		24.7999	2.263		36.222	2.305		81.5499	2.38		101.525	2.343		117.544	2.28		163.428	2.367		187.727	2.382		187.727	2.382		245.017	2.528		255.311	2.57		265.072	2.535		270.522	2.475		322.958	2.478		333.836	2.434		391.614	2.619		454.627	2.702
0.23331	2.233		24.8	2.263		36.2222	2.305		81.55	2.38		101.525	2.343		117.544	2.28		163.428	2.367		187.728	2.382		187.728	2.382		245.017	2.528		255.311	2.57		265.072	2.535		270.522	2.475		322.958	2.478		333.836	2.434		391.614	2.619		454.628	2.702
0.23353	2.233		24.8001	2.263		36.2224	2.305		81.5501	2.38		101.525	2.343		117.545	2.28		163.428	2.367		187.728	2.383		187.728	2.383		245.017	2.528		255.311	2.57		265.072	2.535		270.522	2.475		322.958	2.478		333.836	2.434		391.614	2.619		454.628	2.702
0.23375	2.233		24.8001	2.263		36.2226	2.305		81.5502	2.38		101.525	2.343		117.545	2.28		163.428	2.367		187.729	2.382		187.729	2.382		245.017	2.528		255.311	2.57		265.072	2.536		270.523	2.475		322.958	2.478		333.837	2.434		391.614	2.619		454.629	2.702
0.23397	2.233		24.8002	2.263		36.2229	2.305		81.5503	2.38		101.525	2.343		117.545	2.28		163.428	2.367		187.729	2.382		187.729	2.382		245.017	2.528		255.311	2.57		265.073	2.536		270.523	2.475		322.959	2.478		333.837	2.434		391.615	2.619		454.629	2.702
0.23419	2.233		24.8002	2.263		36.2231	2.305		81.5504	2.38		101.525	2.343		117.545	2.28		163.428	2.367		187.729	2.382		187.729	2.382		245.017	2.528		255.312	2.57		265.073	2.536		270.523	2.474		322.959	2.478		333.837	2.434		391.615	2.619		454.63	2.702
0.23442	2.233		24.8003	2.263		36.2233	2.305		81.5506	2.38		101.526	2.343		117.546	2.28		163.428	2.367		187.73	2.382		187.73	2.382		245.017	2.528		255.312	2.57		265.073	2.536		270.523	2.474		322.959	2.478		333.837	2.434		391.615	2.619		454.631	2.702
0.23464	2.233		24.8003	2.263		36.2235	2.304		81.5507	2.38		101.526	2.343		117.546	2.28		163.428	2.367		187.73	2.382		187.73	2.382		245.017	2.528		255.312	2.57		265.073	2.535		270.524	2.474		322.959	2.478		333.838	2.434		391.616	2.619		454.631	2.702
0.23486	2.233		24.8004	2.263		36.2238	2.304		81.5508	2.38		101.526	2.343		117.546	2.28		163.429	2.367		187.731	2.382		187.731	2.382		245.017	2.528		255.312	2.57		265.073	2.536		270.524	2.475		322.959	2.478		333.838	2.434		391.616	2.619		454.632	2.702
0.23508	2.233		24.8005	2.263		36.224	2.304		81.5509	2.38		101.526	2.343		117.546	2.28		163.429	2.367		187.731	2.383		187.731	2.383		245.018	2.528		255.312	2.57		265.073	2.536		270.524	2.474		322.959	2.478		333.838	2.434		391.616	2.619		454.632	2.702
0.23531	2.233		24.8005	2.263		36.2242	2.304		81.551	2.38		101.526	2.343		117.546	2.28		163.429	2.367		187.732	2.383		187.732	2.383		245.018	2.528		255.312	2.57		265.073	2.536		270.524	2.474		322.959	2.478		333.839	2.434		391.616	2.619		454.633	2.702
0.23553	2.233		24.8006	2.263		36.2244	2.304		81.5511	2.38		101.526	2.343		117.547	2.28		163.429	2.367		187.732	2.382		187.732	2.382		245.018	2.528		255.312	2.57		265.073	2.536		270.524	2.474		322.959	2.478		333.839	2.434		391.617	2.619		454.633	2.703
0.23575	2.234		24.8006	2.263		36.2246	2.305		81.5512	2.38		101.526	2.343		117.547	2.28		163.429	2.367		187.732	2.383		187.732	2.383		245.018	2.528		255.312	2.57		265.073	2.536		270.525	2.475		322.959	2.478		333.839	2.434		391.617	2.619		454.634	2.703
0.23597	2.234		24.8007	2.263		36.2249	2.305		81.5513	2.38		101.526	2.343		117.547	2.28		163.429	2.367		187.733	2.383		187.733	2.383		245.018	2.528		255.312	2.57		265.074	2.536		270.525	2.475		322.959	2.478		333.839	2.434		391.617	2.619		454.634	2.703
0.23619	2.234		24.8007	2.263		36.2251	2.305		81.5515	2.38		101.526	2.343		117.547	2.28		163.429	2.367		187.734	2.383		187.734	2.383		245.018	2.528		255.313	2.57		265.074	2.536		270.525	2.474		322.959	2.478		333.84	2.434		391.618	2.619		454.635	2.703
0.23642	2.234		24.8008	2.263		36.2253	2.304		81.5516	2.38		101.527	2.343		117.548	2.28		163.429	2.367		187.734	2.383		187.734	2.383		245.018	2.528		255.313	2.57		265.074	2.536		270.525	2.474		322.959	2.478		333.84	2.434		391.618	2.619		454.636	2.703
0.23664	2.234		24.8008	2.263		36.2255	2.304		81.5517	2.38		101.527	2.343		117.548	2.28		163.429	2.367		187.734	2.383		187.734	2.383		245.018	2.528		255.313	2.57		265.074	2.536		270.526	2.474		322.959	2.478		333.84	2.434		391.618	2.619		454.636	2.703
[truncated: 254,694+ more rows]

## Sheet: Fig. 2e
Year	Stability (h)	Year	Stability (h)	Year	Stability (h)	Year	Stability (h)	Year	Stability (h)	Year	Stability (h)	Year	Stability (h)	Year	Stability (h)	Year	Stability (h)	Year	Stability (h)	Year	Stability (h)	Year	Stability (h)
[truncated: 1 more rows]
