# Supplementary material for: Long-term durability of metastable β-Fe2O3 photoanodes in highly corrosive seawater
Source: Nat Commun. 2023 Jul 17;14:4266. doi: 10.1038/s41467-023-40010-9 (PMC10352262; doi:10.1038/s41467-023-40010-9)
Supplement: Supplementary file 3 — Source Data [file 41467_2023_40010_MOESM3_ESM.zip › Source Data/source-data Fig 3.xlsx]

## Sheet: Fig. 3a
before						100h						1000h
Binding energy (eV)	raw	fitting	fitting 1	fitting 2		Binding energy (eV)	raw	fitting	fitting 1	fitting 2		Binding energy (eV)	raw	fitting	fitting 1	fitting 2
545.5	13480.1	13527.5	13442.8	13526.8		545.8	13875.9	13867.9	13845.9	13859.9		545.5	20156.4	20111.4	20111.4	20111.4
545.4	13414.3	13490.8	13404.9	13490		545.7	13147.3	13830.3	13808	13822.2		545.4	20211.4	20066.5	20066.5	20066.5
545.3	13960.3	13454.1	13366.9	13453.3		545.6	13754.7	13792.7	13770	13784.5		545.3	20379.1	20021.7	20021.7	20021.7
545.2	14061.1	13417.6	13329.1	13416.8		545.5	13706.5	13755.1	13732.1	13746.8		545.2	19614.3	19977.2	19977.2	19977.2
545.1	13785.2	13381.2	13291.4	13380.4		545.4	13692.3	13717.5	13694.3	13709.1		545.1	19726.3	19931.7	19931.7	19931.7
545	13497.1	13344.7	13253.6	13343.9		545.3	13521.2	13680	13656.4	13671.5		545	20273.1	19886.4	19886.4	19886.4
544.9	13713.2	13308.2	13215.7	13307.4		545.2	13417.5	13642.4	13618.5	13633.8		544.9	20145.1	19841.9	19841.9	19841.9
544.8	13791	13271.8	13177.9	13271		545.1	13309	13604.9	13580.6	13596.2		544.8	19857.4	19797.3	19797.3	19797.3
544.7	13672.4	13235.5	13140.1	13234.6		545	13200.4	13567.4	13542.6	13558.5		544.7	19138.1	19752.4	19752.4	19752.4
544.6	13856.7	13199.1	13102.3	13198.3		544.9	13219.8	13529.8	13504.7	13520.9		544.6	20232.8	19706.6	19706.6	19706.6
544.5	13768.2	13162.9	13064.6	13162.1		544.8	13647.1	13492.3	13466.8	13483.2		544.5	19844.8	19662.3	19662.3	19662.3
544.4	14092.2	13126.7	13026.8	13125.9		544.7	13293.9	13454.8	13429	13445.6		544.4	19681.4	19617.6	19617.6	19617.6
544.3	13662.1	13090.7	12989.2	13089.8		544.6	13494.3	13417.3	13391.1	13408		544.3	19451.1	19572.7	19572.7	19572.7
544.2	13622.2	13054.6	12951.5	13053.7		544.5	13499.7	13379.9	13353.2	13370.4		544.2	19298.2	19527.5	19527.5	19527.5
544.1	14020.3	13018.5	12913.8	13017.6		544.4	13401.7	13342.4	13315.3	13332.8		544.1	19121.8	19482.2	19482.2	19482.2
544	13808.2	12982.6	12876.2	12981.7		544.3	13394.7	13305	13277.5	13295.3		544	18849.1	19436.7	19436.7	19436.7
543.9	13681.5	12946.7	12838.5	12945.8		544.2	13109.9	13267.5	13239.6	13257.7		543.9	19412.7	19390.8	19390.8	19390.8
543.8	13881	12910.8	12800.8	12909.9		544.1	13272.7	13230.1	13201.8	13220.2		543.8	19113.7	19345.8	19345.8	19345.8
543.7	13431.5	12875	12763.2	12874.1		544	13255.5	13192.7	13163.9	13182.6		543.7	19200.1	19300.5	19300.5	19300.5
543.6	13399.3	12839.1	12725.5	12838.2		543.9	13719.3	13155.3	13126	13145.1		543.6	19217.6	19255.4	19255.4	19255.4
543.5	13528.7	12803.3	12687.8	12802.3		543.8	13913.9	13118	13088.2	13107.6		543.5	18857.7	19210.3	19210.3	19210.3
543.4	13680	12767.6	12650.1	12766.6		543.7	13048.8	13080.7	13050.4	13070.2		543.4	19098.2	19164.8	19164.8	19164.8
543.3	13483.8	12732	12612.5	12731		543.6	13125.3	13043.3	13012.6	13032.7		543.3	18895.9	19119.7	19119.7	19119.7
543.2	13650.9	12696.4	12574.8	12695.4		543.5	13439.2	13006	12974.7	12995.2		543.2	18439	19074.4	19074.4	19074.4
543.1	13280.1	12660.9	12537.2	12659.9		543.4	13549.3	12968.7	12936.9	12957.8		543.1	18647.6	19028.5	19028.5	19028.5
543	13457.2	12625.4	12499.5	12624.3		543.3	12871.5	12931.5	12899.1	12920.4		543	18516.9	18983	18983	18983
542.9	12993.1	12590	12461.9	12588.9		543.2	12448.8	12894.2	12861.3	12882.9		542.9	18642.3	18937.3	18937.3	18937.3
542.8	12828.8	12554.5	12424	12553.4		543.1	12718.1	12856.9	12823.4	12845.5		542.8	18672.9	18891.9	18891.9	18891.9
542.7	13192.2	12519	12386.2	12517.9		543	13087.5	12819.7	12785.6	12808		542.7	18434.4	18846.6	18846.6	18846.6
542.6	13018.8	12483.7	12348.5	12482.6		542.9	12864.8	12782.5	12747.8	12770.7		542.6	18064.3	18801	18801	18801
542.5	13064.9	12448.5	12310.8	12447.3		542.8	13057.8	12745.3	12710	12733.3		542.5	17971	18754.9	18754.9	18754.9
542.4	12784.2	12413.3	12273.1	12412.2		542.7	12694.8	12708.1	12672.2	12696		542.4	18680.9	18708.8	18708.8	18708.8
542.3	13014.4	12378.1	12235.3	12377		542.6	12806.6	12670.9	12634.4	12658.6		542.3	17935.5	18663.8	18663.8	18663.8
542.2	12847.3	12343.1	12197.6	12342		542.5	12985	12633.8	12596.6	12621.3		542.2	18073.3	18617.7	18617.7	18617.7
542.1	12703.1	12308.1	12159.8	12307		542.4	12621.8	12596.7	12558.8	12584		542.1	18097.6	18572	18572	18572
542	12259.2	12273.2	12122	12272		542.3	12420.1	12559.6	12521	12546.7		542	17357.2	18526.3	18526.3	18526.3
541.9	12799.5	12238.2	12084.1	12237		542.2	12555.7	12522.5	12483.2	12509.4		541.9	18153.1	18479.6	18479.6	18479.6
541.8	12512.6	12203.5	12046.4	12202.3		542.1	12147.2	12485.5	12445.4	12472.2		541.8	17879.6	18434.2	18434.2	18434.2
541.7	12482.3	12168.9	12008.6	12167.6		542	12347.1	12448.5	12407.6	12434.9		541.7	17718.2	18388.4	18388.4	18388.4
541.6	12114.2	12134.2	11970.8	12133		541.9	12364.7	12411.5	12369.8	12397.7		541.6	17319.8	18342.4	18342.4	18342.4
541.5	12078.4	12099.6	11932.9	12098.3		541.8	12446.7	12374.5	12332	12360.5		541.5	17768	18296	18296	18296
541.4	11957.8	12065.1	11894.9	12063.8		541.7	11846.3	12337.6	12294.3	12323.4		541.4	17506.6	18250.2	18250.2	18250.2
541.3	11842.2	12030.7	11857	12029.3		541.6	11744.3	12300.6	12256.5	12286.2		541.3	17286.9	18204.1	18204.1	18204.1
541.2	11491.6	11996.3	11819	11995		541.5	11606.1	12263.7	12218.7	12249.1		541.2	17789	18157.8	18157.8	18157.8
541.1	11874	11962	11780.9	11960.6		541.4	11818	12226.8	12180.9	12211.9		541.1	17519.4	18112.3	18112.3	18112.3
541	11797.6	11927.9	11743	11926.5		541.3	11764.8	12190	12143.1	12174.9		541	17151.4	18066.5	18066.5	18066.5
540.9	11790	11893.9	11705	11892.5		541.2	11528.6	12153.2	12105.3	12137.8		540.9	17322.2	18020.2	18020.2	18020.2
540.8	11645.6	11860.1	11667.1	11858.6		541.1	11436.6	12116.4	12067.5	12100.8		540.8	17267.3	17974.2	17974.2	17974.2
540.7	11332	11826.3	11629.1	11824.8		541	11252.1	12079.7	12029.8	12063.8		540.7	17183.5	17928.2	17928.2	17928.2
540.6	11813.8	11792.6	11591	11791.1		540.9	11417.4	12043	11992	12026.8		540.6	16527.2	17882.1	17882.1	17882.1
540.5	11628	11759.3	11553.1	11757.7		540.8	11350.4	12006.3	11954.2	11989.8		540.5	17021.7	17835.2	17835.2	17835.2
540.4	11476.1	11726	11515.2	11724.4		540.7	11416.5	11969.7	11916.5	11952.9		540.4	16931.9	17789	17789	17789
540.3	11403.1	11692.9	11477.2	11691.3		540.6	11636.5	11933.1	11878.7	11916		540.3	16736.5	17742.8	17742.8	17742.8
540.2	11277.4	11659.9	11439.2	11658.3		540.5	11377	11896.6	11841	11879.2		540.2	16657.7	17696.4	17696.4	17696.4
540.1	10957.6	11627	11401.1	11625.4		540.4	11113.2	11860.2	11803.3	11842.5		540.1	16800	17649.9	17649.9	17649.9
540	11076.3	11594.3	11363	11592.6		540.3	11261.7	11823.8	11765.6	11805.7		540	16615.5	17603.7	17603.7	17603.7
539.9	10742	11561.8	11325	11560.1		540.2	10985.4	11787.4	11727.9	11769		539.9	16412.9	17557.3	17557.3	17557.3
539.8	10985	11529.4	11286.8	11527.6		540.1	10832.4	11751.1	11690.2	11732.4		539.8	17014.6	17510.6	17510.6	17510.6
539.7	10991.6	11497.3	11248.7	11495.5		540	10721.8	11714.8	11652.5	11695.7		539.7	16591.1	17464.9	17464.9	17464.9
539.6	10959.6	11465.4	11210.6	11463.6		539.9	10950.2	11678.6	11614.8	11659.1		539.6	16364.9	17418.7	17418.7	17418.7
539.5	10437	11433.8	11172.6	11432		539.8	10280	11642.5	11577.1	11622.6		539.5	16424	17372.2	17372.2	17372.2
539.4	10790	11402.3	11134.4	11400.4		539.7	10796.2	11606.3	11539.4	11586.1		539.4	16258.4	17325.8	17325.8	17325.8
539.3	10289.7	11371.1	11096.3	11369.2		539.6	10690.5	11570.3	11501.7	11549.7		539.3	16368.6	17279.3	17279.3	17279.3
539.2	10306.9	11340.1	11058	11338.1		539.5	10220.8	11534.4	11464	11513.4		539.2	16184.6	17233	17233	17233
539.1	10496.1	11309.4	11019.8	11307.4		539.4	10481.1	11498.5	11426.4	11477.1		539.1	15964.4	17186.5	17186.5	17186.5
539	10280.7	11279	10981.6	11277		539.3	10225.3	11462.7	11388.7	11440.9		539	16039.6	17139.8	17139.8	17139.8
538.9	10387.6	11248.9	10943.4	11246.9		539.2	10120.2	11427	11351.1	11404.7		538.9	16115.8	17093.2	17093.2	17093.2
538.8	10175.6	11219.2	10905.3	11217.1		539.1	10179.1	11391.4	11313.5	11368.6		538.8	16126.2	17046.8	17046.8	17046.8
538.7	10569.5	11189.8	10867.1	11187.6		539	10340.4	11355.8	11275.9	11332.6		538.7	16361.9	17000.5	17000.5	17000.5
538.6	10467.5	11161	10829	11158.7		538.9	10200.4	11320.4	11238.3	11296.7		538.6	15502.2	16954.6	16954.6	16954.6
538.5	10498.1	11132.5	10790.9	11130.2		538.8	9975.74	11285.1	11200.7	11260.9		538.5	15816.7	16907.5	16907.5	16907.5
538.4	10406.2	11104.4	10752.9	11102.1		538.7	10223	11249.9	11163.1	11225.1		538.4	15551.4	16861	16861	16861
538.3	10431.5	11076.8	10714.8	11074.4		538.6	10133	11214.8	11125.6	11189.5		538.3	15131.6	16814.1	16814.1	16814.1
538.2	10291.6	11049.6	10676.7	11047.2		538.5	10262.6	11179.8	11088.1	11154		538.2	15670.2	16766.7	16766.7	16766.7
538.1	10486.8	11022.9	10638.7	11020.4		538.4	10096.6	11145	11050.6	11118.5		538.1	15545.3	16720.2	16720.2	16720.2
538	10464.6	10996.9	10600.7	10994.3		538.3	10044.7	11110.2	11013.1	11083.2		538	15676.5	16673.5	16673.5	16673.5
537.9	10945.3	10971.4	10562.7	10968.8		538.2	10150.3	11075.7	10975.6	11048		537.9	15362.7	16627.1	16627.1	16627.1
537.8	10559.5	10946.7	10524.9	10944		538.1	10275.7	11041.2	10938.2	11013		537.8	15267.9	16580.3	16580.3	16580.3
537.7	10413.5	10922.5	10487	10919.7		538	10173	11007	10900.8	10978.1		537.7	15749.7	16533.4	16533.4	16533.4
537.6	10626.7	10898.9	10449	10896.1		537.9	10253.7	10972.9	10863.5	10943.4		537.6	15677.7	16487.3	16487.3	16487.3
537.5	10447.4	10876.1	10411.1	10873.2		537.8	9726.24	10939	10826.1	10908.8		537.5	15689.1	16441.1	16441.1	16441.1
537.4	10907.1	10854.1	10373.2	10851.1		537.7	10033.7	10905.3	10788.8	10874.3		537.4	15407	16395.1	16395	16395.1
537.3	10366.7	10833	10335.5	10830		537.6	10189.2	10871.8	10751.5	10840		537.3	15085.1	16348.7	16348.6	16348.7
537.2	10671.8	10812.7	10297.6	10809.6		537.5	10169.5	10838.5	10714.2	10806		537.2	15393.8	16301.9	16301.8	16301.9
537.1	10854.4	10793.4	10259.8	10790.2		537.4	10263.1	10805.5	10677	10772.1		537.1	15605.2	16255.7	16255.5	16255.7
537	10916.8	10775.2	10222.1	10771.9		537.3	10510.6	10772.7	10639.8	10738.5		537	15379.1	16209.8	16209.6	16209.8
536.9	10755.4	10758.1	10184.4	10754.8		537.2	10054	10740.1	10602.7	10705.1		536.9	15786.4	16163.8	16163.4	16163.8
536.8	10450.6	10742.1	10146.7	10738.7		537.1	10439.3	10707.9	10565.5	10671.9		536.8	15917.6	16118.5	16117.9	16118.5
536.7	10937.8	10727.3	10108.9	10723.8		537	10264.6	10676	10528.5	10639		536.7	16010.5	16073.5	16072.6	16073.5
536.6	10757.5	10714	10071.3	10710.4		536.9	10346.3	10644.4	10491.4	10606.5		536.6	15699.9	16029	16027.5	16029
536.5	11300.2	10702.1	10033.7	10698.4		536.8	10353.3	10613.1	10454.5	10574.2		536.5	15797.6	15984.4	15982.1	15984.4
536.4	11030.4	10692	9996.26	10688.1		536.7	10564	10582.3	10417.5	10542.3		536.4	15485	15940.5	15936.8	15940.5
536.3	11352.2	10683.5	9958.74	10679.5		536.6	10398.2	10552	10380.6	10510.9		536.3	15643.5	15896.9	15891.2	15896.9
536.2	10878.8	10676.9	9921.37	10672.8		536.5	10330.5	10522.2	10343.8	10479.9		536.2	15549.2	15854.6	15845.8	15854.6
536.1	10845.6	10672.1	9883.84	10667.9		536.4	10889.7	10493	10307	10449.5		536.1	15866.3	15813.7	15800.4	15813.7
536	10909.7	10669.5	9846.31	10665.2		536.3	10418.7	10464.5	10270.3	10419.8		536	16095.5	15775.6	15755.5	15775.6
535.9	11056.9	10669.3	9808.83	10664.9		536.2	10160.8	10436.9	10233.6	10390.9		535.9	15917.1	15740.9	15711	15740.9
535.8	11175.3	10671.7	9771.43	10667.1		536.1	10239.4	10410.4	10197	10363		535.8	16782.6	15710.4	15666.2	15710.4
535.7	11528.3	10676.9	9734.08	10672.2		536	10726.6	10385.1	10160.4	10336.2		535.7	16233.3	15687.3	15622.8	15687.3
535.6	11332.8	10685.3	9696.89	10680.4		535.9	10209.2	10361.5	10124	10311.1		535.6	16205.7	15672	15578.7	15672
535.5	11277	10697	9659.65	10692		535.8	10362.8	10339.9	10087.5	10288		535.5	16810.3	15668.2	15534.6	15668.2
535.4	11190.5	10712.4	9622.4	10707.2		535.7	10660.5	10320.9	10051.2	10267.3		535.4	16516.1	15680.9	15491.4	15680.9
535.3	11410.2	10731.8	9585.15	10726.4		535.6	10478.7	10305.2	10015	10249.9		535.3	16696.3	15713.8	15447.9	15713.8
535.2	10924.9	10755.9	9548	10750.3		535.5	10274.2	10293.7	9978.81	10236.6		535.2	17119.1	15774.4	15404.7	15774.4
535.1	11454.8	10784.8	9510.69	10779		535.4	10356.3	10287.6	9942.73	10228.6		535.1	17181.2	15871	15362.1	15871
535	11412.8	10819.6	9473.6	10813.7		535.3	10423.1	10288.2	9906.75	10227.3		535	17633.5	16013.2	15319.7	16013.2
534.9	11442.8	10860.8	9436.53	10854.6		535.2	10511.5	10297.5	9870.89	10234.5		534.9	17606	16214	15278	16214
534.8	11477	10909.4	9399.49	10903		535.1	10709.9	10317.6	9835.14	10252.4		534.8	18258.9	16486.9	15236.3	16486.9
534.7	11661.1	10966.2	9362.48	10959.5		535	10624.6	10351.1	9799.52	10283.6		534.7	18342.7	16850.1	15195.6	16850.1
534.6	11536.6	11032.7	9325.57	11025.7		534.9	10560.1	10401.4	9764.03	10331.4		534.6	19294.4	17322.6	15155.1	17322.6
534.5	11631.5	11110.3	9288.65	11103.1		534.8	10804.9	10472.1	9728.67	10399.5		534.5	19213.4	17927.3	15116	17927.3
534.4	11605.8	11200.8	9251.78	11193.3		534.7	11374	10567.7	9693.47	10492.4		534.4	19868.5	18687.7	15076.8	18687.7
534.3	11458.8	11306.5	9214.94	11298.7		534.6	11171.4	10693.5	9658.48	10615.2		534.3	21178.8	19630.2	15038.6	19630.2
534.2	11719.1	11429.9	9178.08	11421.7		534.5	11780.8	10854.9	9623.64	10773.4		534.2	21391.5	20783.4	15002.4	20783.4
534.1	11865.7	11574.4	9141.35	11565.6		534.4	11656.6	11058.5	9589.03	10973.8		534.1	23408.1	22174.5	14966.5	22174.5
534	11846.1	11743.6	9104.7	11734.3		534.3	12295.4	11311.2	9554.6	11222.8		534	24586.1	23831	14933.5	23831
533.9	12110.2	11941.7	9068.09	11931.7		534.2	12653.5	11620.4	9520.44	11528		533.9	25929.9	25778.4	14902.2	25778.4
533.8	12424.1	12173.9	9031.61	12162.9		534.1	13205.6	11994.2	9486.54	11897.4		533.8	27637	28035.2	14873	28035.2
533.7	12436.2	12445.6	8995.28	12433.4		534	13478.3	12439.9	9452.93	12338.3		533.7	29646	30618.3	14846.1	30618.3
533.6	13015.5	12763	8959.01	12749.1		533.9	13747.2	12965.9	9419.61	12858.8		533.6	32329.9	33537.6	14822.2	33537.6
533.5	13182.8	13133.6	8922.99	13117.1		533.8	14230	13578.8	9386.61	13465.3		533.5	35502.6	36789	14802.1	36789
533.4	13536.7	13564	8887.08	13543.9		533.7	14743.9	14285.2	9353.97	14164.4		533.4	39118.9	40364.8	14786.6	40364.8
533.3	13813.1	14062.5	8851.36	14037.4		533.6	15411.7	15091	9321.72	14961.4		533.3	42299.4	44236.7	14776.3	44236.7
533.2	14712.9	14636.6	8815.8	14604.3		533.5	16170.8	15998.7	9289.91	15858.6		533.2	46496.3	48368.3	14770.5	48368.3
533.1	15130.8	15294.5	8780.62	15252		533.4	17075.9	17011.2	9258.58	16858.2		533.1	50882.4	52712.4	14770.6	52712.4
533	15892.9	16044.4	8745.66	15987.3		533.3	18078.2	18126.2	9227.78	17957.3		533	56053.1	57199.4	14777.1	57199.4
532.9	16774.1	16892.1	8711.06	16814.6		533.2	19023.9	19340.8	9197.57	19152.1		532.9	60895.2	61758.6	14790.9	61758.6
532.8	17489.7	17844.2	8676.85	17738.5		533.1	20132.5	20649.4	9168	20435.7		532.8	65719.8	66296.5	14811.5	66296.5
532.7	18017.5	18902.7	8643	18758.3		533	21234.5	22040.3	9139.14	21795.2		532.7	71318.8	70720.1	14839	70720.1
532.6	19358.8	20068.2	8609.43	19871.3		532.9	22557.9	23502.5	9111.06	23217.8		532.6	75905.6	74932.3	14874.5	74932.3
532.5	20636.6	21336.7	8576.46	21069.3		532.8	23178.3	25017.7	9083.85	24683.2		532.5	80288	78824.8	14916.4	78824.8
532.4	21994.1	22694.3	8544.07	22333.9		532.7	25329.4	26567.6	9057.56	26170.7		532.4	84367.7	82302.9	14964.5	82302.9
532.3	23271.8	24120.8	8512.32	23638.9		532.6	26160.8	28131.3	9032.4	27656.4		532.3	87396.7	85269.8	15018.3	85269.8
532.2	24306.8	25579.9	8481.17	24941.6		532.5	28199.2	29682.7	9008.39	29111.1		532.2	89573.9	87645.5	15076.4	87645.5
532.1	25822.9	27024	8450.58	26186.8		532.4	29422.4	31198	8985.76	30507.2		532.1	91184.7	89363.5	15137.5	89363.5
532	27496.3	28392	8420.73	27305.3		532.3	31214.6	32648.2	8964.61	31811.9		532	91966	90372.9	15200.8	90372.9
531.9	29067.8	29612.1	8391.71	28217.3		532.2	32428.4	34007.5	8945.17	32995.1		531.9	91871.1	90645.9	15265.2	90645.8
531.8	30312.9	30617.2	8363.53	28846.7		532.1	34063.9	35250.4	8927.62	34026.5		531.8	90321.4	90174.8	15329.4	90174.6
531.7	31454.4	31352.8	8336.17	29131.3		532	36088.1	36351.1	8912.25	34876.3		531.7	90091.5	88973.8	15391.5	88973.2
531.6	31628	31795.6	8309.75	29040.3		531.9	37563	37290	8899.41	35520.2		531.6	87812.6	87080.5	15453.5	87079.3
531.5	32693.8	31957.3	8284.31	28579.1		531.8	38437.6	38049.2	8889.41	35936.8		531.5	83786.8	84551	15512.9	84548.5
531.4	32191	31884.7	8261.04	27790.9		531.7	40013.8	38618.7	8882.68	36112.2		531.4	80270.6	81453.6	15567.9	81448.4
531.3	32506.6	31647.3	8241.34	26742.3		531.6	41032	38994.3	8879.89	36039.7		531.3	76492	77880.4	15620.5	77869.7
531.2	32132.7	31326	8229.78	25513.8		531.5	40473.1	39178.2	8881.81	35720.5		531.2	72297.1	73927.1	15672.7	73905.9
531.1	31669.3	30998.5	8234.9	24181.3		531.4	40760.1	39180.2	8889.62	35163.2		531.1	67599.2	69695.1	15727.8	69654.4
531	31347.5	30736	8273.94	22809.7		531.3	40629.9	39016.1	8905.5	34384.7		531	64692.6	65296.8	15791.1	65221.8
530.9	31764.1	30605	8378.55	21451.8		531.2	40130.3	38707.4	8933.34	33406.8		530.9	58772.4	60838.1	15875	60704
530.8	31979.2	30676.2	8603.92	20142.5		531.1	39422.4	38281.1	8980.46	32255.3		530.8	55746	56426.8	15989.2	56194.7
530.7	32179	31036.6	9037.88	18907.5		531	38687.4	37771.9	9060.33	30960.9		530.7	52485.5	52167.1	16157.5	51778.6
530.6	32227.2	31804.3	9812.47	17760.2		530.9	38277.3	37224.3	9197.69	29553.1		530.6	48118.9	48153.8	16405.6	47524.5
530.5	34199.4	33138.4	11110.2	16706.7		530.8	37075.4	36699.9	9434.77	28064.8		530.5	44891.3	44481	16763.4	43495
530.4	35310.3	35235.2	13156.8	15751.1		530.7	36464	36284.1	9840.58	26525.7		530.4	41859.1	41227.4	17269.1	39732.2
530.3	38395	38314.2	16203.7	14890.1		530.6	36240	36095.5	10520.5	24963.8		530.3	39303.1	38466.2	17959.4	36272.8
530.2	42175.9	42566.6	20475	14121.5		530.5	35897.8	36292.6	11620.9	23407.6		530.2	37218.1	36247.4	18867.8	33134.2
530.1	47741.9	48102.8	26111.3	13439.2		530.4	36546.8	37072.6	13331.6	21879.2		530.1	35492.2	34599.3	20016.5	30322.9
530	53650.8	54875.8	33091.9	12836.9		530.3	37915.4	38654.5	15864.6	20401.3		530	34954.9	33522.5	21405.6	27840.1
529.9	60991.2	62598.3	41149.8	12308.3		530.2	40739.2	41248.4	19426.8	18990.1		529.9	33507.5	32980.1	23012.6	25673.2
529.8	69882.8	70742.8	49771.4	11845.9		530.1	44542.2	45004.1	24166.5	17658.8		529.8	33013.6	32895.5	24775.8	23805.7
529.7	77655.8	78531.6	58184.4	11443.7		530	50601.2	49936.8	30096.5	16419.1		529.7	32264.6	33156.1	26606.7	22215
529.6	85019	85064.7	65487.4	11094		529.9	56278.5	55882.8	37053.7	15276.5		529.6	32465.6	33617.6	28387.7	20874.2
529.5	90126.2	89454.5	70784.6	10790		529.8	62894.5	62435.5	44629.6	14235.8		529.5	33434.5	34118.9	29983.1	19759
529.4	91667.8	90998.7	73356.9	10525.3		529.7	68995.9	68968.6	52197.2	13297.2		529.4	33762.1	34498.9	31261.1	18841.4
529.3	89250.8	89354.1	72841.8	10293.1		529.6	75218.1	74670.6	58943.6	12458.5		529.3	34056.8	34612.4	32102.2	18094.7
529.2	84678.3	84618.5	69311	10087.6		529.5	77971.2	78638.9	63961.6	11716.9		529.2	34368.6	34353	32426	17492.8
529.1	77423.7	77308.8	63255.1	9903.58		529.4	79864	80082.3	66456.8	11065.9		529.1	34231.9	33663.6	32199.1	17012
529	66925.1	68236.9	55459.3	9736.66		529.3	78243.9	78552.8	65974.3	10499.8		529	33261.4	32543.6	31441.4	16631.3
528.9	57157.1	58359.9	46852.5	9582.87		529.2	73534	74141.9	62599.5	10010.5		528.9	31294	31042.5	30221.3	16330.6
528.8	47815.5	48565.8	38299.1	9439.8		529.1	66302.9	67432.9	56908.9	9590.09		528.8	30075.2	29254.3	28648.4	16092.8
528.7	38775	39580	30501.8	9305.7		529	58717.5	59294.6	49762.2	9230.93		528.7	28328.4	27298.1	26855.4	15905.4
528.6	31015.6	31851.5	23892.5	9178.88		528.9	49916.4	50615.4	42041.2	8925.02		528.6	25029.6	25297	24976.8	15756.2
528.5	25275	25568.2	18646.3	9058.31		528.8	41646	42183	34524.9	8665.33		528.5	23127.4	23365.7	23136.3	15634
528.4	20927.2	20711.9	14734.5	8943.67		528.7	34090.3	34564.1	27773.8	8444.95		528.4	21235.5	21594.7	21432.1	15533.3
528.3	17302.6	17106.2	11977.1	8834.36		528.6	27833	28090.5	22114.5	8257.69		528.3	19802.2	20046.8	19932.6	15448.2
528.2	14645.6	14516.5	10137.2	8729.94		528.5	22455.2	22883.6	17662.6	8098.28		528.2	18606.1	18750.4	18671	15374.8
528.1	13032.8	12692.9	8967.74	8630.01		528.4	18979.4	18877.2	14349.9	7961.78		528.1	17546.3	17706.8	17652.1	15309.7
528	11818.4	11417.1	8255.28	8534.33		528.3	16450.6	15908.4	12010.8	7844.22		528	16416.9	16897.9	16860.6	15250.6
527.9	10721.3	10518.8	7835.39	8442.62		528.2	14342.8	13761.8	10430.2	7742.01		527.9	16004.7	16290.3	16265.1	15195.2
527.8	9826.86	9871.94	7590.72	8354.43		528.1	12446.8	12226.7	9398.45	7652.12		527.8	15522.5	15847.6	15830.8	15143
527.7	9026.96	9392.68	7445.44	8269.52		528	11223.7	11125.8	8739.99	7572.12		527.7	15104.5	15531.5	15520.4	15092.9
527.6	9015.32	9025.64	7353.25	8187.57		527.9	10183.6	10320.3	8319.61	7499.92		527.6	15016.8	15308.2	15300.9	15044.1
527.5	8478.14	8736.22	7288.28	8108.55		527.8	9791.99	9713.72	8044.47	7433.9		527.5	14627.3	15150.4	15145.7	14996.5
527.4	8193.41	8502.51	7236.41	8032.08		527.7	8535.26	9241.07	7854.2	7372.76		527.4	14401.6	15036.1	15033	14949.3
527.3	7931.56	8310	7190.72	7957.96		527.6	8661	8861	7712.42	7315.35		527.3	14184.3	14949.8	14947.8	14902.4
527.2	7610.02	8149.06	7147.87	7886.05		527.5	8396.62	8548.4	7598.65	7260.95		527.2	14247.4	14880.7	14879.5	14855.7
527.1	7518.7	8012.43	7106.33	7816.12		527.4	7809.45	8286.64	7501.43	7208.86		527.1	13846.6	14822.1	14821.4	14809.4
527	7398.82	7894.72	7065.51	7748.07		527.3	7573.3	8065.24	7414.76	7158.59		527	13802.2	14769	14768.5	14762.7
526.9	6917.66	7791.82	7025.11	7681.79		527.2	7950.53	7876.4	7335.36	7109.74		526.9	13853.9	14719.2	14718.9	14716.2
526.8	6960.73	7700.18	6984.86	7616.96		527.1	7604.33	7714.24	7261.45	7062.08		526.8	13980.9	14671.2	14671	14669.8
526.7	6890.02	7617.46	6944.89	7553.7		527	7334.27	7574.14	7191.9	7015.33		526.7	14262.2	14624.4	14624.3	14623.8
526.6	6970.91	7541.54	6905.11	7491.83		526.9	7512.24	7452.02	7125.91	6969.32		526.6	13831.9	14578.5	14578.4	14578.2
526.5	6777.83	7470.9	6865.55	7431.3		526.8	7217.97	7344.73	7063.02	6923.97		526.5	13570.7	14532.2	14532.2	14532.1
526.4	6678.43	7404.27	6826.08	7371.93		526.7	7161.19	7249.4	7002.72	6879.12		526.4	13414.3	14485.8	14485.8	14485.7
526.3	6834.84	7340.75	6786.72	7313.66		526.6	6775.66	7163.72	6944.68	6834.74		526.3	13561.7	14439.2	14439.2	14439.2
526.2	6813.68	7279.8	6747.56	7256.52		526.5	6804.46	7085.83	6888.59	6790.73		526.2	13665.5	14393	14393	14393
526.1	6480.09	7220.84	6708.5	7200.37		526.4	6899.47	7014.17	6834.22	6747.08		526.1	13959.8	14346.9	14346.9	14346.9
526	6440.32	7163.36	6669.42	7145.01		526.3	6767.18	6947.52	6781.39	6703.76		526	13751.7	14301.4	14301.4	14301.4
525.9	6643.04	7107.24	6630.43	7090.52		526.2	6792.99	6884.85	6729.89	6660.72		525.9	13507.4	14255.6	14255.6	14255.6
525.8	6652.35	7052.33	6591.6	7036.91		526.1	6965.49	6825.37	6679.56	6617.94		525.8	13944.2	14209.5	14209.5	14209.5
525.7	6359.51	6998.44	6552.86	6984.07		526	6773.74	6768.49	6630.3	6575.43		525.7	13660	14164.1	14164.1	14164.1
525.6	6305.49	6945.32	6514.08	6931.85		525.9	6446.88	6713.68	6581.96	6533.13		525.6	13826.1	14118.4	14118.4	14118.4
525.5	6462.79	6892.97	6475.34	6880.27		525.8	6367.91	6660.56	6534.44	6491.02		525.5	14073	14073	14073	14073

## Sheet: Fig. 3b
before			100h			1000h
Binding energy (eV)	raw		Binding energy (eV)	raw		Binding energy (eV)	raw	fitting	fitting 1	fitting 2
211.5	6082.78		210.86	5928.8		210.2	4229.91	4231.94	4231.94	4228.91
211.4	6223.37		210.76	6053.45		210.1	4267.1	4230.99	4230.99	4227.91
211.3	6013.48		210.66	6100.4		210	4467.48	4230.18	4230.18	4227.04
211.2	6027.55		210.56	6179.83		209.9	4484.59	4230.03	4230.03	4226.84
211.1	5934.08		210.46	5995.33		209.8	4190.07	4229.94	4229.94	4226.7
211	5940.93		210.36	6141.34		209.7	3981.71	4228.87	4228.87	4225.58
210.9	6294.59		210.26	6151.63		209.6	4079.18	4227.12	4227.12	4223.77
210.8	6137.77		210.16	6193.87		209.5	4116.62	4225.7	4225.7	4222.29
210.7	5978.67		210.06	5982.09		209.4	4060.93	4224.41	4224.41	4220.94
210.6	6051.99		209.96	6191.02		209.3	4104.11	4222.94	4222.94	4219.4
210.5	6060.41		209.86	5912.66		209.2	4223.01	4221.62	4221.62	4218.02
210.4	6152.24		209.76	6148.91		209.1	4181.49	4220.7	4220.7	4217.04
210.3	6089.01		209.66	6027.92		209	4159.64	4219.65	4219.65	4215.92
210.2	6130.85		209.56	5968.25		208.9	4032.43	4218.53	4218.53	4214.73
210.1	6418.92		209.46	6274.42		208.8	4173.23	4216.99	4216.99	4213.12
210	6149.08		209.36	5890.06		208.7	4211.05	4215.93	4215.93	4211.99
209.9	5836.49		209.26	5766.48		208.6	4272.78	4215	4215	4210.99
209.8	5930.21		209.16	6123.59		208.5	4232.4	4214.29	4214.29	4210.19
209.7	5953.55		209.06	6033.02		208.4	4096.32	4213.44	4213.44	4209.27
209.6	6015.35		208.96	6014.5		208.3	4262.73	4212.15	4212.15	4207.89
209.5	6308.78		208.86	6053.32		208.2	4390.98	4211.41	4211.41	4207.08
209.4	6298.52		208.76	5959.87		208.1	4208.47	4211.11	4211.11	4206.69
209.3	6258.64		208.66	5804.65		208	4311.08	4210.2	4210.2	4205.69
209.2	6393.36		208.56	6213.22		207.9	4393.84	4209.65	4209.65	4205.04
209.1	5973.39		208.46	5899.69		207.8	4294.22	4209.37	4209.37	4204.67
209	6200.93		208.36	6063.74		207.7	4277.47	4208.76	4208.76	4203.97
208.9	6163.56		208.26	5858.11		207.6	4297.86	4208.11	4208.1	4203.21
208.8	5748.64		208.16	5782.13		207.5	4318.56	4207.52	4207.52	4202.53
208.7	6278.6		208.06	5810.56		207.4	4405.25	4207.02	4207.02	4201.92
208.6	6226.42		207.96	5987.95		207.3	4323.77	4206.8	4206.8	4201.59
208.5	6083.97		207.86	5744.45		207.2	4287.44	4206.32	4206.32	4201
208.4	6338.54		207.76	6141.53		207.1	4415.02	4205.73	4205.73	4200.29
208.3	6256.77		207.66	6160.81		207	4387.77	4205.57	4205.56	4200
208.2	6248.84		207.56	6124.4		206.9	4170.76	4205.32	4205.31	4199.63
208.1	6137.86		207.46	6125.67		206.8	4354.94	4204.35	4204.34	4198.54
208	5986.74		207.36	6169.77		206.7	4318.05	4204.01	4204	4198.06
207.9	6052.29		207.26	6082.69		206.6	4299.85	4203.56	4203.53	4197.47
207.8	6033.09		207.16	6352		206.5	4176.23	4203.05	4203.02	4196.81
207.7	6066.56		207.06	6008.45		206.4	4302.51	4202.14	4202.1	4195.76
207.6	6007.95		206.96	5926.66		206.3	4259.78	4201.66	4201.61	4195.13
207.5	6163.6		206.86	6026.59		206.2	4367.68	4201.05	4200.98	4194.36
207.4	6201.15		206.76	6082.53		206.1	4269.22	4200.82	4200.72	4193.96
207.3	6378.98		206.66	5790.87		206	4078.66	4200.27	4200.15	4193.24
207.2	6242.2		206.56	6012.87		205.9	4102.87	4199.1	4198.94	4191.89
207.1	6330.44		206.46	6108.92		205.8	4201.01	4198.04	4197.83	4190.65
207	6244.65		206.36	6304.57		205.7	4196.89	4197.33	4197.06	4189.74
206.9	6255.27		206.26	6049.55		205.6	4296.85	4196.63	4196.28	4188.84
206.8	5972.63		206.16	5888.67		205.5	4261.03	4196.29	4195.85	4188.3
206.7	6202.9		206.06	5948.02		205.4	4277.37	4195.88	4195.31	4187.67
206.6	5961.6		205.96	5989.14		205.3	4291.27	4195.55	4194.83	4187.12
206.5	5942.74		205.86	5991.8		205.2	4310.96	4195.32	4194.41	4186.66
206.4	6022.97		205.76	6110.84		205.1	4298	4195.21	4194.07	4186.31
206.3	6097.59		205.66	6215.42		205	4256.06	4195.13	4193.7	4185.97
206.2	6142.5		205.56	6148.78		204.9	4380.93	4194.98	4193.2	4185.56
206.1	6272.83		205.46	5990.39		204.8	4328.57	4195.34	4193.14	4185.64
206	6029.77		205.36	6068.46		204.7	4212.06	4195.63	4192.91	4185.64
205.9	6429.94		205.26	6241.63		204.6	3994.02	4195.65	4192.3	4185.36
205.8	6170.18		205.16	5864.82		204.5	4125.26	4195.1	4190.99	4184.49
205.7	6217.56		205.06	6052.45		204.4	4092.27	4195.14	4190.14	4184.2
205.6	6328.05		204.96	6197.02		204.3	4333.23	4195.26	4189.19	4183.98
205.5	5810.53		204.86	6287.72		204.2	4105.17	4196.4	4189.07	4184.76
205.4	5926.4		204.76	6111.86		204.1	4192.81	4197.02	4188.21	4185
205.3	6136.59		204.66	5930.75		204	4260.06	4198.21	4187.66	4185.8
205.2	6467.84		204.56	6028.13		203.9	4329.05	4199.94	4187.36	4187.11
205.1	6035.63		204.46	6053.76		203.8	4120.4	4202.24	4187.31	4188.97
205	6181.85		204.36	6059.58		203.7	4137.99	4204.23	4186.59	4190.5
204.9	6166.19		204.26	5889.08		203.6	4018.04	4206.71	4185.96	4192.5
204.8	6027.5		204.16	6050.19		203.5	4184.4	4209.26	4184.96	4194.54
204.7	6108.51		204.06	5961.86		203.4	4115.45	4212.88	4184.54	4197.62
204.6	6199.63		203.96	5997.6		203.3	4434.51	4216.82	4183.93	4201
204.5	6105.79		203.86	6265.25		203.2	4132.44	4222.43	4184.41	4206
204.4	6215.35		203.76	5957.6		203.1	4180.87	4227.66	4183.93	4210.61
204.3	6199.16		203.66	6078.71		203	4325.49	4233.74	4183.64	4216.02
204.2	6340.67		203.56	6166.16		202.9	4185.43	4241.02	4183.88	4222.59
204.1	6395.53		203.46	5906.05		202.8	4180.77	4248.57	4183.7	4229.39
204	6270.69		203.36	6114.05		202.7	4360.22	4256.88	4183.55	4236.9
203.9	6329.1		203.26	5937.84		202.6	4466.19	4266.58	4184.05	4245.75
203.8	6223.21		203.16	6018.37		202.5	4175.54	4277.42	4184.96	4255.69
203.7	6029.12		203.06	6183.34		202.4	4167.01	4288.1	4184.96	4265.41
203.6	6015.42		202.96	5958.13		202.3	4182.38	4299.54	4185.01	4275.82
203.5	5958.8		202.86	6172.47		202.2	4415.39	4311.81	4185.18	4286.99
203.4	6274.81		202.76	6321.11		202.1	4403.36	4325.59	4186.2	4299.59
203.3	6332.95		202.66	6133.13		202	4524.06	4340.02	4187.27	4312.77
203.2	6304.22		202.56	6041.03		201.9	4351.11	4355.51	4188.85	4326.88
203.1	5699.12		202.46	5843.34		201.8	4656.59	4370.98	4189.96	4340.88
203	6111.21		202.36	6039.8		201.7	4436.69	4387.98	4192.22	4356.27
202.9	6421.79		202.26	6127.45		201.6	4512.27	4404.65	4193.89	4371.18
202.8	6185.05		202.16	6172.19		201.5	4624.78	4421.89	4195.99	4386.5
202.7	6130.05		202.06	6496.07		201.4	4594.84	4439.72	4198.66	4402.2
202.6	6338.47		201.96	6284.66		201.3	4266.72	4457.57	4201.46	4417.69
202.5	6011.85		201.86	6374.29		201.2	4039.07	4474.34	4203.45	4431.82
202.4	6220.86		201.76	6366.15		201.1	4399.91	4490.28	4205.02	4444.78
202.3	6073.34		201.66	6209.3		201	4533.77	4507.25	4208.19	4458.38
202.2	6233.69		201.56	5895.86		200.9	4362.39	4524.42	4212.28	4471.71
202.1	6240.54		201.46	6153.82		200.8	4348.82	4540.72	4216.36	4483.6
202	6236.07		201.36	6127		200.7	4554.77	4556.63	4221.07	4494.44
201.9	6201.71		201.26	6269.86		200.6	4557.4	4572.87	4227.25	4504.81
201.8	6194.04		201.16	6022.83		200.5	4615.16	4588.77	4234.37	4513.92
201.7	6244.01		201.06	6246.57		200.4	4590.3	4604.57	4242.77	4521.83
201.6	6113.78		200.96	6187.09		200.3	4776.66	4620.05	4252.32	4528.19
201.5	6219.12		200.86	6408.15		200.2	4663.18	4636.01	4263.92	4533.6
201.4	6296.07		200.76	6331.64		200.1	4719.02	4651.59	4276.74	4537.03
201.3	6160.85		200.66	6235.49		200	4729.22	4667.51	4291.55	4538.99
201.2	6335.83		200.56	5984.27		199.9	4665.26	4683.76	4308.36	4539.31
201.1	6245.61		200.46	6165.56		199.8	4654.8	4700.28	4327.09	4537.77
201	6540.01		200.36	6122.14		199.7	4712.63	4717.42	4348.07	4534.56
200.9	6194.7		200.26	6176.67		199.6	4743.81	4735.56	4371.62	4529.97
200.8	6335.27		200.16	6203		199.5	4826.26	4754.76	4397.74	4523.97
200.7	6171.91		200.06	6160.79		199.4	4783.29	4775.27	4426.59	4516.82
200.6	6245.35		199.96	6372.18		199.3	4959.37	4796.72	4457.68	4508.22
200.5	6253.46		199.86	6274.66		199.2	4773	4819.8	4491.6	4499.01
200.4	6435.07		199.76	6416.84		199.1	4891	4843.17	4526.86	4488.12
200.3	6374.47		199.66	6369.04		199	4932.88	4867.59	4564.1	4476.69
200.2	6516.12		199.56	6466.14		198.9	4950.81	4892.41	4602.5	4464.64
200.1	6308		199.46	6283.5		198.8	4888.06	4916.94	4641.23	4452.02
200	6109.85		199.36	6145.21		198.7	4719.31	4940.12	4679.07	4438.73
199.9	6209.85		199.26	5960.89		198.6	5176.92	4960.57	4714.49	4424.56
199.8	6373.37		199.16	5924.7		198.5	4943.97	4979.14	4748.19	4411.74
199.7	6216.46		199.06	6147.16		198.4	4936.55	4992.14	4776.37	4398.11
199.6	6148.04		198.96	6374.11		198.3	4716.92	4998.97	4798.26	4384.56
199.5	6222.78		198.86	6335.07		198.2	4883.31	4997.74	4811.86	4370.49
199.4	6536.91		198.76	6226.12		198.1	4948	4988.95	4817.57	4357.31
199.3	6547.47		198.66	6286.76		198	5102.17	4972.03	4814.72	4344.78
199.2	6359.12		198.56	6146.92		197.9	5150.34	4947.69	4803.93	4333.27
199.1	6164.81		198.46	6346.3		197.8	4848.36	4916.54	4785.74	4322.5
199	6174.78		198.36	6329.73		197.7	5033.68	4878.77	4760.29	4311.36
198.9	6140.35		198.26	6167.02		197.6	5027.82	4837.55	4730.7	4301.52
198.8	6252.7		198.16	6452.97		197.5	4706.23	4793.78	4697.85	4292.38
198.7	6190.85		198.06	6174.19		197.4	4666.3	4747.81	4662.06	4282.89
198.6	6229.55		197.96	6026.92		197.3	4587.07	4701.78	4625.48	4274.01
198.5	6177.06		197.86	6461.83		197.2	4792.95	4656.5	4588.9	4265.6
198.4	6496.5		197.76	6309.45		197.1	4796.84	4613.67	4554.04	4258.6
198.3	6333.93		197.66	6445.29		197	4549.24	4573.12	4520.76	4252.32
198.2	6228.57		197.56	6142.58		196.9	4408.63	4534.41	4488.63	4245.9
198.1	6276.33		197.46	6227.22		196.8	4620.49	4498.12	4458.27	4239.66
198	6232.17		197.36	6304.97		196.7	4444.72	4465.54	4431.02	4234.74
197.9	6258.42		197.26	6384.86		196.6	4359.83	4435.42	4405.63	4229.82
197.8	6234.04		197.16	5934.52		196.5	4366.03	4408.01	4382.42	4225.14
197.7	6401.8		197.06	6155.41		196.4	4380.51	4383.5	4361.63	4220.99
197.6	6401.39		196.96	5978.19		196.3	4286.01	4361.79	4343.16	4217.34
197.5	6402.42		196.86	6319.25		196.2	4356.16	4342.31	4326.53	4213.79
197.4	6286.04		196.76	6264.44		196.1	4229.43	4325.42	4312.1	4210.85
197.3	6275.19		196.66	6226.35		196	4241	4310.24	4299.05	4207.83
197.2	6525.8		196.56	5991.7		195.9	4177.59	4297.01	4287.65	4205.15
197.1	6008.83		196.46	5785.21		195.8	4169.51	4285.26	4277.46	4202.52
197	6116.7		196.36	6109.2		195.7	3925.28	4274.96	4268.5	4200.1
196.9	6046.58		196.26	6237.35		195.6	4136.65	4265.15	4259.81	4197.08
196.8	6279.29		196.16	6261.01		195.5	4127.62	4257.14	4252.76	4194.95
196.7	6063.29		196.06	5887.64		195.4	4310.64	4250.06	4246.47	4192.94
196.6	6055.52		195.96	6059.13		195.3	4411.56	4244.39	4241.47	4191.68
196.5	6360.84		195.86	6152.47		195.2	4351.68	4239.73	4237.37	4190.87
196.4	6060.45		195.76	6139.1		195.1	4376.71	4235.45	4233.54	4189.95
196.3	6256.4		195.66	6331.75		195	4299.94	4231.73	4230.19	4189.21
196.2	6351.24		195.56	6220.38		194.9	4214.34	4228.15	4226.92	4188.27
196.1	5953.35		195.46	6199.61		194.8	4126.66	4224.63	4223.65	4187.11
196	6139.62		195.36	6389.24		194.7	3909.19	4221.1	4220.33	4185.71
195.9	6255.7		195.26	6268.41		194.6	4340.31	4217.1	4216.48	4183.63
195.8	6415.73		195.16	6488.64		194.5	4169.9	4214.74	4214.25	4183.02
195.7	6197		195.06	6091.86		194.4	3955.68	4211.98	4211.6	4181.88
195.6	6112.97		194.96	6109.29		194.3	4232.82	4208.67	4208.38	4180.04
195.5	6228.05		194.86	5593.78		194.2	4292.49	4206.41	4206.19	4179.15
195.4	6267.57		194.76	5969.63		194.1	4205.07	4204.47	4204.3	4178.48
195.3	6268.37		194.66	6185.96		194	4042.09	4202.34	4202.21	4177.53
195.2	6417.43		194.56	6126.62		193.9	4210.2	4199.76	4199.66	4176.05
195.1	6427.02		194.46	5903.58		193.8	4251.97	4197.83	4197.75	4175.14
195	6144.18		194.36	6071.77		193.7	4086.15	4196.1	4196.04	4174.37
194.9	6408.49		194.26	6136.12		193.6	4276.17	4193.89	4193.85	4173.06
194.8	6281.53		194.16	6215.52		193.5	4168.86	4192.38	4192.34	4172.4
194.7	6464.33		194.06	6194.18		193.4	4290.57	4190.56	4190.53	4171.38
194.6	6429.92		193.96	6304.75		193.3	4369.7	4189.2	4189.18	4170.77
194.5	6212.74		193.86	6223.61		193.2	4362.43	4188.15	4188.13	4170.42
194.4	6276.85		193.76	6160.25		193.1	4371.48	4187.11	4187.1	4170.06
194.3	6447.69		193.66	5921.91		193	4421.68	4186.15	4186.14	4169.72
194.2	6080.43		193.56	6225		192.9	4076.59	4185.39	4185.38	4169.56
194.1	6131.92		193.46	6207.82		192.8	4204.32	4183.51	4183.5	4168.25
194	6039.9		193.36	6139.84		192.7	4176.69	4182.09	4182.09	4167.37
193.9	6060.81		193.26	5972.54		192.6	4378.2	4180.61	4180.61	4166.4
193.8	6294.41		193.16	5990.13		192.5	4440.09	4179.83	4179.83	4166.1
193.7	6191.02		193.06	5970.23		192.4	4065.08	4179.28	4179.28	4166.01
193.6	6384.05		192.96	6068.62		192.3	4409.85	4177.51	4177.51	4164.68
193.5	5839.18		192.86	6062.51		192.2	4354.2	4176.9	4176.9	4164.49
193.4	6002.9		192.76	6303.01		192.1	4140.32	4176.14	4176.14	4164.12
193.3	6369.17		192.66	6132.19		192	4345.47	4174.68	4174.68	4163.04
193.2	6218.02		192.56	6253.22		191.9	4348.03	4173.93	4173.93	4162.65
193.1	6469.29		192.46	6349.77		191.8	4110.16	4173.2	4173.2	4162.26
193	6127		192.36	6149.49		191.7	4483.44	4171.7	4171.7	4161.09
192.9	6453.1		192.26	6435.79		191.6	4292.81	4171.45	4171.45	4161.16
192.8	6201.41		192.16	6691.59		191.5	4228.79	4170.59	4170.59	4160.6
192.7	6112.27		192.06	6295.51		191.4	4417.64	4169.53	4169.53	4159.83
192.6	6335.94		191.96	6453.99		191.3	4473.84	4169.11	4169.11	4159.68
192.5	6344.64		191.86	6438.9		191.2	4447.79	4168.89	4168.89	4159.73
192.4	6100.24		191.76	6343.86		191.1	4225.52	4168.6	4168.6	4159.69
192.3	6281.65		191.66	6269.09		191	4318.27	4167.57	4167.57	4158.9
192.2	6304.89		191.56	6663.42		190.9	4253.31	4166.87	4166.87	4158.44
192.1	6249.78		191.46	6439.14		190.8	4104.67	4165.96	4165.96	4157.75
192	6097.35		191.36	6142.31		190.7	4354.66	4164.56	4164.56	4156.57
191.9	6313.75		191.26	6037.84		190.6	4389.83	4164.02	4164.02	4156.23
191.8	6008.1		191.16	6262.44		190.5	4395.68	4163.59	4163.59	4156.01
191.7	6327.22		191.06	5749.62		190.4	4377.25	4163.2	4163.2	4155.81
191.6	6469.97		190.96	6233.26		190.3	4179.23	4162.75	4162.75	4155.54
191.5	6482.66		190.86	6356.94		190.2	4154.62	4161.65	4161.65	4154.62
191.5	6482.66

## Sheet: Fig. 3c
before						100h						1000h
Binding energy (eV)	raw	fitting	fitting 1	fitting 2		Binding energy (eV)	raw	fitting	fitting 1	fitting 2		Binding energy (eV)	raw	fitting	fitting 1	fitting 2
500	6111.51	6124.15	6123.52	6112.14		500	7434.99	7449.2	7449.2	7434.99		500.1	13806	14054.5	--	14054.5
499.9	6282.65	6124.63	6123.99	6112.15		499.9	7436.56	7449.77	7449.77	7434.99		500	14132.1	14067.8	--	14067.8
499.8	6181.7	6124.09	6123.44	6111.11		499.8	7289.65	7450.37	7450.37	7434.99		499.9	14262.6	14080.8	--	14080.8
499.7	6125.29	6124.19	6123.53	6110.69		499.7	7545.21	7451.34	7451.34	7435.31		499.8	13936.3	14094.4	--	14094.4
499.6	6073.54	6124.67	6124	6110.61		499.6	7699.94	7451.78	7451.78	7435.06		499.7	13720	14111	--	14111
499.5	6181.13	6125.49	6124.81	6110.84		499.5	7402.75	7451.92	7451.92	7434.48		499.6	13897	14130.2	--	14130.2
499.4	6366.15	6125.71	6125.01	6110.42		499.4	7774.48	7452.76	7452.76	7434.55		499.5	14058.7	14150.4	--	14150.4
499.3	6221.38	6124.82	6124.12	6108.86		499.3	8046.61	7452.84	7452.84	7433.79		499.4	14062.9	14171.9	--	14171.9
499.2	6158.85	6124.86	6124.15	6108.18		499.2	7855.44	7452.36	7452.36	7432.43		499.3	14170.1	14195.6	--	14195.6
499.1	6211.28	6125.33	6124.61	6107.88		499.1	7468.82	7452.36	7452.36	7431.48		499.2	13725.3	14221.3	--	14221.3
499	6048.26	6125.53	6124.8	6107.25		499	7244.37	7453.3	7453.3	7431.4		499.1	14357.7	14251.7	--	14251.7
498.9	6252.19	6126.78	6126.03	6107.62		498.9	7867.39	7454.81	7454.81	7431.82		499	14227	14282.3	--	14282.3
498.8	6049.88	6126.85	6126.1	6106.74		498.8	7758.86	7455.02	7455.02	7430.85		498.9	14409.3	14316.7	--	14316.7
498.7	6155.41	6128.23	6127.46	6107.1		498.7	7577.76	7455.55	7455.55	7430.12		498.8	14624.9	14353.9	--	14353.9
498.6	6151.75	6129.04	6128.26	6106.81		498.6	7577.81	7456.6	7456.6	7429.79		498.7	14324.2	14393.9	--	14393.9
498.5	6369.66	6129.96	6129.16	6106.54		498.5	7764.33	7457.75	7457.75	7429.46		498.6	14362.9	14439.5	--	14439.5
498.4	6320.69	6129.64	6128.83	6104.94		498.4	7678	7458.61	7458.61	7428.71		498.5	14854.8	14489.2	--	14489.2
498.3	6204.43	6129.72	6128.9	6103.63		498.3	7421.01	7459.8	7459.8	7428.16		498.4	14975	14541.5	--	14541.5
498.2	6377.76	6130.62	6129.78	6103.03		498.2	7788.77	7461.71	7461.71	7428.17		498.3	14323.2	14598.2	--	14598.2
498.1	6343.7	6130.59	6129.74	6101.36		498.1	7785.13	7462.98	7462.98	7427.37		498.2	15013.2	14662.9	--	14662.9
498	6335.72	6130.91	6130.04	6099.89		498	7706.94	7464.46	7464.46	7426.57		498.1	14950.9	14729.9	--	14729.9
497.9	6480.18	6131.43	6130.55	6098.45		497.9	7665.82	7466.32	7466.32	7425.95		498	14873.1	14802.6	--	14802.6
497.8	6296.12	6131.25	6130.35	6096.13		497.8	7510.66	7468.52	7468.52	7425.41		497.9	14836.7	14881.1	--	14881.1
497.7	6560.26	6132.39	6131.48	6094.92		497.7	7745.81	7471.35	7471.35	7425.23		497.8	14946.2	14965.2	--	14965.1
497.6	6161.78	6132.15	6131.23	6092.09		497.6	7673.46	7473.98	7473.98	7424.51		497.7	14987.3	15053.8	--	15053.6
497.5	6499.49	6134.61	6133.67	6091.67		497.5	7712.45	7477.13	7477.13	7423.96		497.6	15241.1	15146.8	--	15146.6
497.4	6282.6	6135.33	6134.37	6089.19		497.4	7914.75	7480.62	7480.62	7423.31		497.5	15235.7	15242.7	--	15242.4
497.3	6114.25	6137.73	6136.75	6088.02		497.3	7570.54	7484.14	7484.14	7422.22		497.4	15636.2	15341.4	--	15341.1
497.2	6069.6	6141.61	6140.61	6087.87		497.2	7824.5	7488.98	7488.98	7421.89		497.3	15668.9	15439.9	--	15439.4
497.1	6216.14	6146.3	6145.29	6088		497.1	7725	7493.92	7493.92	7420.99		497.2	15537.8	15537.8	--	15537.1
497	6278.31	6150.8	6149.76	6087.23		497	7625.12	7499.83	7499.83	7420.32		497.1	15800	15633.8	--	15632.8
496.9	6374.69	6155.79	6154.73	6086.07		496.9	7687.79	7506.87	7506.87	7419.86		497	15669.3	15723.4	--	15721.9
496.8	6198.91	6161.34	6160.27	6084.32		496.8	7778.15	7514.82	7514.82	7419.26		496.9	15632.8	15805.1	--	15803.2
496.7	6043.26	6169.51	6168.41	6083.64		496.7	7853.57	7523.82	7523.82	7418.47		496.8	15974.2	15875.5	--	15872.9
496.6	6315.32	6180.71	6179.6	6083.9		496.6	7825.84	7534.15	7534.15	7417.5		496.7	15588.3	15929.6	--	15926
496.5	6368.23	6193.09	6191.95	6082.5		496.5	7398.38	7546.32	7546.32	7416.59		496.6	16159.7	15967.8	--	15963
496.4	6286.41	6208.93	6207.77	6080.77		496.4	7706.3	7561.61	7561.61	7416.63		496.5	15632.5	15983.5	--	15977.3
496.3	6472.96	6230.27	6229.09	6079.53		496.3	7698.65	7578.8	7578.8	7415.98		496.4	15812.8	15980.5	--	15972.5
496.2	6370.49	6256.96	6255.75	6077.14		496.2	7527.91	7599.15	7599.15	7415.35		496.3	15997.4	15955.3	--	15945.2
496.1	6226.62	6292.44	6291.21	6075.36		496.1	7432.83	7623.71	7623.71	7415.1		496.2	15900.8	15909	--	15896.3
496	6468.9	6338.77	6337.51	6074.46		496	7720.97	7653.09	7653.09	7415.06		496.1	15682.5	15844.9	--	15828.9
495.9	6222.94	6395.36	6394.07	6072.07		495.9	7485.95	7687.36	7687.36	7414.38		496	15270.3	15766.1	--	15746.4
495.8	6495.18	6466.67	6465.36	6071.16		495.8	7854.49	7728.7	7728.7	7414.22		495.9	15499.4	15676.7	--	15652.7
495.7	6639.41	6550.5	6549.16	6068.59		495.7	8044.06	7776.76	7776.76	7413.24		495.8	15782.4	15577.3	--	15548.3
495.6	6565.66	6647.81	6646.44	6065.12		495.6	7770.18	7832.65	7832.65	7411.84		495.7	15887.6	15470.7	--	15436.1
495.5	6749.13	6758.9	6757.5	6062.09		495.5	7857.25	7897.36	7897.36	7411.04		495.6	15677.5	15360.5	--	15319.8
495.4	7043.87	6879.63	6878.2	6057.91		495.4	7781.81	7968.52	7968.52	7410.05		495.5	15109.7	15250.6	--	15203.3
495.3	6879.91	7004.71	7003.25	6051.91		495.3	7818.2	8042.36	8042.36	7409.22		495.4	15146.7	15144.5	--	15090
495.2	6927.03	7129.75	7128.25	6046.87		495.2	7980.41	8111.17	8111.17	7408.31		495.3	15415.9	15041	--	14979
495.1	7325.11	7243.41	7241.88	6041.52		495.1	8205.64	8164.33	8164.33	7407.03		495.2	15108.9	14940.1	--	14870.4
495	7190.58	7330.83	7329.27	6033.7		495	8271.15	8190.99	8190.99	7405.26		495.1	15015.2	14845	--	14767.4
494.9	7566.01	7382.14	7380.54	6026.66		494.9	8298.39	8184.96	8184.96	7403.33		495	14963.5	14755.1	--	14669.8
494.8	7383.46	7384.63	7382.99	6017.28		494.8	8104.1	8147.32	8147.32	7401.33		494.9	15093.2	14670.3	--	14577.7
494.7	7198.25	7339.6	7337.92	6008.96		494.7	8157.64	8086.55	8086.55	7399.77		494.8	14895.7	14589.9	--	14490.4
494.6	7372.41	7253.4	7251.68	6001.72		494.6	8180.4	8013.04	8013.04	7398.08		494.7	14678.4	14515.1	--	14409.5
494.5	7206.72	7135.83	7134.07	5993.38		494.5	7872.7	7936.69	7936.69	7396.34		494.6	14524.9	14445.7	--	14334.9
494.4	6857.57	7002.25	7000.44	5986		494.4	7930.22	7864.84	7864.84	7395.28		494.5	14319.9	14381.1	--	14266.1
494.3	7239.98	6865.27	6863.42	5980.7		494.3	8097.97	7800.08	7800.08	7394.09		494.4	14401.9	14321.3	--	14203.4
494.2	6822.31	6729.04	6727.15	5973.05		494.2	7579.64	7743.29	7743.29	7392.52		494.3	14542.8	14264.6	--	14145.1
494.1	6400.06	6604.13	6602.18	5967.89		494.1	7786.78	7695.75	7695.75	7392.1		494.2	14043.1	14210.4	--	14090.6
494	6436.16	6494.09	6492.09	5965.29		494	7454.73	7655.07	7655.07	7391.23		494.1	14197.7	14161.3	--	14042.7
493.9	6381.61	6397.85	6395.8	5962.45		493.9	7504.24	7621.42	7621.42	7391.08		494	14029.1	14114.1	--	13998
493.8	6253.54	6316.34	6314.24	5959.94		493.8	7372.18	7592.97	7592.97	7390.83		493.9	14216.8	14070.2	--	13957.7
493.7	6222.49	6249.4	6247.24	5958.18		493.7	7601.76	7569.21	7569.21	7390.87		493.8	13720.4	14027.6	--	13920
493.6	6087.82	6195.14	6192.92	5956.61		493.6	7153.8	7548.58	7548.58	7390.4		493.7	13666.5	13989.3	--	13887.6
493.5	6249.87	6152.53	6150.26	5955.86		493.5	7494.96	7531.95	7531.95	7390.93		493.6	13612.3	13953.4	--	13858.3
493.4	6287.7	6117.98	6115.64	5954.11		493.4	7399.78	7517.05	7517.05	7390.7		493.5	13861.2	13919.6	--	13831.7
493.3	6277.09	6090.47	6088.06	5952.13		493.3	7436.27	7504.41	7504.41	7390.68		493.4	13670.6	13886.7	--	13806.4
493.2	5938.75	6068.73	6066.25	5950.2		493.2	7333.29	7493.4	7493.4	7390.58		493.3	13532.5	13856.6	--	13784
493.1	5857.03	6053.39	6050.83	5950.33		493.1	7544.31	7484.06	7484.06	7390.7		493.2	13827.8	13829	--	13764.2
493	6155.68	6041.81	6039.18	5950.96		493	7603.03	7475.44	7475.44	7390.36		493.1	13589.1	13801.8	--	13744.7
492.9	5735.34	6030.84	6028.13	5949.77		492.9	7425.89	7467.71	7467.71	7389.89		493	13370	13777.6	--	13727.8
492.8	5813.59	6024.22	6021.43	5951.15		492.8	7313.06	7461.24	7461.24	7389.81		492.9	13656.4	13756.2	--	13713.2
492.7	5792.28	6018.47	6015.59	5952.06		492.7	7327.44	7455.75	7455.75	7389.98		492.8	13519.8	13735.2	--	13698.6
492.6	5838.39	6013.86	6010.89	5953.11		492.6	7297.12	7450.86	7450.86	7390.12		492.7	13618.3	13716.5	--	13685.6
492.5	5688.9	6009.75	6006.69	5953.89		492.5	7545.98	7446.58	7446.58	7390.33		492.6	13659.6	13699	--	13673.2
492.4	5760.35	6007.18	6004.01	5955.59		492.4	7312.8	7442.21	7442.21	7389.98		492.5	13611.9	13682.7	--	13661.5
492.3	6008.87	6004.68	6001.4	5956.87		492.3	7435.51	7438.77	7438.77	7390.15		492.4	13102	13668	--	13650.8
492.2	5930.14	6001.08	5997.7	5956.64		492.2	7408.46	7435.41	7435.41	7390.05		492.3	13444.4	13656.9	--	13643
492.1	5890.84	5998.31	5994.81	5956.9		492.1	7149.78	7432.42	7432.42	7390.01		492.2	13550.4	13645.4	--	13634.4
492	5953.07	5996.09	5992.47	5957.4		492	7301.17	7430.28	7430.28	7390.54		492.1	13307.4	13634.5	--	13625.9
491.9	5821.1	5993.76	5990.01	5957.53		491.9	7025.77	7428.05	7428.05	7390.74		492	13483.9	13625.6	--	13618.9
491.8	5857.73	5992.47	5988.58	5958.48		491.8	7342.72	7426.65	7426.65	7391.56		491.9	13329.6	13616.8	--	13611.6
491.7	5952.02	5991.16	5987.13	5959.22		491.7	7055.31	7424.73	7424.73	7391.66		491.8	13641.2	13609.5	--	13605.5
491.6	5771.33	5989.46	5985.28	5959.39		491.6	7047.02	7423.61	7423.61	7392.41		491.7	13599.2	13601.3	--	13598.4
491.5	5831.49	5989.04	5984.7	5960.67		491.5	7397.93	7422.67	7422.67	7393.18		491.6	13563.9	13594	--	13591.8
491.4	5887.67	5988.4	5983.89	5961.6		491.4	7376.62	7421.09	7421.09	7393.17		491.5	13440.6	13587.3	--	13585.7
491.3	5898.36	5987.56	5982.87	5962.21		491.3	7563.19	7419.67	7419.67	7393.21		491.4	13432.4	13581.6	--	13580.4
491.2	6100.24	5986.78	5981.9	5962.76		491.2	7520.02	7417.95	7417.95	7392.83		491.3	13496.6	13576.3	--	13575.5
491.1	6036.68	5984.88	5979.8	5962.09		491.1	7239.54	7416.42	7416.42	7392.55		491.2	13538.7	13571.1	--	13570.5
491	5865.19	5983.47	5978.17	5961.82		491	7300.84	7415.6	7415.6	7392.89		491.1	13089.1	13566	--	13565.6
490.9	5763.71	5983.2	5977.67	5962.61		490.9	7147.21	7414.74	7414.74	7393.09		491	13469.9	13563.2	--	13563
490.8	5699.63	5983.64	5977.87	5964.03		490.8	7430.85	7414.28	7414.28	7393.64		490.9	13033.7	13559	--	13558.8
490.7	5948.57	5984.57	5978.54	5965.87		490.7	7180.81	7413.27	7413.27	7393.56		490.8	13060.1	13556.9	--	13556.8
490.6	5988.8	5984.06	5977.76	5966.22		490.6	7261.01	7412.87	7412.87	7394.03		490.7	13147.1	13555	--	13554.9
490.5	5806.77	5983.39	5976.78	5966.34		490.5	7307.61	7412.35	7412.35	7394.33		490.6	13234.9	13552.8	--	13552.8
490.4	6074.42	5983.9	5976.98	5967.59		490.4	7028.16	7411.78	7411.78	7394.52		490.5	13359.3	13550.4	--	13550.4
490.3	6015.77	5982.85	5975.58	5967.24		490.3	7326.58	7411.88	7411.88	7395.34		490.4	13514.2	13547.7	--	13547.6
490.2	5780.45	5982.22	5974.59	5967.27		490.2	7392.67	7411.36	7411.36	7395.49		490.3	13364.6	13544.3	--	13544.3
490.1	5593.27	5983.1	5975.07	5968.76		490.1	7124.32	7410.73	7410.73	7395.5		490.2	13294.5	13541.8	--	13541.8
490	5630.67	5985.2	5976.74	5971.43		490	7210.07	7410.74	7410.74	7396.1		490.1	13398.7	13539.8	--	13539.8
489.9	6014.38	5987.15	5978.23	5973.92		489.9	7458.37	7410.59	7410.59	7396.51		490	13344.4	13537.4	--	13537.3
489.8	6008.88	5986.84	5977.41	5974.12		489.8	7462.3	7409.92	7409.92	7396.38		489.9	13307.4	13535.3	--	13535.3
489.7	5894.74	5986.63	5976.66	5974.4		489.7	6980.28	7409.27	7409.27	7396.23		489.8	13334.5	13533.5	--	13533.5
489.6	5995.05	5987.19	5976.63	5975.41		489.6	7336	7409.72	7409.72	7397.15		489.7	13474.7	13531.7	13451.9	13531.7
489.5	6109.59	5987.22	5976.02	5975.88		489.5	7479.15	7409.41	7409.41	7397.29		489.6	13700.7	13529.4	13451.9	13529.4
489.4	5777.75	5986.63	5974.72	5975.69		489.4	7348.22	7408.8	7408.8	7397.11		489.5	13516.9	13526.2	13450.7	13526.1
489.3	5626.95	5988.15	5975.47	5977.6		489.3	7520.02	7408.51	7408.51	7397.22		489.4	13217.6	13523.9	13450.5	13523.8
489.2	5832.04	5990.7	5977.17	5980.52		489.2	7049.71	7407.85	7407.85	7396.94		489.3	13273.4	13523	13451.5	13522.9
489.1	5949.1	5992.12	5977.65	5982.28		489.1	7251.12	7408.26	7408.26	7397.72		489.2	13354.4	13521.9	13452.4	13521.8
489	5733.66	5992.94	5977.43	5983.44		489	7418.74	7408.25	7408.24	7398.05		489.1	13276.9	13520.6	13452.9	13520.4
488.9	5965.45	5995.23	5978.55	5986.04		488.9	7261.87	7407.88	7407.87	7398.01		489	13375.5	13519.7	13453.7	13519.5
488.8	5839.28	5996.27	5978.28	5987.37		488.8	7305.75	7407.88	7407.85	7398.33		488.9	13845.9	13518.5	13454.2	13518.1
488.7	5816.14	5998.28	5978.79	5989.67		488.7	7711.08	7407.82	7407.76	7398.56		488.8	13310	13515.3	13452.6	13514.8
488.6	5927.64	6000.72	5979.46	5992.38		488.6	7370.52	7406.91	7406.78	7397.94		488.7	13226.6	13514.6	13453.5	13513.8
488.5	6029.75	6002.86	5979.46	5994.78		488.5	7286.73	7406.85	7406.57	7398.15		488.6	13200.9	13514.4	13454.8	13513.4
488.4	5859.18	6004.95	5978.86	5997.11		488.4	7574.06	7407.15	7406.56	7398.72		488.5	13234.4	13514.5	13456.4	13513
488.3	5938.34	6008.94	5979.31	6001.34		488.3	7484.4	7407.13	7405.92	7398.94		488.4	13220.9	13514.7	13458	13512.6
488.2	5834.25	6013.78	5979.29	6006.41		488.2	7370.43	7407.87	7405.48	7399.92		488.3	13393.1	13515.2	13459.8	13512.4
488.1	6036.35	6021.33	5979.91	6014.17		488.1	7221.24	7409.84	7405.32	7402.12		488.2	13224.6	13515.2	13461.1	13511.3
488	5959.73	6030.8	5979.32	6023.85		488	7257.89	7413.78	7405.49	7406.28		488.1	13598.4	13516.3	13463.4	13511.1
487.9	6185.77	6045.45	5979.2	6038.7		487.9	7281.29	7420.24	7405.6	7412.94		488	13577.2	13516.1	13464.5	13509.3
487.8	5925.73	6065.52	5977.71	6058.96		487.8	7266.83	7430.62	7405.65	7423.53		487.9	13247.5	13516.5	13466.1	13507.6
487.7	6301.79	6096.66	5977.8	6090.27		487.7	7390.9	7446.83	7405.76	7439.93		487.8	13405.3	13519	13469.6	13507.4
487.6	6155.49	6138.22	5975.61	6132.01		487.6	7563.66	7470.8	7405.59	7464.08		487.7	13659	13521.4	13473.1	13506.5
487.5	6281.78	6196.95	5974.31	6190.91		487.5	7633.44	7504.95	7405.04	7498.41		487.6	13403.4	13523.3	13476.1	13504.6
487.4	6363.97	6274.76	5972.23	6268.88		487.4	7517.74	7552.06	7404.35	7545.69		487.5	13113	13527.2	13481.1	13503.8
487.3	6124.37	6374.93	5969.65	6369.2		487.3	7528.94	7614.64	7403.92	7608.43		487.4	12972.6	13533.3	13488.1	13504.3
487.2	6407.35	6501.19	5968.52	6495.61		487.2	7617.1	7693.53	7403.47	7687.48		487.3	13118.8	13540.9	13496.7	13505.6
487.1	6600.94	6650.25	5965.66	6644.81		487.1	7779.6	7788.15	7402.83	7782.26		487.2	13260.4	13548.9	13505.6	13506.2
487	6634.18	6819.83	5961.61	6814.53		487	7801.22	7895.78	7401.83	7890.03		487.1	13002	13557.1	13514.7	13506.2
486.9	6979.92	7005.01	5957.33	6999.84		486.9	8022.13	8011.81	7400.79	8006.19		487	13493.7	13567.4	13525.9	13507.4
486.8	7387.06	7194.73	5950.93	7189.69		486.8	8259.24	8128.61	7399.26	8123.14		486.9	13468.2	13576.4	13535.8	13506.4
486.7	7634.58	7376.43	5942	7371.52		486.7	8222.92	8237.29	7397.2	8231.95		486.8	13864.8	13586.2	13546.4	13505.6
486.6	7640.11	7536.76	5931.5	7531.95		486.6	8308.69	8329.01	7395.22	8323.8		486.7	13475.7	13594.9	13555.8	13503
486.5	7605.56	7661.65	5920.92	7656.96		486.5	8631.31	8394.64	7393.06	8389.54		486.6	13099.1	13605.6	13567.4	13502.2
486.4	7577.26	7736.98	5910.49	7732.4		486.4	8422.11	8426.84	7390.17	8421.86		486.5	13325.2	13618.2	13580.7	13503.1
486.3	7990.15	7752.43	5900.17	7747.96		486.3	8437.71	8423.15	7387.75	8418.28		486.4	13740	13629.7	13592.9	13503
486.2	7566.43	7702.01	5887.27	7697.64		486.2	8312.72	8383.22	7385.29	8378.46		486.3	13449.4	13638.9	13602.8	13501
486.1	7447.05	7595.57	5876.88	7591.3		486.1	8264.18	8311.22	7383.11	8306.58		486.2	13644.4	13648.6	13613.2	13500.4
486	7472.2	7442.58	5867.16	7438.41		486	7913.26	8213.99	7381.03	8209.44		486.1	13773.2	13656.5	13621.7	13498.9
485.9	7202.54	7256.94	5857.24	7252.86		485.9	8138.59	8101.1	7379.74	8096.66		486	13263.4	13662.4	13628.3	13496.9
485.8	7030.58	7055.85	5848.9	7051.86		485.8	7995.17	7980.79	7377.94	7976.44		485.9	13814	13669	13635.6	13497.1
485.7	6813.72	6852.86	5841.57	6848.96		485.7	7876.79	7862.65	7376.46	7858.39		485.8	13757	13671.4	13638.6	13495
485.6	6740.02	6659.73	5835.52	6655.91		485.6	8026.06	7753.59	7375.25	7749.43		485.7	13863.9	13672.1	13639.9	13493
485.5	6510.61	6484.19	5829.89	6480.45		485.5	7705.63	7657.81	7373.7	7653.73		485.6	13908.6	13670.3	13638.7	13490.6
485.4	6472.07	6332.48	5825.63	6328.82		485.4	7472.74	7578.75	7372.87	7574.75		485.5	13980.8	13666.2	13635.2	13488
485.3	6222.67	6205.7	5821.58	6202.11		485.3	7667.47	7516.52	7372.56	7512.6		485.4	14014.7	13659.8	13629.3	13485.1
485.2	6065.61	6104.9	5819.03	6101.39		485.2	7554.74	7468.96	7371.81	7465.13		485.3	13867.5	13651.3	13621.4	13482.1
485.1	6054.14	6027.4	5817.43	6023.96		485.1	7426.48	7434.58	7371.32	7430.82		485.2	13526.5	13641.8	13612.4	13479.7
485	5836.25	5969.16	5815.9	5965.79		485	7357.16	7410.86	7371.12	7407.18		485.1	13791	13632.4	13603.4	13478.8
484.9	5926.31	5927.85	5815.68	5924.54		484.9	7118.76	7395.16	7371.07	7391.55		485	13930.4	13620.5	13592.1	13476.8
484.8	6175.86	5898.05	5814.92	5894.81		484.8	7198.36	7385.65	7371.55	7382.11		484.9	13705.5	13607.1	13579.1	13474.1
484.7	5824.61	5875.67	5812.63	5872.49		484.7	7550.79	7379.82	7371.86	7376.35		484.8	13303.4	13594.1	13566.6	13472.5
484.6	5817.16	5861.77	5812.48	5858.66		484.6	7572.28	7375.72	7371.39	7372.32		484.7	13446.2	13582.6	13555.6	13472.7
484.5	5827.04	5852.28	5812.37	5849.23		484.5	7225.02	7373.15	7370.87	7369.81		484.6	13900.5	13570.5	13543.9	13472.2
484.4	5938.15	5845.65	5812.21	5842.66		484.4	7357.45	7372.28	7371.12	7369		484.5	13286.7	13556.6	13530.4	13469.7
484.3	6133.62	5840.24	5811.36	5837.3		484.3	7577.94	7371.65	7371.08	7368.43		484.4	13423	13545.9	13520.1	13470
484.2	6090.33	5834.85	5809.32	5831.96		484.2	7587.27	7370.82	7370.56	7367.67		484.3	13803.7	13535.2	13509.9	13469.7
484.1	5936.65	5830.49	5807.53	5827.66		484.1	7599.27	7370.13	7370.01	7367.03		484.2	13673.8	13523.5	13498.6	13467.7
484	6086.53	5827.58	5806.67	5824.8		484	7551.22	7369.49	7369.44	7366.44		484.1	13305.1	13513.4	13488.9	13466.2
483.9	5806.83	5824.09	5804.9	5821.36		483.9	7447.06	7368.99	7368.97	7366		484	13479.4	13505.8	13481.6	13466.5
483.8	6008.84	5822.55	5804.82	5819.87		483.8	7330.97	7368.75	7368.74	7365.81		483.9	13482	13498.3	13474.6	13465.9
483.7	6155.96	5819.95	5803.51	5817.32		483.7	7344.56	7368.77	7368.76	7365.88		483.8	13661.7	13491.8	13468.4	13465.4
483.6	5967.07	5816.6	5801.29	5814.01		483.6	7620.69	7368.76	7368.76	7365.93		483.7	13393.6	13485.3	13462.3	13464
483.5	5887.86	5814.5	5800.22	5811.96		483.5	7462.49	7368.14	7368.14	7365.36		483.6	13331.4	13480.8	13458.2	13463.9
483.4	5794.11	5812.99	5799.62	5810.49		483.4	7070.47	7367.88	7367.88	7365.14		483.5	13438.5	13477.4	13455	13464
483.3	6025.62	5812.13	5799.6	5809.67		483.3	7651.98	7368.49	7368.49	7365.8		483.4	13400.2	13474.1	13452.1	13463.7
483.2	5788	5809.93	5798.16	5807.52		483.2	7549.65	7367.81	7367.81	7365.16		483.3	13759.1	13471.5	13449.9	13463.6
483.1	5842.32	5809.24	5798.16	5806.87		483.1	7715.53	7367.35	7367.35	7364.75		483.2	13935.5	13467.9	13446.6	13461.8
483	5641.8	5808.28	5797.84	5805.95		483	7366.27	7366.53	7366.53	7363.97		483.1	13693.4	13463.8	13442.8	13459.3
482.9	5717.25	5808.6	5798.74	5806.31		482.9	7613.67	7366.48	7366.48	7363.96		483	13188.5	13461.2	13440.5	13457.8
482.8	5796.68	5808.51	5799.19	5806.26		482.8	7266.04	7365.88	7365.88	7363.41		482.9	13299.1	13461.1	13440.7	13458.6
482.7	5955.52	5807.98	5799.15	5805.77		482.7	7594.87	7366.06	7366.06	7363.62		482.8	13373.3	13460.8	13440.7	13459
482.6	5822.77	5806.52	5798.15	5804.34		482.6	7546.81	7365.5	7365.5	7363.11		482.7	13846.5	13460.3	13440.5	13459
482.5	5886.49	5805.9	5797.95	5803.76		482.5	7428.05	7365.06	7365.06	7362.7		482.6	13150.7	13457.8	13438.2	13456.9
482.4	5709.74	5804.92	5797.36	5802.81		482.4	7230.41	7364.88	7364.88	7362.55		482.5	13594.4	13458.5	13439.3	13457.9
482.3	5820.37	5805.05	5797.85	5802.97		482.3	7624.88	7365.13	7365.13	7362.85		482.4	14100.9	13457.3	13438.4	13456.9
482.2	5922.11	5804.53	5797.67	5802.48		482.2	7078.66	7364.51	7364.51	7362.27		482.3	13700.2	13454	13435.2	13453.6
482.1	5773.55	5803.41	5796.86	5801.4		482.1	7257.63	7365.11	7365.11	7362.9		482.2	13711.6	13452.4	13433.9	13452.2
482	6013.39	5803.21	5796.96	5801.23		482	7579.88	7365.31	7365.31	7363.13		482.1	13619.2	13450.8	13432.6	13450.7
481.9	5923.8	5801.57	5795.6	5799.62		481.9	7490.24	7364.8	7364.8	7362.65		482	13625.4	13449.7	13431.7	13449.6
481.8	5904.3	5800.49	5794.77	5798.57		481.8	7420.77	7364.48	7364.48	7362.36		481.9	13802.1	13448.5	13430.8	13448.5
481.7	6022.9	5799.54	5794.06	5797.65		481.7	7238.65	7364.32	7364.32	7362.23		481.8	14141.4	13446.6	13429.1	13446.6
481.6	5855.01	5797.88	5792.62	5796.01		481.6	7364.07	7364.56	7364.56	7362.51		481.7	13329.9	13443.1	13425.9	13443.1
481.5	5718.89	5797.24	5792.2	5795.41		481.5	7425.96	7364.53	7364.53	7362.51		481.6	13365.3	13443.4	13426.3	13443.3
481.4	5937.29	5797.45	5792.61	5795.65		481.4	7433.85	7364.36	7364.36	7362.36		481.5	13556	13443.4	13426.6	13443.4
481.3	5879.82	5796.35	5791.69	5794.56		481.3	7438.07	7364.17	7364.17	7362.21		481.4	13245.4	13442.6	13426	13442.6
481.2	5987.86	5795.59	5791.11	5793.83		481.2	7483.26	7363.97	7363.97	7362.04		481.3	13337	13443.2	13426.8	13443.2
481.1	5979.43	5794.19	5789.88	5792.45		481.1	7525.17	7363.67	7363.67	7361.77		481.2	13835.4	13443.4	13427.2	13443.4
481	5793.86	5792.83	5788.68	5791.13		481	7457.31	7363.28	7363.28	7361.4		481.1	13734.3	13441.3	13425.4	13441.3
480.9	5853.47	5792.62	5788.61	5790.93		480.9	7315.33	7363.04	7363.04	7361.19		481	13256.5	13439.7	13424	13439.7
480.8	5595.88	5792.04	5788.18	5790.39		480.8	7406.91	7363.12	7363.12	7361.29		480.9	13512.3	13440.3	13424.8	13440.3
480.7	5787.69	5793.05	5789.32	5791.42		480.7	7414.95	7362.99	7362.99	7361.19		480.8	13415.8	13439.7	13424.4	13439.7
480.6	5822.39					480.6	7884.51	7362.85	7362.85	7361.07		480.7	13348	13439.5	13424.4	13439.5
480.5	5983.35					480.5	7477.3	7361.66	7361.66	7359.9		480.6	13735.4	13439.7	13424.7	13439.7
						480.4	7730.85	7361.37	7361.37	7359.64		480.5	13299.5	13438.1	13423.3	13438.1
						480.3	7238.6	7360.52	7360.52	7358.82		480.4	13920.3	13438.5	13423.9	13438.5
						480.2	7526.16	7360.77	7360.77	7359.08		480.3	13391.9	13436.1	13421.7	13436.1
						480.1	7285.46	7360.37	7360.37	7358.71		480.2	13530.3	13436	13421.8	13436
						480	7374.87	7360.51	7360.51	7358.88		480.1	13755.6	13435.4	13421.3	13435.4
						479.9	7237.5	7360.45	7360.45	7358.84		480	13624	13433.7	13419.8	13433.7
						479.8	7359.11	7360.7	7360.7	7359.11		479.9	13355.7	13432.6	13418.9	13432.6
												479.8	13852.8	13432.7	13419.2	13432.7
												479.7	13489.3	13430.6	13417.2	13430.6
												479.6	13616	13430.1	13416.9	13430.1
												479.5	13615.8	13429.1	13416	13429.1
												479.4	13415.1	13428	13415.1	13428
												479.3	13438.7
												479.2	13920

## Sheet: Fig. 3d
0h			0h annealing			100h			100h annealing			100h			100h annealing
Raman shift (cm-1)	Intensity (arb. units)		Raman shift (cm-1)	Intensity (arb. units)		Raman shift (cm-1)	Intensity (arb. units)		Raman shift (cm-1)	Intensity (arb. units)		Raman shift (cm-1)	Intensity (arb. units)		Raman shift (cm-1)	Intensity (arb. units)
100	127.943		100	211.383		105	272.193		100	325.146		106	404.716		100	469.242
101.426	129.462		101.426	216.164		106.426	270.423		101.426	327.866		107.426	406.111		101.408	472.836
102.851	129.366		102.851	210.612		107.851	267.08		102.851	325.601		108.851	413.895		102.817	469.375
104.277	127.347		104.277	208.001		109.277	266.903		104.277	325.337		110.277	412.464		104.225	467.467
105.703	129.415		105.703	207.006		110.703	272.233		105.703	326.009		111.703	414.535		105.634	468.643
107.128	127.14		107.128	204.523		112.128	273.437		107.128	323.151		113.128	415.084		107.042	468.39
108.554	125.199		108.554	208.333		113.554	269.361		108.554	323.244		114.554	411.98		108.451	465.68
109.98	125.869		109.98	209.377		114.98	267.295		109.98	325.681		115.98	413.645		109.859	468.188
111.405	121.69		111.405	200.562		116.405	266.64		111.405	323.241		117.405	411.793		111.268	464.918
112.831	117.867		112.831	193.985		117.831	263.568		112.831	317.815		118.831	402.975		112.676	460.415
114.257	116.119		114.257	192.564		119.257	260.643		114.257	313.328		120.257	394.426		114.085	459.393
115.682	116.703		115.682	190.972		120.682	260.214		115.682	310.14		121.682	389.37		115.493	458.085
117.108	118.838		117.108	189.823		122.108	257.086		117.108	309.997		123.108	395.048		116.901	457.705
118.534	113.403		118.534	187.824		123.534	258.657		118.534	312.373		124.534	396.914		118.31	460.099
119.959	113.442		119.959	186.863		124.959	254.228		119.959	308.373		125.959	388.987		119.718	458.364
121.385	116.062		121.385	197.289		126.385	255.784		121.385	311.245		127.385	402.459		121.127	453.145
122.811	117.136		122.811	191.456		127.811	257.259		122.811	310.352		128.811	389.444		122.535	454.399
124.236	118.652		124.236	189.575		129.236	256.894		124.236	312.433		130.236	404.667		123.944	452.957
125.662	110.683		125.662	194.978		130.662	257.525		125.662	314.15		131.662	382.481		125.352	457.382
127.088	118.828		127.088	185.927		132.088	255.934		127.088	311.726		133.088	396.02		126.761	456.213
128.513	111.458		128.513	186.69		133.513	253.12		128.513	312.481		134.513	389.927		128.169	450.452
129.939	113.469		129.939	182.124		134.939	253.313		129.939	312.05		135.939	382.773		129.577	451.922
131.365	112.167		131.365	184.37		136.365	257.516		131.365	306.051		137.365	396.954		130.986	447.638
132.79	109.272		132.79	175.321		137.79	252.01		132.79	303.87		138.79	386.069		132.394	450.412
134.216	109.523		134.216	177.998		139.216	248.49		134.216	307.633		140.216	388.094		133.803	447.808
135.642	113.262		135.642	180.485		140.642	251.191		135.642	304.746		141.642	372.97		135.211	447.098
137.067	108.445		137.067	177.649		142.067	252.574		137.067	301.128		143.067	377.367		136.62	450.417
138.493	112.745		138.493	177.547		143.493	251.985		138.493	303.758		144.493	376.61		138.028	448.267
139.919	114.718		139.919	176.272		144.919	251.979		139.919	303.418		145.919	377.552		139.437	446.1
141.344	115.884		141.344	172.901		146.344	253.042		141.344	303.893		147.344	376.779		140.845	447.504
142.77	116.384		142.77	177		147.77	254.781		142.77	302.848		148.77	383.684		142.254	448.697
144.196	116.792		144.196	177.994		149.196	252.85		144.196	299.154		150.196	383.52		143.662	449.202
145.621	118.134		145.621	173.527		150.621	253.049		145.621	299.428		151.621	379.264		145.07	450.307
147.047	121.726		147.047	178.34		152.047	256.422		147.047	304.541		153.047	380.491		146.479	450.017
148.472	128.448		148.472	184.66		153.472	259.388		148.472	307.42		154.472	381.353		147.887	452.769
149.898	138.291		149.898	181.713		154.898	266.53		149.898	307.738		155.898	388.77		149.296	460.489
151.324	145.947		151.324	180.901		156.324	274.117		151.324	309.867		157.324	392.333		150.704	463.026
152.75	143.621		152.75	186.747		157.75	276.123		152.75	311.978		158.75	381.731		152.113	472.357
154.175	142.08		154.175	193.498		159.175	275.015		154.175	316.653		160.175	379.427		153.521	479.445
155.601	142.938		155.601	193.098		160.601	267.524		155.601	322.702		161.601	378.871		154.93	493.663
157.026	135.598		157.026	193.514		162.026	260.067		157.026	323.314		163.026	390.422		156.338	492.537
158.452	122.653		158.452	193.795		163.452	254.034		158.452	325.198		164.452	383.59		157.746	485.792
159.878	121.798		159.878	187.098		164.878	253.336		159.878	321.538		165.878	381.08		159.155	473.191
161.303	118.521		161.303	185.304		166.303	246.335		161.303	313.424		167.303	367.976		160.563	470.029
162.729	115.083		162.729	182.58		167.729	244.316		162.729	309.207		168.729	369.397		161.972	459.803
164.155	109.415		164.155	172.76		169.155	235.996		164.155	308.813		170.155	367.705		163.38	455.172
165.58	102.669		165.58	174.064		170.58	239.078		165.58	301.294		171.58	360.26		164.789	452.326
167.006	91.6603		167.006	175.333		172.006	233.916		167.006	307.521		173.006	359.41		166.197	450.403
168.432	98.0281		168.432	171.752		173.432	228.885		168.432	298.235		174.432	369.282		167.606	447.365
169.857	98.3293		169.857	170.166		174.857	235.486		169.857	300.996		175.857	367.252		169.014	444.789
171.283	95.4795		171.283	164.748		176.283	232.845		171.283	300.328		177.283	366.702		170.423	442.466
172.709	93.8168		172.709	162.123		177.709	229.19		172.709	298.154		178.709	360.429		171.831	441.699
174.134	94.3676		174.134	159.062		179.134	226.838		174.134	298.519		180.134	363.761		173.239	438.362
175.56	92.9414		175.56	159.37		180.56	222.882		175.56	296.281		181.56	359.44		174.648	435.657
176.986	88.0109		176.986	157.007		181.986	225.037		176.986	293.99		182.986	363.11		176.056	434.276
178.411	91.5143		178.411	157.622		183.411	222.568		178.411	293.711		184.411	363.073		177.465	431.972
179.837	94.0774		179.837	158.708		184.837	225.458		179.837	292.82		185.837	359.828		178.873	432.595
181.263	91.4171		181.263	159.506		186.263	224.248		181.263	290.006		187.263	356.96		180.282	431.762
182.688	91.2461		182.688	159.531		187.688	219.574		182.688	291.222		188.688	355.226		181.69	428.991
184.114	91.3525		184.114	156.725		189.114	217.087		184.114	293.574		190.114	361.277		183.099	429.751
185.54	89.7819		185.54	154.591		190.54	219.866		185.54	293.368		191.54	357.987		184.507	429.792
186.965	89.0763		186.965	154.813		191.965	221.766		186.965	292.376		192.965	352.718		185.916	429.62
188.391	88.5846		188.391	154.011		193.391	221.484		188.391	292.921		194.391	352.202		187.324	429.021
189.817	88.0624		189.817	155.903		194.817	222.547		189.817	290.288		195.817	357.933		188.732	427.112
191.242	85.5949		191.242	150.994		196.242	222.897		191.242	288.264		197.242	363.606		190.141	428.146
192.668	83.0361		192.668	146.153		197.668	221.448		192.668	290.192		198.668	359.88		191.549	425.471
194.094	84.5414		194.094	153.732		199.094	220.063		194.094	289.504		200.094	359.362		192.958	429.112
195.519	85.4378		195.519	153.997		200.519	220.135		195.519	289.748		201.519	360.73		194.366	424.815
196.945	84.7099		196.945	152.395		201.945	221.122		196.945	290.831		202.945	359.286		195.775	424.09
198.371	85.4023		198.371	151.314		203.371	218.904		198.371	288.717		204.371	363.562		197.183	426.17
199.796	87.2158		199.796	149.344		204.796	217.026		199.796	288.443		205.796	359.518		198.592	428.982
201.222	86.386		201.222	148.545		206.222	220.116		201.222	289.377		207.222	358.813		200	428.573
202.648	86.6855		202.648	153.422		207.648	220.653		202.648	289.123		208.648	364.672		201.408	430.546
204.073	90.7714		204.073	153.565		209.073	217.476		204.073	288.65		210.073	365.632		202.817	431.924
205.499	87.9331		205.499	153.367		210.499	219.629		205.499	288.859		211.499	366.965		204.225	431.729
206.925	90.5876		206.925	155.451		211.925	218.11		206.925	289.331		212.925	355.949		205.634	433.017
208.35	83.3357		208.35	157.488		213.35	225.582		208.35	290.64		214.35	354.837		207.042	433.815
209.776	89.9698		209.776	152.005		214.776	218.368		209.776	290.354		215.776	354.378		208.451	433.195
211.202	85.6132		211.202	153.325		216.202	222.508		211.202	290.589		217.202	360.434		209.859	434.997
212.627	87.3703		212.627	150.186		217.627	226.466		212.627	290.103		218.627	363.462		211.268	435.825
214.053	89.3829		214.053	156.991		219.053	212.474		214.053	291.469		220.053	357.689		212.676	433.972
215.479	82.5848		215.479	147.541		220.479	217.174		215.479	290.13		221.479	367.182		214.084	437.689
216.904	89.6416		216.904	151.873		221.904	218.996		216.904	294.627		222.904	353.257		215.493	443.336
218.33	88.3737		218.33	153.685		223.33	218.423		218.33	290.991		224.33	359.362		216.901	452.932
219.756	91.3192		219.756	152.61		224.756	221.89		219.756	295.738		225.756	357.484		218.31	459.438
221.181	86.6499		221.181	151.55		226.181	227.063		221.181	298.583		227.181	366.804		219.718	472.071
222.607	91.0579		222.607	151.398		227.607	225.151		222.607	305.699		228.607	357.089		221.127	487.37
224.033	90.5782		224.033	151.95		229.033	215.64		224.033	307.815		230.033	354.073		222.535	489.642
225.458	93.1573		225.458	153.018		230.458	213.261		225.458	304.987		231.458	355.74		223.944	493.833
226.884	90.6918		226.884	152.683		231.884	213.393		226.884	303.277		232.884	359.449		225.352	483.642
228.31	90.7108		228.31	152.749		233.31	210.985		228.31	301.023		234.31	360.939		226.761	468.781
229.735	87.3474		229.735	149.698		234.735	209.845		229.735	296.265		235.735	348.971		228.169	461.933
231.161	89.2874		231.161	149.554		236.161	214.14		231.161	293.196		237.161	346.453		229.577	451.342
232.587	87.7481		232.587	154.662		237.587	211.731		232.587	291.411		238.587	346.882		230.986	446.99
234.012	88.9555		234.012	154.097		239.012	210.082		234.012	288.757		240.012	352.985		232.394	441.259
235.438	88.9293		235.438	151.509		240.438	209.593		235.438	288.293		241.438	358.146		233.803	439.338
236.864	84.4307		236.864	151.022		241.864	209.442		236.864	288.108		242.864	349.682		235.211	439.148
238.289	85.1949		238.289	150.767		243.289	210.134		238.289	287.743		244.289	343.572		236.62	437.327
239.715	87.6947		239.715	146.221		244.715	210.64		239.715	291.093		245.715	346.943		238.028	435.705
241.141	87.4995		241.141	144.723		246.141	210.248		241.141	291.56		247.141	349.224		239.437	436.175
242.566	89.5037		242.566	147.133		247.566	210.989		242.566	286.587		248.566	353.659		240.845	436.824
243.992	90.0432		243.992	148.774		248.992	212.382		243.992	283.92		249.992	350.952		242.254	434.452
245.418	89.1652		245.418	149.808		250.418	211.331		245.418	284.417		251.418	344.587		243.662	433.947
246.843	89.5493		246.843	150.38		251.843	211.863		246.843	284.766		252.843	347.87		245.07	435.665
248.269	89.0611		248.269	150.784		253.269	210.339		248.269	285.552		254.269	346.353		246.479	434.523
249.695	91.7759		249.695	148.991		254.695	206.785		249.695	284.914		255.695	344.016		247.887	432.554
251.12	91.9669		251.12	151.912		256.12	213.802		251.12	283.451		257.12	343.623		249.296	431.152
252.546	89.9518		252.546	151.663		257.546	217.252		252.546	288.541		258.546	350.256		250.704	431.101
253.971	90.2394		253.971	152.407		258.971	218.026		253.971	288.601		259.971	354.716		252.113	434.587
255.397	93.0912		255.397	153.666		260.397	218.725		255.397	287.134		261.397	353.67		253.521	434.077
256.823	94.3208		256.823	149.284		261.823	221.976		256.823	288.29		262.823	353.6		254.93	433.195
258.248	96.5499		258.248	157.314		263.248	216.818		258.248	287.765		264.248	357.316		256.338	430.61
259.674	96.8747		259.674	159.344		264.674	221.522		259.674	288.02		265.674	347.266		257.746	437.204
261.1	100.298		261.1	158.638		266.1	222.128		261.1	291.892		267.1	353.836		259.155	440.28
262.525	99.3113		262.525	156.777		267.525	214.515		262.525	294.423		268.525	353.316		260.563	440.108
263.951	100.778		263.951	154.757		268.951	222.782		263.951	292.752		269.951	355.742		261.972	444.703
265.377	97.7338		265.377	158.746		270.377	223.195		265.377	292.965		271.377	354.415		263.38	445.541
266.802	100.876		266.802	157.768		271.802	225.298		266.802	293.88		272.802	358.446		264.789	446.508
268.228	101.123		268.228	158.585		273.228	227.301		268.228	295.414		274.228	356.229		266.197	452.99
269.654	95.5398		269.654	159.114		274.654	222.999		269.654	298.209		275.654	363.647		267.606	450.993
271.079	101.318		271.079	160.123		276.079	223.747		271.079	299.653		277.079	368.624		269.014	454.054
272.505	95.059		272.505	156.522		277.505	223.476		272.505	300.826		278.505	337.947		270.423	457.56
273.931	89.5729		273.931	163.196		278.931	221.168		273.931	301.867		279.931	367.743		271.831	459.87
275.356	93.2917		275.356	157.841		280.356	222.123		275.356	302.075		281.356	355.791		273.239	458.203
276.782	92.6384		276.782	155.842		281.782	216.728		276.782	298.573		282.782	357.744		274.648	458.353
278.208	93.8408		278.208	152.937		283.208	222.378		278.208	295.363		284.208	352.521		276.056	459.277
279.633	91.9835		279.633	155.488		284.633	217.82		279.633	298.98		285.633	355.909		277.465	457.922
281.059	92.0945		281.059	149.521		286.059	219.143		281.059	297.374		287.059	356.314		278.873	458.698
282.485	90.0916		282.485	150.098		287.485	218.305		282.485	296.435		288.485	361.276		280.282	460.611
283.91	86.3779		283.91	153.707		288.91	227.177		283.91	295.133		289.91	362.597		281.69	464.46
285.336	91.4283		285.336	151.19		290.336	222.971		285.336	295.432		291.336	351.844		283.099	473.095
286.762	91.6049		286.762	155.088		291.762	225.534		286.762	301.587		292.762	361.02		284.507	478.654
288.187	91.8234		288.187	154.566		293.187	228.674		288.187	301.757		294.187	359.477		285.916	481.149
289.613	92.2971		289.613	155.445		294.613	228.978		289.613	306.004		295.613	353.48		287.324	484.138
291.039	97.0755		291.039	154.186		296.039	227.532		291.039	305.079		297.039	360.014		288.732	485.318
292.464	91.276		292.464	154.467		297.464	225.13		292.464	301.067		298.464	360.963		290.141	487.031
293.89	95.6399		293.89	157.828		298.89	227.435		293.89	300.418		299.89	359.804		291.549	487.358
295.316	96.3551		295.316	156.191		300.316	225.61		295.316	303.156		301.316	361.75		292.958	484.743
296.741	96.7082		296.741	157.403		301.741	226.895		296.741	304.752		302.741	360.969		294.366	483.937
298.167	100.712		298.167	158.684		303.167	222.972		298.167	303.879		304.167	356.845		295.775	479.274
299.593	104.195		299.593	156.2		304.593	224.698		299.593	301.635		305.593	357.644		297.183	474.906
301.018	100.385		301.018	159.111		306.018	233.488		301.018	302.582		307.018	360.492		298.592	473.365
302.444	99.8521		302.444	161.177		307.444	234.266		302.444	302.894		308.444	357.809		300	468.553
303.87	101.373		303.87	159.229		308.87	232.169		303.87	303.76		309.87	359.506		301.408	467.205
305.295	103.346		305.295	160.02		310.295	236.42		305.295	304.398		311.295	362.017		302.817	464.138
306.721	100.577		306.721	160.967		311.721	235.678		306.721	303.043		312.721	361.661		304.225	463.71
308.147	103.077		308.147	163.032		313.147	234.024		308.147	304.005		314.147	357.907		305.634	464.321
309.572	106.531		309.572	160.298		314.572	234.41		309.572	306.598		315.572	359.375		307.042	458.414
310.998	107.134		310.998	163.007		315.998	236.17		310.998	307.333		316.998	360.02		308.451	460.051
312.424	111.195		312.424	167.925		317.424	239.434		312.424	304.384		318.424	360.544		309.859	456.942
313.849	110.554		313.849	169.125		318.849	239.139		313.849	305.949		319.849	365.518		311.268	456.945
315.275	108.091		315.275	170.569		320.275	241.115		315.275	307.423		321.275	367.328		312.676	453.297
316.701	109.721		316.701	173.176		321.701	243.459		316.701	303.697		322.701	364.332		314.084	451.206
318.126	109.948		318.126	174.18		323.126	238.345		318.126	305.069		324.126	364.241		315.493	452.693
319.552	106.222		319.552	168.987		324.552	239.571		319.552	305.115		325.552	367.091		316.901	448.392
320.978	104.663		320.978	166.727		325.978	246.09		320.978	303.124		326.978	368.198		318.31	449.227
322.403	106.688		322.403	164.825		327.403	246.701		322.403	302.963		328.403	369.73		319.718	452.329
323.829	104.679		323.829	166.699		328.829	248.21		323.829	301.077		329.829	365.164		321.127	451.649
325.255	104.268		325.255	170.257		330.255	249.674		325.255	302.836		331.255	365.842		322.535	448.463
326.68	107.287		326.68	169.111		331.68	250.917		326.68	303.181		332.68	370.688		323.944	446.948
328.106	112.164		328.106	173.519		333.106	247.973		328.106	302.774		334.106	368.168		325.352	447.514
329.532	109.658		329.532	168.854		334.532	247.3		329.532	300.233		335.532	370.74		326.761	447.044
330.957	112.2		330.957	170.19		335.957	247.838		330.957	299.431		336.957	371.151		328.169	446.516
332.383	112.162		332.383	168.393		337.383	253.267		332.383	303.343		338.383	371.775		329.577	445.314
333.809	109.747		333.809	167.639		338.809	251.713		333.809	303.001		339.809	376.412		330.986	444.548
335.234	113.931		335.234	168.29		340.234	252.699		335.234	300.736		341.234	375.68		332.394	443.99
336.66	113.5		336.66	171.617		341.66	255.34		336.66	302.798		342.66	375.62		333.803	444.379
338.086	111.411		338.086	174.042		343.086	257.578		338.086	299.954		344.086	376.5		335.211	443.853
339.511	117.131		339.511	176.586		344.511	259.638		339.511	300.715		345.511	379.695		336.62	440.939
340.937	120.954		340.937	177.418		345.937	257.888		340.937	298.705		346.937	382.14		338.028	441.63
342.363	122.861		342.363	178.607		347.363	256.484		342.363	298.171		348.363	386.731		339.437	445.917
343.788	120.43		343.788	174.425		348.788	261.157		343.788	299.657		349.788	383.041		340.845	447.127
345.214	122.181		345.214	174.701		350.214	258.249		345.214	305.264		351.214	376.64		342.254	447.158
346.64	128.982		346.64	180.186		351.64	261.757		346.64	304.435		352.64	376.934		343.662	450.317
348.065	133.606		348.065	180.613		353.065	259.043		348.065	304.75		354.065	384.815		345.07	455.482
349.491	129.14		349.491	185.927		354.491	261.666		349.491	306.856		355.491	376.307		346.479	459.364
350.916	134.187		350.916	178.835		355.916	260.443		350.916	311.881		356.916	380.306		347.887	462.116
352.342	136.66		352.342	182.557		357.342	260.949		352.342	309.483		358.342	383.157		349.296	465.321
353.768	136.751		353.768	181.102		358.768	258.594		353.768	308.631		359.768	379.973		350.704	465.452
355.193	136.343		355.193	182.531		360.193	261.538		355.193	315.134		361.193	381.934		352.113	471.722
356.619	143.304		356.619	195.804		361.619	258.5		356.619	318.175		362.619	369.082		353.521	472.902
358.045	137.259		358.045	195.347		363.045	256.169		358.045	317.947		364.045	366.095		354.93	472.863
359.47	138.486		359.47	190.544		364.47	249.998		359.47	325.457		365.47	365.281		356.338	479.244
360.896	140.856		360.896	192.639		365.896	256.307		360.896	317.988		366.896	366.51		357.746	485.656
362.322	149.894		362.322	198.62		367.322	254.964		362.322	324.826		368.322	359.136		359.155	488.889
363.747	143.772		363.747	191.529		368.747	250.402		363.747	319.782		369.747	363.917		360.563	487.77
365.173	140.705		365.173	194.685		370.173	249.231		365.173	322.454		371.173	365.95		361.972	487.378
366.599	140.271		366.599	192.697		371.599	240.969		366.599	325.275		372.599	361.926		363.38	490.92
368.024	139.206		368.024	188.198		373.024	237.621		368.024	322.878		374.024	364.755		364.789	494.544
369.45	138.972		369.45	190.614		374.45	238.804		369.45	324.309		375.45	361.647		366.197	486.216
370.876	129.134		370.876	189.741		375.876	232.103		370.876	325.443		376.876	362.673		367.606	487.351
372.301	126.835		372.301	191.273		377.301	237.418		372.301	324.715		378.301	353.805		369.014	491.555
373.727	132.469		373.727	187.982		378.727	232.966		373.727	323.918		379.727	360.369		370.423	486.401
375.153	126.527		375.153	181.479		380.153	234.441		375.153	322.85		381.153	347.48		371.831	488.406
376.578	125.803		376.578	179.993		381.578	231.369		376.578	317.488		382.578	351.899		373.239	487.156
378.004	119.41		378.004	180.379		383.004	224.146		378.004	310.83		384.004	351.648		374.648	485.161
379.43	109.795		379.43	176.172		384.43	221.507		379.43	315.629		385.43	355.364		376.056	480.073
380.855	114.79		380.855	170.985		385.855	226.52		380.855	312.24		386.855	353.083		377.465	480.991
382.281	115.964		382.281	170.74		387.281	221.674		382.281	312.453		388.281	334.521		378.873	479.963
383.707	115.424		383.707	168.926		388.707	217.76		383.707	311.968		389.707	355.776		380.282	474.517
385.132	101.982		385.132	167.131		390.132	215.364		385.132	306.145		391.132	350.201		381.69	474.392
386.558	109.728		386.558	163.864		391.558	216.391		386.558	308.896		392.558	339.314		383.099	473.681
387.984	105.304		387.984	164.533		392.984	215.091		387.984	301.988		393.984	329.814		384.507	472.849
389.409	102.008		389.409	156.824		394.409	212.383		389.409	296.545		395.409	343.401		385.916	466.326
390.835	105.143		390.835	157.816		395.835	208.444		390.835	302.82		396.835	347.653		387.324	463.66
392.261	102.933		392.261	156.747		397.261	208.063		392.261	299.159		398.261	353.442		388.732	458.415
393.686	95.9391		393.686	158.656		398.686	206.583		393.686	292.742		399.686	338.154		390.141	458.789
395.112	90.0342		395.112	158.424		400.112	212.705		395.112	297.386		401.112	342.514		391.549	456.98
396.538	88.1419		396.538	147.182		401.538	204.954		396.538	290.562		402.538	341.468		392.958	456.329
397.963	90.8254		397.963	150.924		402.963	207.305		397.963	291.619		403.963	332.167		394.366	455.704
399.389	91.1293		399.389	144.447		404.389	203.527		399.389	289.106		405.389	331.432		395.775	456.814
400.815	85.1169		400.815	144.574		405.815	198.494		400.815	288.391		406.815	337.897		397.183	456.843
402.24	85.2268		402.24	148.421		407.24	202.047		402.24	288.573		408.24	343.363		398.592	455.998
403.666	86.2767		403.666	142.613		408.666	200.869		403.666	289.363		409.666	340.879		400	454.638
405.092	81.5791		405.092	143.87		410.092	197.919		405.092	288.287		411.092	333.695		401.408	455.372
406.517	86.014		406.517	140.281		411.517	196.239		406.517	287.735		412.517	329.067		402.817	456.153
407.943	78.9308		407.943	136.777		412.943	199.851		407.943	286.573		413.943	332.003		404.225	453.346
409.369	80.237		409.369	135.249		414.369	191.567		409.369	284.6		415.369	327		405.634	451.322
410.794	79.7337		410.794	136.212		415.794	192.118		410.794	280.07		416.794	330.706		407.042	447.921
412.22	74.8765		412.22	135.103		417.22	192.794		412.22	281.067		418.22	326.894		408.451	444.591
413.646	76.2563		413.646	130.624		418.646	188.589		413.646	279.565		419.646	328.216		409.859	442.216
415.071	74.4819		415.071	129.305		420.071	190.386		415.071	279.783		421.071	325.527		411.268	438.049
416.497	75.8995		416.497	128.941		421.497	191.104		416.497	281.018		422.497	334.852		412.676	434.747
417.923	74.2635		417.923	124.676		422.923	183.309		417.923	276.48		423.923	334.644		414.084	430.325
419.348	72.9082		419.348	121.596		424.348	184.253		419.348	276.683		425.348	316.302		415.493	426.135
420.774	72.2805		420.774	121.323		425.774	188.811		420.774	274.774		426.774	322.146		416.901	422.238
422.2	71.3538		422.2	128.572		427.2	182.278		422.2	271.464		428.2	323.015		418.31	422.304
423.625	67.8212		423.625	125.925		428.625	183.911		423.625	273.084		429.625	322.462		419.718	418.351
425.051	68.2121		425.051	127.336		430.051	184.113		425.051	276.333		431.051	322.014		421.127	415.232
426.477	65.982		426.477	123.197		431.477	182.955		426.477	272.385		432.477	315.506		422.535	412.284
427.902	71.4186		427.902	119.014		432.902	183.26		427.902	270.705		433.902	325.729		423.944	411.328
429.328	66.2009		429.328	122.211		434.328	184.575		429.328	271.723		435.328	313.832		425.352	409.512
430.754	66.6203		430.754	123.283		435.754	180.564		430.754	271.375		436.754	318.048		426.761	406.261
432.179	67.7674		432.179	120.321		437.179	184.655		432.179	268.53		438.179	323.37		428.169	407.173
433.605	65.5842		433.605	122.426		438.605	186.187		433.605	272.925		439.605	324.375		429.577	403.809
435.031	63.8488		435.031	118.175		440.031	185.341		435.031	269.415		441.031	321.473		430.986	403.781
436.456	66.0527		436.456	116.578		441.456	187.499		436.456	267.197		442.456	319.979		432.394	402.844
437.882	59.4949		437.882	118.415		442.882	184.224		437.882	269.289		443.882	321.228		433.803	404.106
439.308	61.8744		439.308	116.663		444.308	186.851		439.308	268.391		445.308	322.473		435.211	401.003
440.733	67.7963		440.733	123.205		445.733	187.797		440.733	267.865		446.733	335.567		436.62	401.212
442.159	65.0504		442.159	122.367		447.159	187.688		442.159	267.911		448.159	330.08		438.028	402.927
443.585	60.9667		443.585	116.051		448.585	186.727		443.585	272.648		449.585	327.435		439.437	400.821
445.01	63.2508		445.01	120.293		450.01	186.218		445.01	268.818		451.01	318.891		440.845	396.615
446.436	64.5832		446.436	118.392		451.436	187.503		446.436	270.799		452.436	321.265		442.254	400.19
447.862	60.3404		447.862	117.248		452.862	186.869		447.862	269.024		453.862	329.195		443.662	402.385
449.287	63.816		449.287	120.189		454.287	190.974		449.287	269.678		455.287	326.805		445.07	401.157
450.713	70.1895		450.713	122.009		455.713	189.638		450.713	271.46		456.713	323.889		446.479	400.044
452.138	67.4064		452.138	122.84		457.138	191.839		452.138	270.826		458.138	332.632		447.887	398.079
453.564	63.6634		453.564	121.703		458.564	199.071		453.564	270.621		459.564	328.504		449.296	400.493
454.99	65.8615		454.99	120.334		459.99	195.811		454.99	272.601		460.99	339.334		450.704	397.621
456.415	63.9326		456.415	120.017		461.415	191.288		456.415	270.88		462.415	333.027		452.113	398.397
457.841	64.1049		457.841	121.628		462.841	197.736		457.841	271.392		463.841	333.702		453.521	398.992
459.267	60.4075		459.267	122.631		464.267	199.936		459.267	268.671		465.267	344.095		454.93	400.041
460.692	61.1224		460.692	118.338		465.692	197.938		460.692	270.274		466.692	339.284		456.338	398.652
462.118	64.8606		462.118	121.713		467.118	200.597		462.118	272.625		468.118	338.28		457.746	400.828
463.544	67.9497		463.544	119.735		468.544	201.617		463.544	269.173		469.544	350.344		459.155	398.616
464.969	65.3552		464.969	123.198		469.969	201.438		464.969	270.597		470.969	341.748		460.563	399.728
466.395	61.0654		466.395	121.201		471.395	195.828		466.395	269.226		472.395	338.135		461.972	401.171
467.821	60.7679		467.821	120.189		472.821	202.808		467.821	269.995		473.821	345.937		463.38	399.816
469.246	62.1555		469.246	117.838		474.246	204.693		469.246	270.542		475.246	341.565		464.789	397.492
470.672	68.9169		470.672	117.271		475.672	199.775		470.672	269.661		476.672	348.748		466.197	397.16
472.098	62.9246		472.098	121.187		477.098	202.737		472.098	273.649		478.098	356.023		467.606	397.681
473.523	66.2672		473.523	122.548		478.523	204.235		473.523	267.297		479.523	334.595		469.014	399.623
474.949	64.5573		474.949	119.875		479.949	210.143		474.949	269.004		480.949	346.803		470.423	400.333
476.375	66.512		476.375	125.588		481.375	209.114		476.375	269.031		482.375	354.747		471.831	398.803
477.8	69.9059		477.8	119.151		482.8	206.937		477.8	272.552		483.8	345.72		473.239	400.882
479.226	63.9439		479.226	117.485		484.226	209.975		479.226	271.76		485.226	354.945		474.648	402.792
480.652	67.78		480.652	125.443		485.652	208.352		480.652	275.136		486.652	351.139		476.056	402.241
482.077	71.8541		482.077	127.448		487.077	208.531		482.077	273.923		488.077	357.32		477.465	404.904
483.503	65.7533		483.503	125.768		488.503	210.145		483.503	277.997		489.503	355.175		478.873	404.701
484.929	63.6986		484.929	122.63		489.929	213.033		484.929	272.998		490.929	355.83		480.282	408.025
486.354	65.8795		486.354	122.258		491.354	210.403		486.354	273.186		492.354	349.35		481.69	407.779
487.78	67.1465		487.78	123.203		492.78	207.867		487.78	274.279		493.78	350.897		483.099	406.797
489.206	67.3925		489.206	124.597		494.206	213.238		489.206	273.751		495.206	351.832		484.507	406.508
490.631	60.5422		490.631	115.811		495.631	207.248		490.631	273.358		496.631	356.826		485.916	406.68
492.057	66.8398		492.057	125.355		497.057	210.124		492.057	269.963		498.057	342.97		487.324	408.202
493.483	63.2623		493.483	125.55		498.483	214.774		493.483	272.826		499.483	350.253		488.732	408.397
494.908	64.7162		494.908	117.914		499.908	212.773		494.908	271.211		500.908	354.033		490.141	407.924
496.334	65.3289		496.334	119.247		501.334	214.8		496.334	271.529		502.334	352.581		491.549	410.797
497.76	67.2243		497.76	127.965		502.76	209.161		497.76	266.451		503.76	362.869		492.958	407.007
499.185	71.1857		499.185	122.658		504.185	210.805		499.185	275.333		505.185	354.566		494.366	409.132
500.611	70.1362		500.611	123.364		505.611	214.306		500.611	274.732		506.611	355.206		495.775	407.664
502.037	67.4417		502.037	122.566		507.037	216.876		502.037	274.783		508.037	363.848		497.183	409.216
503.462	68.7602		503.462	126.41		508.462	222.094		503.462	273.991		509.462	358.443		498.592	411.589
504.888	69.4946		504.888	131.826		509.888	216.864		504.888	273.954		510.888	357.124		500	412.912
506.314	68.7433		506.314	128.651		511.314	215.202		506.314	275.505		512.314	368.206		501.408	411.896
507.739	68.138		507.739	128.468		512.739	217.879		507.739	274.876		513.739	357.814		502.817	413.188
509.165	73.1552		509.165	125.835		514.165	220.595		509.165	274.976		515.165	351.944		504.225	413.642
510.591	75.3016		510.591	131.055		515.591	215.273		510.591	274.793		516.591	354.614		505.634	414.154
512.016	68.9641		512.016	128.032		517.016	218.222		512.016	275.188		518.016	351.768		507.042	414.269
513.442	73.0667		513.442	128.822		518.442	218.566		513.442	272.786		519.442	359.153		508.451	414.251
514.868	72.7887		514.868	125.42		519.868	215.758		514.868	276.169		520.868	361.67		509.859	414.547
516.293	74.7667		516.293	130.394		521.293	216.585		516.293	276.664		522.293	354.438		511.268	415.782
517.719	73.9688		517.719	128.445		522.719	217.18		517.719	277.859		523.719	359.517		512.676	417.803
519.145	70.8296		519.145	127.477		524.145	218.8		519.145	277.103		525.145	356.754		514.085	418.701
520.57	73.3833		520.57	130.604		525.57	214.972		520.57	278.551		526.57	354.997		515.493	416.142
521.996	71.3079		521.996	127.464		526.996	221.189		521.996	278.267		527.996	364.127		516.901	417.489
523.422	71.7963		523.422	123.192		528.422	219.266		523.422	276.125		529.422	350.067		518.31	418.676
524.847	69.4381		524.847	128.089		529.847	218.043		524.847	275.92		530.847	350.781		519.718	414.92
526.273	67.8498		526.273	125.944		531.273	213.894		526.273	277.387		532.273	360.269		521.127	415.407
527.699	69.4637		527.699	125.043		532.699	212.112		527.699	275.146		533.699	360.837		522.535	417.247
529.124	67.3722		529.124	127.078		534.124	215.302		529.124	273.864		535.124	360.086		523.944	417.156
530.55	66.3173		530.55	124.219		535.55	215.563		530.55	273.33		536.55	360.32		525.352	412.634
531.976	66.4843		531.976	127.663		536.976	214.845		531.976	274.764		537.976	359.714		526.761	412.867
533.401	64.1583		533.401	125.561		538.401	211.537		533.401	273.885		539.401	362.703		528.169	411.295
534.827	63.3627		534.827	122.917		539.827	213.789		534.827	271.631		540.827	360.159		529.577	411.194
536.253	66.7559		536.253	123.408		541.253	210.991		536.253	271.563		542.253	362.545		530.986	410.117
537.678	62.4268		537.678	124.064		542.678	216.011		537.678	271.823		543.678	358.52		532.394	409.897
539.104	61.6382		539.104	124.409		544.104	214.573		539.104	272.595		545.104	356.578		533.803	408.75
540.53	58.3293		540.53	125.206		545.53	210.456		540.53	272.302		546.53	362.216		535.211	409.521
541.955	61.0534		541.955	127.609		546.955	208.297		541.955	269.894		547.955	361.789		536.62	408.023
543.381	64.363		543.381	126.568		548.381	210.668		543.381	270.223		549.381	362.99		538.028	407.492
544.807	61.7437		544.807	124.924		549.807	213.761		544.807	272.764		550.807	358.56		539.437	407.933
546.232	63.4261		546.232	125.503		551.232	213.417		546.232	272.868		552.232	348.252		540.845	406.848
547.658	61.4352		547.658	124.319		552.658	209.563		547.658	271.775		553.658	350.091		542.254	404.458
549.083	58.1504		549.083	122.903		554.083	208.126		549.083	268.011		555.083	356.213		543.662	404.826
550.509	61.207		550.509	126.753		555.509	208.552		550.509	268.249		556.509	357.08		545.07	406.187
551.935	65.0549		551.935	124.775		556.935	212.053		551.935	270.102		557.935	359.07		546.479	404.804
553.36	61.3163		553.36	120.942		558.36	209.217		553.36	270.622		559.36	357.808		547.887	406.216
554.786	61.3562		554.786	122.225		559.786	208.168		554.786	269.578		560.786	356.642		549.296	406.544
556.212	62.5634		556.212	122.895		561.212	205.66		556.212	271.475		562.212	355.106		550.704	404.311
557.637	63.8586		557.637	120.89		562.637	206.193		557.637	271.768		563.637	354.344		552.113	404.617
559.063	64.2054		559.063	124.142		564.063	209.454		559.063	270.181		565.063	353.432		553.521	404.885
560.489	60.3664		560.489	125.325		565.489	210.265		560.489	271.109		566.489	355.384		554.93	404.327
561.914	57.6588		561.914	123.449		566.914	207.627		561.914	269.999		567.914	348.272		556.338	404.948
563.34	60.6306		563.34	119.665		568.34	205.6		563.34	269.693		569.34	352.841		557.746	404.606
564.766	60.4558		564.766	120.15		569.766	204.242		564.766	269.651		570.766	356.258		559.155	403.456
566.191	58.7189		566.191	122.483		571.191	203.61		566.191	269.107		572.191	350.318		560.563	405.325
567.617	59.2458		567.617	122.076		572.617	202.691		567.617	270.558		573.617	357.462		561.972	405.28
569.043	61.4156		569.043	121.06		574.043	203.46		569.043	268.316		575.043	353.535		563.38	404.246
570.468	64.7241		570.468	123.137		575.468	204.867		570.468	268.291		576.468	347.131		564.789	404.846
571.894	60.6734		571.894	122.054		576.894	201.574		571.894	270.218		577.894	347.205		566.197	404.878
573.32	56.9988		573.32	121.142		578.32	202.781		573.32	269.958		579.32	350.927		567.606	403.842
574.745	61.4147		574.745	121.425		579.745	203.887		574.745	271.876		580.745	343.312		569.014	406.07
576.171	58.3756		576.171	124.715		581.171	200.819		576.171	266.997		582.171	353.34		570.423	406.01
577.597	58.1434		577.597	121.776		582.597	200.9		577.597	267.418		583.597	359.43		571.831	404.965
579.022	60.1019		579.022	122.016		584.022	200.751		579.022	267.56		585.022	355.438		573.239	404.973
580.448	59.2965		580.448	118.861		585.448	201.977		580.448	266.715		586.448	351.734		574.648	405.029
581.874	61.3523		581.874	120.312		586.874	204.811		581.874	269.584		587.874	350.996		576.056	404.82
583.299	55.9624		583.299	120.916		588.299	200.04		583.299	271.43		589.299	351.34		577.465	407.038
584.725	58.8319		584.725	118.458		589.725	202.892		584.725	268.801		590.725	354.701		578.873	406.585
586.151	57.9261		586.151	120.151		591.151	205.402		586.151	267.294		592.151	348.725		580.282	405.885
587.576	60.1379		587.576	116.736		592.576	201.109		587.576	269.791		593.576	347.282		581.69	405.16
589.002	57.4019		589.002	122.528		594.002	201.335		589.002	267.543		595.002	355.481		583.099	404.847
590.428	57.6598		590.428	125.687		595.428	201.907		590.428	269.5		596.428	351.315		584.507	402.225
591.853	62.2328		591.853	125.715		596.853	204.724		591.853	268.436		597.853	354.63		585.915	405.66
593.279	61.3994		593.279	120.346		598.279	203.915		593.279	268.46		599.279	348.917		587.324	406.008
594.705	58.8198		594.705	119.275		599.705	199.175		594.705	269.252		600.705	349.202		588.732	407.242
596.13	60.3762		596.13	117.412		601.13	202.401		596.13	271.431		602.13	356.002		590.141	407.416
597.556	57.919		597.556	123.164		602.556	199.526		597.556	269.369		603.556	349.899		591.549	411.147
598.982	56.4274		598.982	119.988		603.982	203.313		598.982	272.769		604.982	351.815		592.958	413.426
600.407	60.0453		600.407	120.017		605.407	202.083		600.407	269.531		606.407	340.824		594.366	414.275
601.833	62.5419		601.833	126.309		606.833	207.528		601.833	274.296		607.833	352.989		595.775	412.401
603.259	64.5546		603.259	123.024		608.259	206.316		603.259	272.192		609.259	352.499		597.183	414.622
604.684	57.5433		604.684	121.373		609.684	210.652		604.684	274.584		610.684	352.926		598.592	413.994
606.11	62.7449		606.11	120.427		611.11	209.017		606.11	274.229		612.11	362.004		600	415.467
607.536	64.5513		607.536	118.631		612.536	208.255		607.536	273.311		613.536	358.199		601.408	414.571
608.961	59.785		608.961	121.828		613.961	207.224		608.961	272.577		614.961	354.514		602.817	417.764
610.387	59.3091		610.387	123.655		615.387	207.839		610.387	273.812		616.387	358.888		604.225	416.552
611.813	61.6427		611.813	122.856		616.813	209.17		611.813	275.59		617.813	366.851		605.634	418.705
613.238	62.0539		613.238	127.367		618.238	207.417		613.238	275.211		619.238	359.941		607.042	419.419
614.664	61.0263		614.664	124.338		619.664	212.204		614.664	275.26		620.664	364.445		608.451	417.512
616.09	65.1264		616.09	123.502		621.09	213.467		616.09	275.861		622.09	366.168		609.859	417.985
617.515	64.598		617.515	123.527		622.515	206.096		617.515	274.777		623.515	359.023		611.268	417.717
618.941	59.1396		618.941	122.925		623.941	210.947		618.941	275.122		624.941	362.186		612.676	414.564
620.367	62.72		620.367	124.162		625.367	211.469		620.367	274.784		626.367	362.065		614.085	417.604
621.792	59.3041		621.792	124.631		626.792	208.254		621.792	276.144		627.792	364.218		615.493	418.054
623.218	61.1019		623.218	123.222		628.218	210.303		623.218	276.343		629.218	361.123		616.901	418.27
624.644	65.8779		624.644	126.182		629.644	211.477		624.644	274.684		630.644	363.637		618.31	416.559
626.069	64.6128		626.069	126.529		631.069	213.38		626.069	272.735		632.069	369.278		619.718	416.029
627.495	61.8866		627.495	125.86		632.495	214.66		627.495	271.789		633.495	360.554		621.127	417.122
628.921	62.0474		628.921	126.087		633.921	213.459		628.921	274.774		634.921	354.648		622.535	414.776
630.346	65.1769		630.346	126.369		635.346	215.368		630.346	277.815		636.346	362.887		623.944	417.747
631.772	67.7294		631.772	125.316		636.772	213.782		631.772	276.787		637.772	368.763		625.352	416.439
633.198	65.9738		633.198	125.102		638.198	214.523		633.198	274.949		639.198	357.744		626.761	418.573
634.623	65.0116		634.623	124.428		639.623	210.979		634.623	274.725		640.623	358.496		628.169	414.265
636.049	65.1451		636.049	128.153		641.049	212.053		636.049	277.014		642.049	364.14		629.577	414.385
637.475	64.8204		637.475	125.831		642.475	215.33		637.475	276.444		643.475	358.804		630.986	417.893
638.9	65.0537		638.9	126.683		643.9	214.927		638.9	274.686		644.9	352.899		632.394	415.9
640.326	63.3393		640.326	126.145		645.326	214.337		640.326	275.409		646.326	365.492		633.803	416.103
641.752	62.3992		641.752	125.894		646.752	212.73		641.752	274.132		647.752	362.044		635.211	415.784
643.177	61.2532		643.177	121.598		648.177	209.856		643.177	275.17		649.177	364.697		636.62	417.726
644.603	62.2031		644.603	121.84		649.603	213.41		644.603	277.843		650.603	365.389		638.028	418.488
646.029	66.1486		646.029	124.098		651.029	214.953		646.029	274.901		652.029	359.51		639.437	413.517
647.454	61.4887		647.454	125.221		652.454	212.079		647.454	272.953		653.454	365.781		640.845	416.294
648.88	62.1098		648.88	125.524		653.88	213.707		648.88	274.913		654.88	366.665		642.254	415.751
650.305	61.9674		650.305	126.95		655.305	216.489		650.305	271.156		656.305	368.994		643.662	415.823
651.731	56.891		651.731	123.962		656.731	210.13		651.731	273.233		657.731	359.187		645.07	413.83
653.157	66.0195		653.157	123.64		658.157	211.77		653.157	274.182		659.157	362.114		646.479	413.719
654.582	60.1916		654.582	121.803		659.582	211.509		654.582	276.259		660.582	374.675		647.887	416.352
656.008	57.7849		656.008	124.529		661.008	209.363		656.008	275.257		662.008	359.61		649.296	416.53
657.434	57.0774		657.434	127.102		662.434	215.332		657.434	274.871		663.434	371.019		650.704	416.358
658.86	60.672		658.86	129.049		663.86	212.875		658.86	273.564		664.86	361.901		652.113	416.444
660.285	66.9181		660.285	126.261		665.285	213.822		660.285	272.225		666.285	370.767		653.521	415.139
661.711	63.1224		661.711	119.06		666.711	213.123		661.711	272.956		667.711	363.623		654.93	417.724
663.136	61.7541		663.136	124.066		668.136	208.688		663.136	273.231		669.136	367.244		656.338	417.628
664.562	62.8298		664.562	123.327		669.562	215.01		664.562	275.594		670.562	367.589		657.746	418.398
665.988	57.6076		665.988	124.098		670.988	214.806		665.988	273.617		671.988	367.653		659.155	416.605
667.413	56.9398		667.413	122.313		672.413	214.152		667.413	273.732		673.413	373.492		660.563	416.738
668.839	62.3705		668.839	126.732		673.839	215.386		668.839	274.622		674.839	370.682		661.972	417.431
670.265	63.614		670.265	123.649		675.265	216.268		670.265	276.724		676.265	368.306		663.38	416.397
671.69	59.8116		671.69	124.305		676.69	211.721		671.69	274.508		677.69	374.719		664.789	415.721
673.116	60.4505		673.116	120.801		678.116	208.343		673.116	274.706		679.116	374.906		666.197	414.487
674.542	60.8474		674.542	123.81		679.542	214.083		674.542	274.835		680.542	377.129		667.606	414.969
675.967	61.4207		675.967	128.127		680.967	216.72		675.967	272.95		681.967	370.556		669.014	414.175
677.393	61.0227		677.393	129.09		682.393	213.975		677.393	269.999		683.393	370.959		670.423	413.041
678.819	58.9693		678.819	127.627		683.819	214.246		678.819	272.793		684.819	373.564		671.831	411.12
680.244	58.1435		680.244	123.237		685.244	218.209		680.244	271.381		686.244	367.652		673.239	409.808
681.67	58.5413		681.67	122.331		686.67	215.141		681.67	270.286		687.67	365.988		674.648	411.08
683.096	59.7134		683.096	125.46		688.096	213.052		683.096	272.865		689.096	373.433		676.056	411.612
684.521	61.0546		684.521	126.928		689.521	211.538		684.521	272.688		690.521	366.625		677.465	411.272
685.947	58.6256		685.947	123.505		690.947	214.105		685.947	272.152		691.947	361.206		678.873	410.506
687.373	59.4059		687.373	126.359		692.373	214.789		687.373	272.439		693.373	366.435		680.282	409.328
688.798	58.4952		688.798	123.024		693.798	215.91		688.798	269.452		694.798	369.103		681.69	408.991
690.224	57.7464		690.224	120.138		695.224	213.903		690.224	271.058		696.224	362.631		683.099	407.849
691.65	61.3661		691.65	120.994		696.65	215.546		691.65	269.245		697.65	363.979		684.507	406.427
693.075	63.6489		693.075	119.803		698.075	211.215		693.075	270.732		699.075	367.213		685.915	406.31
694.501	57.6394		694.501	118.97		699.501	214.703		694.501	271.025		700.501	365.864		687.324	407.104
695.927	56.4217		695.927	122.462		700.927	217.774		695.927	268.571		701.927	348.84		688.732	405.341
697.352	58.8084		697.352	121.96		702.352	213.837		697.352	271.227		703.352	363.363		690.141	404.477
698.778	56.8879		698.778	121.563		703.778	215.81		698.778	269.431		704.778	364.469		691.549	404.866
700.204	54.5433		700.204	121.548		705.204	211.979		700.204	272.514		706.204	376.048		692.958	404.695
701.629	56.1431		701.629	116.688		706.629	213.253		701.629	269.677		707.629	351.296		694.366	402.983
703.055	56.4815		703.055	121.823		708.055	216.421		703.055	269.705		709.055	359.356		695.775	403.923
704.481	54.8731		704.481	123.284		709.481	213.571		704.481	268.973		710.481	353.708		697.183	405.638
705.906	56.8316		705.906	120.185		710.906	218.811		705.906	266.075		711.906	358.613		698.592	402.796
707.332	59.5483		707.332	120.5		712.332	215.87		707.332	269.914		713.332	351.568		700	402.317
708.758	53.2752		708.758	117.407		713.758	214.461		708.758	271.468		714.758	364.129		701.408	399.855
710.183	55.2082		710.183	118.307		715.183	211.348		710.183	270.194		716.183	364.434		702.817	400.077
711.609	55.2621		711.609	119.63		716.609	215.508		711.609	266.941		717.609	354.414		704.225	396.557
713.035	57.1026		713.035	120.17		718.035	217.711		713.035	270.252		719.035	359.697		705.634	399.449
714.46	57.6778		714.46	122.383		719.46	212.989		714.46	268.118		720.46	365.62		707.042	400.198
715.886	57.5094		715.886	121.004		720.886	215.499		715.886	266.934		721.886	363.88		708.451	402.123
717.312	57.1816		717.312	116.163		722.312	215.507		717.312	265.825		723.312	355.96		709.859	400.58
718.737	56.4186		718.737	114.916		723.737	214.389		718.737	267.481		724.737	357.563		711.268	398.457
720.163	54.3259		720.163	116.457		725.163	216.021		720.163	266.138		726.163	362.114		712.676	399.29
721.589	53.1311		721.589	116.247		726.589	215.335		721.589	266.753		727.589	359.477		714.085	395.473
723.014	55.9924		723.014	116.244		728.014	212.853		723.014	266.752		729.014	357.426		715.493	395.099
724.44	54.5375		724.44	117.767		729.44	214.534		724.44	266.734		730.44	353.452		716.901	397.42
725.866	51.142		725.866	114.002		730.866	214.103		725.866	266.127		731.866	351.923		718.31	396.544
727.291	55.443		727.291	112.802		732.291	216.952		727.291	266.604		733.291	357.426		719.718	393.981
728.717	54.0614		728.717	111.084		733.717	213.603		728.717	265.781		734.717	363.856		721.127	394.39
730.143	54.9113		730.143	117.062		735.143	207.725		730.143	266.635		736.143	356.809		722.535	395.262
731.568	54.106		731.568	117.003		736.568	212.451		731.568	268.351		737.568	360.434		723.944	394.634
732.994	53.0591		732.994	117.148		737.994	214.285		732.994	266.821		738.994	358.861		725.352	394.92
734.42	55.7355		734.42	115.707		739.42	204.27		734.42	265.531		740.42	362.345		726.761	396.855
735.845	55.946		735.845	111.511		740.845	209.22		735.845	266.19		741.845	357.225		728.169	397.26
737.271	57.9086		737.271	111.577		742.271	210.182		737.271	262.758		743.271	358.808		729.577	396.341
738.697	50.5731		738.697	112.544		743.697	212.74		738.697	267.645		744.697	358.522		730.986	395.756
740.122	55.4821		740.122	109.525		745.122	210.03		740.122	262.65		746.122	352.115		732.394	396.149
741.548	52.416		741.548	107.355		746.548	201.532		741.548	265.96		747.548	352.904		733.803	395.589
742.974	55.8548		742.974	106.456		747.974	210.714		742.974	264.652		748.974	351.939		735.211	392.439
744.399	54.6365		744.399	110.76		749.399	206.956		744.399	264.536		750.399	351.868		736.62	393.33
745.825	53.9341		745.825	104.987		750.825	209.238		745.825	264.416		751.825	357.096		738.028	394.008
747.25	52.7991		747.25	108.639		752.25	210.096		747.25	263.814		753.25	348.006		739.437	393.244
748.676	51.7846		748.676	105.299		753.676	211.41		748.676	263.472		754.676	355.898		740.845	391.777
750.102	51.3573		750.102	107.68		755.102	209.094		750.102	263.666		756.102	351.64		742.254	391.789
751.527	51.0175		751.527	107.456		756.527	207.139		751.527	264.612		757.527	355.39		743.662	392.299
752.953	52.9214		752.953	107.403		757.953	208.842		752.953	263.359		758.953	356.577		745.07	392.033
754.379	53.1913		754.379	107.543		759.379	208.06		754.379	262.478		760.379	343.708		746.479	392.019
755.804	52.9636		755.804	108.061		760.804	206.685		755.804	263.227		761.804	343.634		747.887	393.585
757.23	52.4359		757.23	108.506		762.23	206.12		757.23	263.365		763.23	352.698		749.296	389.532
758.656	49.0115		758.656	106.979		763.656	209.401		758.656	262.383		764.656	355.323		750.704	391.184
760.081	54.6327		760.081	105.809		765.081	205.969		760.081	261.989		766.081	353.058		752.113	391.989
761.507	55.3627		761.507	107.629		766.507	207.746		761.507	262.469		767.507	355.73		753.521	391.121
762.933	52.0136		762.933	104.985		767.933	209.688		762.933	264.565		768.933	356.653		754.93	391.772
764.358	52.1213		764.358	103.79		769.358	211.551		764.358	265.413		770.358	353.715		756.338	390.692
765.784	50.1895		765.784	106.605		770.784	212.149		765.784	261.964		771.784	350.385		757.746	390.881
767.21	51.1962		767.21	105.721		772.21	207.844		767.21	261.058		773.21	358.457		759.155	392.834
768.635	50.5463		768.635	106.864		773.635	207.604		768.635	262.874		774.635	349.747		760.563	387.979
770.061	51.8621		770.061	104.903		775.061	208.39		770.061	258.992		776.061	347.175		761.972	389.041
771.487	51.5487		771.487	102.96		776.487	212.099		771.487	259.188		777.487	356.94		763.38	390.548
772.912	48.7348		772.912	106.826		777.912	212.26		772.912	262.391		778.912	363.771		764.789	392.067
774.338	50.7613		774.338	102.44		779.338	215.921		774.338	260.009		780.338	351.456		766.197	392.064
775.764	45.8165		775.764	104.999		780.764	208.938		775.764	261.515		781.764	347.296		767.606	391.615
777.189	45.3336		777.189	102.007		782.189	205.888		777.189	260.817		783.189	354.332		769.014	389.791
778.615	54.0051		778.615	102.021		783.615	212.106		778.615	261.823		784.615	354.095		770.423	390.062
780.041	54.3404		780.041	103.563		785.041	209.966		780.041	261.835		786.041	352.493		771.831	389.128
781.466	51.8936		781.466	104.939		786.466	208.799		781.466	260.908		787.466	351.378		773.239	389.42
782.892	50.1577		782.892	106.607		787.892	210.72		782.892	260.196		788.892	353.124		774.648	391.07
784.318	49.0021		784.318	107.556		789.318	211.384		784.318	262.627		790.318	348.76		776.056	389.46
785.743	48.8302		785.743	105.341		790.743	212.285		785.743	264.151		791.743	355.705		777.465	390.194
787.169	50.0098		787.169	104.415		792.169	210.993		787.169	264.098		793.169	361.727		778.873	389.569
788.595	51.2615		788.595	103.406		793.595	211.9		788.595	263.369		794.595	353.413		780.282	390.214
790.02	50.0511		790.02	104.835		795.02	213.181		790.02	261.031		796.02	349.354		781.69	389.213
791.446	50.4347		791.446	106.639		796.446	212.892		791.446	260.817		797.446	348.198		783.099	389.116
792.872	51.7259		792.872	105.18		797.872	211.004		792.872	262.145		798.872	357.646		784.507	389.974
794.297	53.1439		794.297	105.646		799.297	208.881		794.297	262.054		800.297	357.841		785.915	390.512
795.723	53.8951		795.723	103.788		800.723	210.991		795.723	261.388		801.723	361.755		787.324	391.575
797.149	49.6063		797.149	102.033		802.149	214.946		797.149	259.797		803.149	354.872		788.732	390.375
798.574	47.9005		798.574	102.587		803.574	213.795		798.574	262.628		804.574	346.637		790.141	391.06
800	48.7947		800	101.812		805	213.625		800	259.052		806	354.98		791.549	391.463
															792.958	390.69
															794.366	389.916
															795.775	390.684
															797.183	393.117
															798.592	390.281
															800	391.95
															801.408	391.151
															802.817	392.435
															804.225	391.678
															805.634	390.631
															807.042	390.744
															808.451	392.295
															809.859	389.922
															811.268	390.488
															812.676	390.629
															814.085	388.602
															815.493	390.404
															816.901	389.512
															818.31	389.86
															819.718	390.415
															821.127	389.044
															822.535	387.801
															823.944	389.6
															825.352	389.503
															826.761	389.339
															828.169	388.34
															829.577	387.941
															830.986	388.025
															832.394	387.743
															833.803	389.782
															835.211	389.147
															836.62	388.192
															838.028	388.51
															839.437	387.323
															840.845	388.772
															842.254	386.968
															843.662	387.395
															845.07	388.227
															846.479	384.747
															847.887	388.505
															849.296	389.611
															850.704	389.001
															852.113	388.855
															853.521	387.18
															854.93	385.592
															856.338	384.867
															857.746	387.226
															859.155	386.988
															860.563	386.33
															861.972	386.608
															863.38	386.065
															864.789	385.264
															866.197	385.109
															867.606	385.136
															869.014	384.621
															870.423	386.013
															871.831	384.839
															873.239	386.591
															874.648	385.385
															876.056	386.043
															877.465	384.113
															878.873	386.236
															880.282	387.276
															881.69	383.468
															883.099	386.813
															884.507	386.496
															885.915	384.812
															887.324	385.984
															888.732	386.115
															890.141	384.329
															891.549	385.877
															892.958	385.871
															894.366	384.544
															895.775	384.412
															897.183	384.267
															898.592	386.017
															900	386.608
															901.408	384.928
															902.817	384.249
															904.225	384.394
															905.634	387.587
															907.042	387.383
															908.451	384.257
															909.859	383.948
															911.268	383.161
															912.676	385.432
															914.085	386.733
															915.493	385.986
															916.901	384.145
															918.31	385.514
															919.718	383.807
															921.127	384.392
															922.535	386.074
															923.944	385.085
															925.352	384.888
															926.761	385.4
															928.169	385.532
															929.577	387.223
															930.986	384.543
															932.394	385.235
															933.803	382.8
															935.211	385.171
															936.62	383.803
															938.028	386.144
															939.437	385.703
															940.845	383.513
															942.254	383.123
															943.662	383.598
															945.07	385.434
															946.479	383.272
															947.887	383.55
															949.296	384.238
															950.704	384.765
															952.113	383.484
															953.521	383.429
															954.93	383.512
															956.338	383.986
															957.746	384.128
															959.155	383.125
															960.563	382.825
															961.972	384.548
															963.38	384.539
															964.789	384.355
															966.197	383.557
															967.606	383.9
															969.014	385.133
															970.423	382.631
															971.831	381.872
															973.239	381.676
															974.648	382.751
															976.056	384.115
															977.465	384.138
															978.873	382.104
															980.282	382.197
															981.69	382.097
															983.099	383.658
															984.507	379.708
															985.915	383.542
															987.324	383.991
															988.732	380.2
															990.141	382.152
															991.549	383.145
															992.958	383.48
															994.366	381.973
															995.775	380.191
															997.183	381.322
															998.592	384.001
															1000	383.661

## Sheet: Fig. 3f
pure						Sn
Cl			18OH			Cl			18OH
Sputter time (s)	Intensity (arb. units)		Sputter time (s)	Intensity (arb. units)		Sputter time (s)	Intensity (arb. units)		Sputter time (s)	Intensity (arb. units)
0	0.24478		0	0.5022		0	0.38917		0	0.95465
2	1		2	1		2	1		2	1
4	0.79601		4	0.76647		4	0.7325		4	0.75536
6	0.70172		6	0.68009		6	0.528		6	0.54096
8	0.64687		8	0.60322		8	0.38701		8	0.42358
10	0.59634		10	0.54563		10	0.29011		10	0.34524
12	0.54639		12	0.49195		12	0.23208		12	0.28889
14	0.5018		14	0.46218		14	0.19286		14	0.2287
16	0.46153		16	0.42265		16	0.16919		16	0.19984
18	0.41991		18	0.37482		18	0.14685		18	0.19901
20	0.39203		20	0.34017		20	0.13408		20	0.19049
22	0.35869		22	0.33553		22	0.12053		22	0.15943
24	0.33276		24	0.30356		24	0.11149		24	0.14981
26	0.31081		26	0.28282		26	0.10118		26	0.14376
28	0.28864		28	0.2838		28	0.09287		28	0.13029
30	0.27781		30	0.25671		30	0.08519		30	0.13386
32	0.25605		32	0.2206		32	0.07978		32	0.11297
34	0.24585		34	0.22108		34	0.07514		34	0.11132
36	0.22957		36	0.20107		36	0.07063		36	0.11545
38	0.21547		38	0.20107		38	0.06602		38	0.10913
40	0.20446		40	0.19449		40	0.06463		40	0.10803
42	0.1903		42	0.16911		45	0.05488		45	0.08631
44	0.1814		44	0.16837		50	0.04882		50	0.08191
46	0.17152		46	0.16081		55	0.0442		55	0.09208
54	0.14746		54	0.13055		60	0.0408		60	0.06762
62	0.1278		62	0.11274		65	0.03664		65	0.07202
70	0.10806		70	0.09736		70	0.03358		70	0.08081
78	0.09342		78	0.09663		75	0.03182		75	0.06295
86	0.08278		86	0.09175		80	0.02881		80	0.06679
94	0.07314		94	0.07613		85	0.02708		85	0.07064
102	0.06275		102	0.07321		90	0.0261		90	0.05525
						95	0.02298		95	0.0547
						100	0.02315		100	0.0481
