# Supplementary material for: Long-term durability of metastable β-Fe2O3 photoanodes in highly corrosive seawater
Source: Nat Commun. 2023 Jul 17;14:4266. doi: 10.1038/s41467-023-40010-9 (PMC10352262; doi:10.1038/s41467-023-40010-9)
Supplement: Supplementary file 3 — Source Data [file 41467_2023_40010_MOESM3_ESM.zip › Source Data/source-data Fig 4.xlsx]

## Sheet: Fig. 4a
β-Fe2O3			Sn/β-Fe2O3
Photon energy (eV)	Normalized intensity		Photon energy (eV)	Normalized intensity
526.5	0.29479		526.5	0.42006
526.6	0.29772		526.6	0.42286
526.7	0.29839		526.7	0.4223
526.8	0.29819		526.8	0.4208
526.9	0.29858		526.9	0.42023
527	0.29927		527	0.42004
527.1	0.29927		527.1	0.41923
527.2	0.29927		527.2	0.41887
527.3	0.29947		527.3	0.41864
527.4	0.30001		527.4	0.41779
527.5	0.30072		527.5	0.41601
527.6	0.30086		527.6	0.41689
527.7	0.30104		527.7	0.41625
527.8	0.30131		527.8	0.41649
527.9	0.30088		527.9	0.41579
528	0.30171		528	0.41615
528.1	0.30233		528.1	0.4167
528.2	0.30369		528.2	0.41634
528.3	0.30412		528.3	0.41652
528.4	0.30572		528.4	0.41835
528.5	0.30842		528.5	0.42008
528.6	0.31234		528.6	0.4225
528.7	0.31932		528.7	0.42863
528.8	0.32948		528.8	0.4339
528.9	0.34657		528.9	0.44819
529	0.37109		529	0.46743
529.1	0.40463		529.1	0.49196
529.2	0.44727		529.2	0.52113
529.3	0.4992		529.3	0.56292
529.4	0.55915		529.4	0.60335
529.5	0.6045		529.5	0.63757
529.6	0.64316		529.6	0.66913
529.7	0.67275		529.7	0.68901
529.8	0.68458		529.8	0.69897
529.9	0.68716		529.9	0.70063
530	0.67818		530	0.69733
530.1	0.66492		530.1	0.68657
530.2	0.65458		530.2	0.67995
530.3	0.64832		530.3	0.67628
530.4	0.6457		530.4	0.67291
530.5	0.64813		530.5	0.67538
530.6	0.65361		530.6	0.68016
530.7	0.66556		530.7	0.68675
530.8	0.67597		530.8	0.69572
530.9	0.6876		530.9	0.70465
531	0.69443		531	0.71057
531.1	0.69681		531.1	0.71193
531.2	0.69184		531.2	0.71153
531.3	0.67832		531.3	0.70724
531.4	0.66136		531.4	0.69842
531.5	0.63937		531.5	0.69028
531.6	0.61041		531.6	0.67825
531.7	0.5861		531.7	0.66919
531.8	0.5614		531.8	0.66204
531.9	0.53497		531.9	0.65227
532	0.51393		532	0.6458
532.1	0.49614		532.1	0.63957
532.2	0.47901		532.2	0.63027
532.3	0.46554		532.3	0.62079
532.4	0.45377		532.4	0.60848
532.5	0.44414		532.5	0.59492
532.6	0.43666		532.6	0.57863
532.7	0.43019		532.7	0.56465
532.8	0.42431		532.8	0.54737
532.9	0.42014		532.9	0.5334
533	0.41665		533	0.5178
533.1	0.41343		533.1	0.50668
533.2	0.41127		533.2	0.4956
533.3	0.411		533.3	0.48745
533.4	0.41002		533.4	0.4801
533.5	0.40937		533.5	0.47718

## Sheet: Fig. 4b
β-Fe2O3			Sn/β-Fe2O3			H2O			D2O
pH	jH2O/jD2O		pH	jH2O/jD2O		pH	jSn/β/jβ		pH	jSn/β/jβ
11	1.42615		11	1.56902		11	2.75286		11	2.5022
12	1.2104		12	1.3057		12	6.575		12	6.09512
13	1.00109		13	1.01928		13	8.46042		13	8.30943
13.6	0.99039		13.6	1.00118		13.6	8.38488		13.6	8.29455
