# Supplementary material for: Long-term durability of metastable β-Fe2O3 photoanodes in highly corrosive seawater
Source: Nat Commun. 2023 Jul 17;14:4266. doi: 10.1038/s41467-023-40010-9 (PMC10352262; doi:10.1038/s41467-023-40010-9)
Supplement: Supplementary file 3 — Source Data [file 41467_2023_40010_MOESM3_ESM.zip › Source Data/source-data Supplementary Information.xlsx]

## Sheet: Fig. S1a
β-Fe2O3 on FTO			PDF#39-0238: β-Fe2O3			PDF#46-1088: SnO2
2θ degree	Intensity (arb.units)		2θ degree	Intensity (arb.units)		2θ degree	Intensity (arb.units)
10	21		18.865	1		26.578	50
10.01	21		23.156	15		33.772	36
10.02	21		32.976	100		37.768	100
10.03	20		35.699	1		51.755	50
10.04	21		38.268	16		61.745	20
10.05	23		40.681	5		65.74	66
10.06	24		42.994	1
10.07	24		45.186	10
10.08	25		47.331	1
10.09	23		49.382	9
10.1	24		53.31	4
10.11	24		55.222	40
10.12	24		57.089	2
10.13	26		58.887	1
10.14	25		60.676	5
10.15	25		62.398	1
10.16	25		64.127	4
10.17	22		65.858	19
10.18	21		67.471	5
10.19	21		69.171	3
10.2	23		70.783	1
10.21	23		72.414	1
10.22	23		73.995	3
10.23	22		75.583	1
10.24	22
10.25	23
10.26	22
10.27	20
10.28	20
10.29	20
10.3	19
10.31	20
10.32	22
10.33	20
10.34	21
10.35	23
10.36	22
10.37	21
10.38	21
10.39	19
10.4	18
10.41	19
10.42	21
10.43	21
10.44	23
10.45	24
10.46	23
10.47	22
10.48	23
10.49	21
10.5	21
10.51	20
10.52	21
10.53	19
10.54	21
10.55	21
10.56	21
10.57	23
10.58	23
10.59	23
10.6	22
10.61	21
10.62	21
10.63	20
10.64	20
10.65	20
10.66	21
10.67	22
10.68	21
10.69	21
10.7	20
10.71	19
10.72	19
10.73	19
10.74	19
10.75	20
10.76	19
10.77	18
10.78	17
10.79	17
10.8	16
10.81	17
10.82	18
10.83	19
10.84	20
10.85	19
10.86	18
10.87	18
10.88	17
10.89	16
10.9	17
10.91	20
10.92	21
10.93	21
10.94	21
10.95	21
10.96	21
10.97	19
10.98	17
10.99	16
11	17
11.01	18
11.02	18
11.03	19
11.04	19
11.05	20
11.06	21
11.07	21
11.08	21
11.09	22
11.1	23
11.11	25
11.12	24
11.13	23
11.14	22
11.15	21
11.16	19
11.17	17
11.18	16
11.19	17
11.2	18
11.21	18
11.22	18
11.23	16
11.24	18
11.25	19
11.26	18
11.27	18
11.28	18
11.29	20
11.3	19
11.31	18
11.32	19
11.33	19
11.34	21
11.35	20
11.36	19
11.37	18
11.38	17
11.39	17
11.4	18
11.41	19
11.42	21
11.43	21
11.44	20
11.45	19
11.46	16
11.47	16
11.48	15
11.49	16
11.5	17
11.51	18
11.52	18
11.53	16
11.54	17
11.55	16
11.56	15
11.57	15
11.58	17
11.59	20
11.6	21
11.61	23
11.62	22
11.63	21
11.64	22
11.65	23
11.66	22
11.67	23
11.68	23
11.69	23
11.7	21
11.71	19
11.72	16
11.73	13
11.74	14
11.75	15
11.76	14
11.77	16
11.78	16
11.79	18
11.8	18
11.81	18
11.82	17
11.83	16
11.84	17
11.85	17
11.86	16
11.87	17
11.88	18
11.89	19
11.9	19
11.91	18
11.92	20
11.93	21
11.94	20
11.95	20
11.96	21
11.97	21
11.98	21
11.99	20
12	20
12.01	20
12.02	20
12.03	19
12.04	17
12.05	15
12.06	14
12.07	14
12.08	13
12.09	13
12.1	14
12.11	16
12.12	16
12.13	16
12.14	16
12.15	15
12.16	15
12.17	15
12.18	15
12.19	16
12.2	17
12.21	19
12.22	18
12.23	17
12.24	18
12.25	18
12.26	20
12.27	20
12.28	21
12.29	20
12.3	20
12.31	20
12.32	19
12.33	17
12.34	17
12.35	19
12.36	18
12.37	16
12.38	17
12.39	16
12.4	18
12.41	20
12.42	21
12.43	20
12.44	20
12.45	19
12.46	17
12.47	15
12.48	14
12.49	14
12.5	15
12.51	14
12.52	15
12.53	15
12.54	15
12.55	15
12.56	16
12.57	16
12.58	17
12.59	16
12.6	16
12.61	14
12.62	15
12.63	17
12.64	16
12.65	18
12.66	19
12.67	19
12.68	17
12.69	16
12.7	17
12.71	16
12.72	16
12.73	18
12.74	17
12.75	17
12.76	18
12.77	18
12.78	17
12.79	17
12.8	16
12.81	15
12.82	14
12.83	13
12.84	13
12.85	13
12.86	15
12.87	16
12.88	16
12.89	16
12.9	17
12.91	16
12.92	16
12.93	17
12.94	18
12.95	17
12.96	19
12.97	20
12.98	19
12.99	18
13	18
13.01	16
13.02	15
13.03	15
13.04	15
13.05	14
13.06	16
13.07	16
13.08	15
13.09	15
13.1	16
13.11	16
13.12	16
13.13	18
13.14	20
13.15	18
13.16	18
13.17	16
13.18	16
13.19	16
13.2	15
13.21	15
13.22	15
13.23	16
13.24	17
13.25	17
13.26	17
13.27	15
13.28	16
13.29	15
13.3	15
13.31	15
13.32	15
13.33	16
13.34	16
13.35	17
13.36	16
13.37	15
13.38	16
13.39	15
13.4	16
13.41	18
13.42	18
13.43	18
13.44	17
13.45	17
13.46	16
13.47	15
13.48	15
13.49	15
13.5	14
13.51	16
13.52	17
13.53	19
13.54	19
13.55	19
13.56	17
13.57	16
13.58	16
13.59	13
13.6	11
13.61	11
13.62	12
13.63	14
13.64	14
13.65	15
13.66	15
13.67	15
13.68	15
13.69	14
13.7	13
13.71	15
13.72	16
13.73	17
13.74	17
13.75	17
13.76	18
13.77	16
13.78	14
13.79	13
13.8	13
13.81	15
13.82	15
13.83	16
13.84	15
13.85	16
13.86	15
13.87	13
13.88	12
13.89	11
13.9	13
13.91	15
13.92	16
13.93	18
13.94	19
13.95	19
13.96	18
13.97	17
13.98	16
13.99	16
14	16
14.01	16
14.02	17
14.03	16
14.04	16
14.05	14
14.06	15
14.07	17
14.08	17
14.09	17
14.1	17
14.11	17
14.12	17
14.13	15
14.14	15
14.15	14
14.16	15
14.17	15
14.18	16
14.19	15
14.2	15
14.21	14
14.22	13
14.23	12
14.24	13
14.25	14
14.26	15
14.27	15
14.28	16
14.29	16
14.3	15
14.31	14
14.32	14
14.33	15
14.34	17
14.35	19
14.36	19
14.37	17
14.38	17
14.39	15
14.4	15
14.41	14
14.42	15
14.43	16
14.44	19
14.45	21
14.46	20
14.47	19
14.48	19
14.49	17
14.5	17
14.51	14
14.52	14
14.53	13
14.54	13
14.55	13
14.56	11
14.57	12
14.58	12
14.59	13
14.6	13
14.61	15
14.62	17
14.63	18
14.64	19
14.65	19
14.66	19
14.67	19
14.68	17
14.69	14
14.7	13
14.71	14
14.72	13
14.73	13
14.74	13
14.75	13
14.76	13
14.77	14
14.78	15
14.79	15
14.8	16
14.81	16
14.82	15
14.83	16
14.84	15
14.85	13
14.86	15
14.87	16
14.88	16
14.89	15
14.9	14
14.91	14
14.92	13
14.93	13
14.94	13
14.95	13
14.96	15
14.97	15
14.98	14
14.99	14
15	14
15.01	14
15.02	13
15.03	13
15.04	14
15.05	15
15.06	16
15.07	15
15.08	15
15.09	16
15.1	16
15.11	17
15.12	17
15.13	17
15.14	17
15.15	16
15.16	15
15.17	14
15.18	13
15.19	14
15.2	14
15.21	14
15.22	15
15.23	15
15.24	14
15.25	14
15.26	13
15.27	13
15.28	13
15.29	14
15.3	14
15.31	15
15.32	15
15.33	15
15.34	15
15.35	15
15.36	16
15.37	16
15.38	16
15.39	15
15.4	16
15.41	16
15.42	16
15.43	16
15.44	15
15.45	16
15.46	16
15.47	17
15.48	16
15.49	15
15.5	16
15.51	16
15.52	16
15.53	15
15.54	15
15.55	17
15.56	17
15.57	18
15.58	17
15.59	17
15.6	16
15.61	17
15.62	16
15.63	15
15.64	16
15.65	16
15.66	16
15.67	15
15.68	14
15.69	14
15.7	13
15.71	14
15.72	16
15.73	15
15.74	16
15.75	16
15.76	19
15.77	17
15.78	18
15.79	17
15.8	15
15.81	13
15.82	13
15.83	12
15.84	13
15.85	12
15.86	14
15.87	14
15.88	15
15.89	15
15.9	16
15.91	15
15.92	16
15.93	14
15.94	13
15.95	13
15.96	12
15.97	12
15.98	13
15.99	13
16	14
16.01	15
16.02	14
16.03	14
16.04	16
16.05	16
16.06	16
16.07	16
16.08	16
16.09	15
16.1	14
16.11	14
16.12	13
16.13	13
16.14	13
16.15	12
16.16	13
16.17	13
16.18	14
16.19	14
16.2	14
16.21	15
16.22	14
16.23	14
16.24	13
16.25	12
16.26	14
16.27	15
16.28	17
16.29	17
16.3	17
16.31	17
16.32	16
16.33	16
16.34	14
16.35	13
16.36	13
16.37	13
16.38	14
16.39	14
16.4	14
16.41	14
16.42	14
16.43	14
16.44	14
16.45	15
16.46	14
16.47	13
16.48	14
16.49	13
16.5	12
16.51	12
16.52	12
16.53	12
16.54	15
16.55	16
16.56	16
16.57	16
16.58	18
16.59	16
16.6	16
16.61	14
16.62	14
16.63	13
16.64	15
16.65	14
16.66	14
16.67	14
16.68	14
16.69	15
16.7	15
16.71	14
16.72	15
16.73	15
16.74	15
16.75	15
16.76	16
16.77	16
16.78	16
16.79	16
16.8	17
16.81	16
16.82	16
16.83	16
16.84	14
16.85	15
16.86	15
16.87	16
16.88	15
16.89	16
16.9	15
16.91	16
16.92	15
16.93	14
16.94	13
16.95	14
16.96	15
16.97	14
16.98	14
16.99	14
17	14
17.01	18
17.02	18
17.03	19
17.04	19
17.05	20
17.06	20
17.07	17
17.08	15
17.09	13
17.1	14
17.11	14
17.12	13
17.13	14
17.14	14
17.15	15
17.16	16
17.17	16
17.18	15
17.19	15
17.2	16
17.21	16
17.22	15
17.23	15
17.24	14
17.25	12
17.26	12
17.27	11
17.28	10
17.29	10
17.3	12
17.31	13
17.32	14
17.33	14
17.34	14
17.35	14
17.36	16
17.37	17
17.38	16
17.39	18
17.4	17
17.41	16
17.42	15
17.43	14
17.44	14
17.45	13
17.46	14
17.47	15
17.48	15
17.49	16
17.5	15
17.51	14
17.52	14
17.53	13
17.54	13
17.55	12
17.56	13
17.57	13
17.58	14
17.59	15
17.6	15
17.61	14
17.62	14
17.63	13
17.64	14
17.65	14
17.66	15
17.67	16
17.68	16
17.69	17
17.7	18
17.71	18
17.72	18
17.73	17
17.74	17
17.75	17
17.76	16
17.77	15
17.78	16
17.79	16
17.8	18
17.81	17
17.82	17
17.83	16
17.84	16
17.85	15
17.86	16
17.87	15
17.88	16
17.89	16
17.9	17
17.91	16
17.92	15
17.93	15
17.94	13
17.95	12
17.96	13
17.97	14
17.98	13
17.99	13
18	13
18.01	13
18.02	14
18.03	14
18.04	13
18.05	13
18.06	14
18.07	16
18.08	16
18.09	16
18.1	16
18.11	16
18.12	16
18.13	16
18.14	17
18.15	17
18.16	17
18.17	18
18.18	17
18.19	17
18.2	16
18.21	15
18.22	13
18.23	14
18.24	14
18.25	14
18.26	14
18.27	14
18.28	14
18.29	15
18.3	15
18.31	15
18.32	15
18.33	15
18.34	16
18.35	17
18.36	17
18.37	18
18.38	17
18.39	17
18.4	16
18.41	14
18.42	14
18.43	15
18.44	15
18.45	15
18.46	15
18.47	16
18.48	15
18.49	14
18.5	14
18.51	14
18.52	15
18.53	18
18.54	18
18.55	19
18.56	18
18.57	17
18.58	15
18.59	15
18.6	14
18.61	14
18.62	13
18.63	14
18.64	15
18.65	15
18.66	15
18.67	15
18.68	17
18.69	18
18.7	16
18.71	16
18.72	15
18.73	14
18.74	14
18.75	13
18.76	14
18.77	15
18.78	16
18.79	16
18.8	16
18.81	16
18.82	15
18.83	14
18.84	15
18.85	14
18.86	14
18.87	15
18.88	15
18.89	14
18.9	15
18.91	14
18.92	14
18.93	14
18.94	15
18.95	15
18.96	15
18.97	16
18.98	15
18.99	15
19	16
19.01	16
19.02	17
19.03	17
19.04	18
19.05	17
19.06	18
19.07	19
19.08	19
19.09	19
19.1	18
19.11	16
19.12	15
19.13	14
19.14	14
19.15	13
19.16	15
19.17	16
19.18	16
19.19	14
19.2	14
19.21	15
19.22	16
19.23	17
19.24	17
19.25	18
19.26	18
19.27	17
19.28	17
19.29	17
19.3	16
19.31	16
19.32	17
19.33	18
19.34	18
19.35	17
19.36	17
19.37	18
19.38	20
19.39	20
19.4	19
19.41	19
19.42	18
19.43	18
19.44	16
19.45	13
19.46	13
19.47	15
19.48	15
19.49	14
19.5	15
19.51	16
19.52	16
19.53	16
19.54	16
19.55	14
19.56	15
19.57	16
19.58	16
19.59	17
19.6	18
19.61	18
19.62	17
19.63	17
19.64	16
19.65	14
19.66	14
19.67	14
19.68	12
19.69	13
19.7	13
19.71	11
19.72	11
19.73	11
19.74	12
19.75	13
19.76	13
19.77	13
19.78	13
19.79	14
19.8	14
19.81	15
19.82	17
19.83	17
19.84	18
19.85	17
19.86	14
19.87	15
19.88	14
19.89	14
19.9	14
19.91	15
19.92	17
19.93	18
19.94	19
19.95	18
19.96	17
19.97	17
19.98	15
19.99	14
20	14
20.01	12
20.02	13
20.03	14
20.04	15
20.05	16
20.06	17
20.07	17
20.08	18
20.09	18
20.1	18
20.11	17
20.12	17
20.13	16
20.14	15
20.15	15
20.16	15
20.17	15
20.18	17
20.19	17
20.2	17
20.21	17
20.22	18
20.23	17
20.24	15
20.25	15
20.26	16
20.27	14
20.28	15
20.29	13
20.3	15
20.31	15
20.32	15
20.33	14
20.34	14
20.35	14
20.36	14
20.37	14
20.38	14
20.39	14
20.4	17
20.41	17
20.42	17
20.43	17
20.44	16
20.45	16
20.46	16
20.47	15
20.48	14
20.49	15
20.5	15
20.51	15
20.52	16
20.53	16
20.54	16
20.55	16
20.56	17
20.57	17
20.58	17
20.59	17
20.6	17
20.61	17
20.62	16
20.63	17
20.64	18
20.65	20
20.66	20
20.67	20
20.68	20
20.69	19
20.7	19
20.71	19
20.72	17
20.73	17
20.74	16
20.75	15
20.76	15
20.77	15
20.78	15
20.79	14
20.8	16
20.81	16
20.82	15
20.83	15
20.84	13
20.85	14
20.86	15
20.87	15
20.88	16
20.89	17
20.9	19
20.91	18
20.92	18
20.93	17
20.94	15
20.95	14
20.96	14
20.97	13
20.98	14
20.99	16
21	17
21.01	18
21.02	19
21.03	20
21.04	18
21.05	18
21.06	18
21.07	17
21.08	17
21.09	18
21.1	17
21.11	19
21.12	19
21.13	18
21.14	19
21.15	19
21.16	20
21.17	18
21.18	19
21.19	20
21.2	21
21.21	21
21.22	20
21.23	20
21.24	20
21.25	19
21.26	19
21.27	17
21.28	18
21.29	19
21.3	19
21.31	20
21.32	20
21.33	20
21.34	18
21.35	17
21.36	18
21.37	17
21.38	19
21.39	20
21.4	21
21.41	23
21.42	22
21.43	22
21.44	21
21.45	19
21.46	21
21.47	19
21.48	20
21.49	20
21.5	19
21.51	18
21.52	17
21.53	16
21.54	16
21.55	15
21.56	16
21.57	15
21.58	15
21.59	16
21.6	18
21.61	18
21.62	18
21.63	18
21.64	19
21.65	18
21.66	19
21.67	17
21.68	17
21.69	16
21.7	18
21.71	18
21.72	17
21.73	18
21.74	17
21.75	17
21.76	17
21.77	17
21.78	17
21.79	17
21.8	17
21.81	18
21.82	18
21.83	19
21.84	19
21.85	20
21.86	20
21.87	20
21.88	19
21.89	20
21.9	17
21.91	17
21.92	16
21.93	18
21.94	18
21.95	19
21.96	20
21.97	19
21.98	20
21.99	20
22	18
22.01	18
22.02	19
22.03	20
22.04	20
22.05	21
22.06	21
22.07	20
22.08	20
22.09	20
22.1	20
22.11	21
22.12	22
22.13	21
22.14	21
22.15	21
22.16	21
22.17	19
22.18	18
22.19	18
22.2	18
22.21	18
22.22	18
22.23	17
22.24	18
22.25	18
22.26	19
22.27	17
22.28	15
22.29	17
22.3	18
22.31	18
22.32	19
22.33	20
22.34	22
22.35	22
22.36	21
22.37	18
22.38	17
22.39	17
22.4	16
22.41	15
22.42	17
22.43	18
22.44	20
22.45	21
22.46	20
22.47	21
22.48	22
22.49	20
22.5	20
22.51	18
22.52	18
22.53	19
22.54	19
22.55	20
22.56	20
22.57	20
22.58	21
22.59	20
22.6	20
22.61	21
22.62	21
22.63	21
22.64	20
22.65	20
22.66	21
22.67	20
22.68	20
22.69	19
22.7	19
22.71	23
22.72	23
22.73	22
22.74	24
22.75	23
22.76	23
22.77	22
22.78	21
22.79	21
22.8	21
22.81	23
22.82	21
22.83	21
22.84	21
22.85	20
22.86	19
22.87	19
22.88	19
22.89	20
22.9	20
22.91	22
22.92	21
22.93	22
22.94	22
22.95	24
22.96	26
22.97	28
22.98	32
22.99	34
23	35
23.01	37
23.02	34
23.03	32
23.04	31
23.05	29
23.06	28
23.07	28
23.08	28
23.09	28
23.1	28
23.11	27
23.12	25
23.13	23
23.14	22
23.15	21
23.16	20
23.17	19
23.18	19
23.19	19
23.2	20
23.21	20
23.22	20
23.23	20
23.24	20
23.25	20
23.26	20
23.27	19
23.28	18
23.29	19
23.3	20
23.31	21
23.32	22
23.33	23
23.34	22
23.35	22
23.36	22
23.37	21
23.38	19
23.39	18
23.4	17
23.41	18
23.42	19
23.43	20
23.44	21
23.45	22
23.46	23
23.47	24
23.48	24
23.49	22
23.5	19
23.51	18
23.52	18
23.53	16
23.54	15
23.55	15
23.56	14
23.57	15
23.58	15
23.59	15
23.6	17
23.61	19
23.62	19
23.63	20
23.64	22
23.65	23
23.66	21
23.67	18
23.68	17
23.69	18
23.7	18
23.71	18
23.72	16
23.73	18
23.74	21
23.75	21
23.76	19
23.77	18
23.78	19
23.79	20
23.8	18
23.81	18
23.82	17
23.83	18
23.84	20
23.85	20
23.86	20
23.87	20
23.88	21
23.89	20
23.9	19
23.91	18
23.92	18
23.93	17
23.94	18
23.95	19
23.96	19
23.97	20
23.98	20
23.99	20
24	21
24.01	21
24.02	22
24.03	22
24.04	22
24.05	25
24.06	25
24.07	25
24.08	24
24.09	23
24.1	22
24.11	21
24.12	19
24.13	20
24.14	20
24.15	22
24.16	22
24.17	22
24.18	21
24.19	23
24.2	22
24.21	22
24.22	22
24.23	23
24.24	24
24.25	22
24.26	20
24.27	18
24.28	17
24.29	17
24.3	15
24.31	17
24.32	15
24.33	17
24.34	18
24.35	19
24.36	19
24.37	19
24.38	18
24.39	19
24.4	21
24.41	20
24.42	18
24.43	20
24.44	21
24.45	23
24.46	24
24.47	24
24.48	25
24.49	25
24.5	24
24.51	21
24.52	19
24.53	19
24.54	19
24.55	20
24.56	20
24.57	21
24.58	23
24.59	22
24.6	22
24.61	21
24.62	21
24.63	20
24.64	20
24.65	19
24.66	18
24.67	20
24.68	19
24.69	19
24.7	21
24.71	22
24.72	21
24.73	20
24.74	20
24.75	18
24.76	19
24.77	19
24.78	18
24.79	20
24.8	20
24.81	20
24.82	21
24.83	21
24.84	21
24.85	20
24.86	20
24.87	19
24.88	19
24.89	20
24.9	19
24.91	20
24.92	21
24.93	20
24.94	20
24.95	20
24.96	20
24.97	20
24.98	19
24.99	20
25	20
25.01	20
25.02	19
25.03	17
25.04	18
25.05	19
25.06	19
25.07	20
25.08	20
25.09	20
25.1	19
25.11	20
25.12	20
25.13	20
25.14	21
25.15	21
25.16	20
25.17	20
25.18	20
25.19	19
25.2	18
25.21	18
25.22	18
25.23	19
25.24	19
25.25	19
25.26	20
25.27	19
25.28	19
25.29	19
25.3	20
25.31	19
25.32	19
25.33	20
25.34	21
25.35	22
25.36	23
25.37	22
25.38	22
25.39	22
25.4	22
25.41	20
25.42	21
25.43	22
25.44	22
25.45	22
25.46	22
25.47	20
25.48	21
25.49	21
25.5	21
25.51	21
25.52	21
25.53	21
25.54	22
25.55	19
25.56	19
25.57	18
25.58	19
25.59	19
25.6	20
25.61	19
25.62	21
25.63	22
25.64	23
25.65	21
25.66	21
25.67	21
25.68	20
25.69	20
25.7	19
25.71	19
25.72	19
25.73	19
25.74	19
25.75	18
25.76	18
25.77	20
25.78	21
25.79	23
25.8	26
25.81	28
25.82	26
25.83	25
25.84	24
25.85	22
25.86	22
25.87	23
25.88	24
25.89	26
25.9	29
25.91	30
25.92	28
25.93	25
25.94	26
25.95	24
25.96	23
25.97	22
25.98	24
25.99	25
26	27
26.01	26
26.02	27
26.03	26
26.04	28
26.05	27
26.06	26
26.07	27
26.08	28
26.09	28
26.1	30
26.11	30
26.12	30
26.13	30
26.14	28
26.15	26
26.16	28
26.17	27
26.18	27
26.19	29
26.2	32
26.21	32
26.22	36
26.23	39
26.24	38
26.25	40
26.26	43
26.27	43
26.28	43
26.29	45
26.3	44
26.31	45
26.32	46
26.33	46
26.34	45
26.35	48
26.36	51
26.37	52
26.38	51
26.39	52
26.4	49
26.41	49
26.42	49
26.43	48
26.44	47
26.45	47
26.46	47
26.47	46
26.48	46
26.49	46
26.5	43
26.51	43
26.52	43
26.53	42
26.54	42
26.55	40
26.56	38
26.57	38
26.58	38
26.59	37
26.6	34
26.61	32
26.62	31
26.63	30
26.64	28
26.65	27
26.66	25
26.67	24
26.68	25
26.69	25
26.7	25
26.71	26
26.72	27
26.73	27
26.74	27
26.75	28
26.76	27
26.77	27
26.78	27
26.79	27
26.8	26
26.81	28
26.82	29
26.83	28
26.84	28
26.85	26
26.86	25
26.87	25
26.88	23
26.89	22
26.9	22
26.91	23
26.92	25
26.93	26
26.94	28
26.95	28
26.96	27
26.97	28
26.98	26
26.99	24
27	21
27.01	20
27.02	20
27.03	19
27.04	20
27.05	20
27.06	20
27.07	23
27.08	22
27.09	22
27.1	21
27.11	20
27.12	20
27.13	18
27.14	19
27.15	19
27.16	21
27.17	22
27.18	22
27.19	21
27.2	22
27.21	20
27.22	22
27.23	22
27.24	22
27.25	22
27.26	22
27.27	22
27.28	21
27.29	21
27.3	20
27.31	20
27.32	21
27.33	20
27.34	19
27.35	18
27.36	16
27.37	15
27.38	16
27.39	17
27.4	17
27.41	20
27.42	23
27.43	24
27.44	24
27.45	24
27.46	24
27.47	24
27.48	25
27.49	25
27.5	25
27.51	25
27.52	25
27.53	24
27.54	22
27.55	22
27.56	21
27.57	22
27.58	22
27.59	21
27.6	21
27.61	21
27.62	21
27.63	21
27.64	20
27.65	21
27.66	20
27.67	22
27.68	21
27.69	21
27.7	22
27.71	23
27.72	24
27.73	24
27.74	23
27.75	23
27.76	22
27.77	22
27.78	21
27.79	20
27.8	18
27.81	19
27.82	19
27.83	20
27.84	22
27.85	22
27.86	23
27.87	24
27.88	24
27.89	24
27.9	23
27.91	23
27.92	23
27.93	23
27.94	23
27.95	21
27.96	21
27.97	19
27.98	18
27.99	17
28	16
28.01	17
28.02	18
28.03	20
28.04	20
28.05	20
28.06	21
28.07	21
28.08	21
28.09	21
28.1	20
28.11	23
28.12	24
28.13	23
28.14	22
28.15	21
28.16	22
28.17	21
28.18	20
28.19	19
28.2	19
28.21	20
28.22	22
28.23	22
28.24	22
28.25	23
28.26	23
28.27	23
28.28	22
28.29	21
28.3	21
28.31	20
28.32	22
28.33	21
28.34	21
28.35	21
28.36	20
28.37	20
28.38	18
28.39	17
28.4	17
28.41	17
28.42	18
28.43	19
28.44	19
28.45	18
28.46	19
28.47	19
28.48	18
28.49	17
28.5	18
28.51	18
28.52	17
28.53	18
28.54	16
28.55	18
28.56	19
28.57	19
28.58	21
28.59	22
28.6	21
28.61	21
28.62	20
28.63	19
28.64	17
28.65	20
28.66	18
28.67	18
28.68	20
28.69	20
28.7	19
28.71	20
28.72	18
28.73	18
28.74	20
28.75	20
28.76	20
28.77	20
28.78	20
28.79	19
28.8	18
28.81	19
28.82	19
28.83	18
28.84	20
28.85	21
28.86	22
28.87	22
28.88	21
28.89	19
28.9	19
28.91	20
28.92	18
28.93	16
28.94	18
28.95	20
28.96	20
28.97	21
28.98	21
28.99	22
29	23
29.01	23
29.02	21
29.03	22
29.04	23
29.05	20
29.06	19
29.07	19
29.08	18
29.09	18
29.1	19
29.11	18
29.12	19
29.13	21
29.14	20
29.15	19
29.16	20
29.17	21
29.18	21
29.19	21
29.2	20
29.21	19
29.22	19
29.23	19
29.24	18
29.25	18
29.26	19
29.27	19
29.28	18
29.29	18
29.3	18
29.31	17
29.32	17
29.33	18
29.34	18
29.35	19
29.36	19
29.37	17
29.38	15
29.39	15
29.4	15
29.41	14
29.42	16
29.43	17
29.44	17
29.45	18
29.46	19
29.47	18
29.48	19
29.49	21
29.5	24
29.51	25
29.52	27
29.53	26
29.54	25
29.55	24
29.56	23
29.57	19
29.58	19
29.59	19
29.6	19
29.61	19
29.62	18
29.63	19
29.64	20
29.65	21
29.66	21
29.67	20
29.68	20
29.69	20
29.7	19
29.71	18
29.72	16
29.73	16
29.74	16
29.75	18
29.76	19
29.77	21
29.78	21
29.79	22
29.8	21
29.81	20
29.82	19
29.83	17
29.84	18
29.85	19
29.86	19
29.87	19
29.88	21
29.89	22
29.9	23
29.91	23
29.92	22
29.93	21
29.94	19
29.95	19
29.96	20
29.97	21
[truncated: 5,003 more rows]

## Sheet: Fig. S1b
β-Fe2O3			1% Sn/β-Fe2O3			2% Sn/β-Fe2O3			3% Sn/β-Fe2O3			4% Sn/β-Fe2O3			PDF#39-0238: β-Fe2O3			PDF#33-0664: α-Fe2O3
2θ degree	Intensity (arb.units)		2θ degree	Intensity (arb.units)		2θ degree	Intensity (arb.units)		2θ degree	Intensity (arb.units)		2θ degree	Intensity (arb.units)		2θ degree	Intensity (arb.units)		2θ degree	Intensity (arb.units)
22	142		22	295		22	388		22	518		22	653		23.027	100		24.02	100
22.01	151		22.01	287		22.01	391		22.01	548		22.01	651
22.02	145		22.02	298		22.02	404		22.02	512		22.02	661
22.03	159		22.03	283		22.03	408		22.03	546		22.03	622
22.04	157		22.04	283		22.04	397		22.04	524		22.04	644
22.05	151		22.05	293		22.05	405		22.05	528		22.05	679
22.06	169		22.06	289		22.06	392		22.06	526		22.06	644
22.07	162		22.07	290		22.07	412		22.07	522		22.07	672
22.08	151		22.08	287		22.08	380		22.08	533		22.08	667
22.09	185		22.09	294		22.09	399		22.09	522		22.09	648
22.1	153		22.1	279		22.1	395		22.1	535		22.1	669
22.11	152		22.11	284		22.11	399		22.11	537		22.11	668
22.12	139		22.12	283		22.12	405		22.12	536		22.12	657
22.13	145		22.13	291		22.13	406		22.13	519		22.13	668
22.14	130		22.14	277		22.14	399		22.14	539		22.14	666
22.15	167		22.15	279		22.15	400		22.15	528		22.15	664
22.16	162		22.16	291		22.16	409		22.16	531		22.16	661
22.17	144		22.17	290		22.17	393		22.17	521		22.17	667
22.18	158		22.18	278		22.18	410		22.18	541		22.18	654
22.19	158		22.19	291		22.19	401		22.19	551		22.19	640
22.2	134		22.2	280		22.2	401		22.2	518		22.2	660
22.21	137		22.21	274		22.21	391		22.21	536		22.21	667
22.22	136		22.22	278		22.22	401		22.22	529		22.22	677
22.23	171		22.23	289		22.23	392		22.23	530		22.23	676
22.24	171		22.24	281		22.24	400		22.24	542		22.24	646
22.25	155		22.25	290		22.25	408		22.25	528		22.25	655
22.26	145		22.26	285		22.26	401		22.26	531		22.26	682
22.27	168		22.27	287		22.27	392		22.27	528		22.27	669
22.28	149		22.28	296		22.28	407		22.28	539		22.28	668
22.29	135		22.29	288		22.29	387		22.29	502		22.29	680
22.3	167		22.3	279		22.3	389		22.3	527		22.3	667
22.31	152		22.31	296		22.31	399		22.31	527		22.31	673
22.32	164		22.32	296		22.32	399		22.32	525		22.32	667
22.33	133		22.33	282		22.33	396		22.33	522		22.33	648
22.34	158		22.34	285		22.34	409		22.34	528		22.34	672
22.35	153		22.35	295		22.35	414		22.35	537		22.35	631
22.36	159		22.36	294		22.36	414		22.36	536		22.36	662
22.37	148		22.37	287		22.37	405		22.37	525		22.37	629
22.38	151		22.38	285		22.38	412		22.38	537		22.38	637
22.39	159		22.39	286		22.39	404		22.39	525		22.39	663
22.4	167		22.4	283		22.4	403		22.4	527		22.4	648
22.41	150		22.41	282		22.41	394		22.41	546		22.41	663
22.42	159		22.42	285		22.42	389		22.42	542		22.42	667
22.43	148		22.43	304		22.43	396		22.43	545		22.43	649
22.44	175		22.44	281		22.44	398		22.44	518		22.44	681
22.45	173		22.45	301		22.45	406		22.45	523		22.45	664
22.46	162		22.46	289		22.46	391		22.46	536		22.46	659
22.47	116		22.47	301		22.47	406		22.47	541		22.47	684
22.48	153		22.48	278		22.48	395		22.48	540		22.48	674
22.49	154		22.49	283		22.49	409		22.49	534		22.49	676
22.5	171		22.5	294		22.5	407		22.5	536		22.5	676
22.51	163		22.51	287		22.51	400		22.51	555		22.51	660
22.52	145		22.52	282		22.52	403		22.52	529		22.52	645
22.53	162		22.53	302		22.53	395		22.53	536		22.53	688
22.54	130		22.54	276		22.54	402		22.54	536		22.54	679
22.55	160		22.55	280		22.55	393		22.55	547		22.55	651
22.56	145		22.56	278		22.56	398		22.56	524		22.56	669
22.57	147		22.57	285		22.57	417		22.57	534		22.57	663
22.58	132		22.58	286		22.58	417		22.58	512		22.58	626
22.59	146		22.59	286		22.59	395		22.59	533		22.59	651
22.6	167		22.6	293		22.6	399		22.6	537		22.6	652
22.61	140		22.61	282		22.61	393		22.61	528		22.61	678
22.62	182		22.62	276		22.62	384		22.62	507		22.62	684
22.63	150		22.63	276		22.63	405		22.63	553		22.63	646
22.64	121		22.64	288		22.64	394		22.64	518		22.64	685
22.65	155		22.65	288		22.65	406		22.65	533		22.65	679
22.66	151		22.66	292		22.66	395		22.66	526		22.66	649
22.67	182		22.67	279		22.67	414		22.67	554		22.67	680
22.68	147		22.68	276		22.68	401		22.68	518		22.68	676
22.69	151		22.69	290		22.69	402		22.69	534		22.69	672
22.7	143		22.7	290		22.7	388		22.7	528		22.7	651
22.71	173		22.71	282		22.71	409		22.71	536		22.71	680
22.72	154		22.72	285		22.72	423		22.72	550		22.72	664
22.73	156		22.73	301		22.73	402		22.73	520		22.73	652
22.74	176		22.74	286		22.74	416		22.74	536		22.74	651
22.75	173		22.75	295		22.75	401		22.75	531		22.75	672
22.76	151		22.76	283		22.76	410		22.76	527		22.76	679
22.77	150		22.77	283		22.77	430		22.77	531		22.77	684
22.78	159		22.78	288		22.78	398		22.78	533		22.78	678
22.79	157		22.79	286		22.79	411		22.79	546		22.79	643
22.8	163		22.8	283		22.8	421		22.8	515		22.8	646
22.81	168		22.81	275		22.81	428		22.81	531		22.81	672
22.82	161		22.82	290		22.82	413		22.82	544		22.82	662
22.83	184		22.83	291		22.83	429		22.83	544		22.83	666
22.84	180		22.84	299		22.84	411		22.84	546		22.84	682
22.85	170		22.85	325		22.85	415		22.85	513		22.85	661
22.86	177		22.86	298		22.86	420		22.86	544		22.86	670
22.87	159		22.87	309		22.87	442		22.87	545		22.87	665
22.88	168		22.88	298		22.88	418		22.88	538		22.88	652
22.89	166		22.89	301		22.89	424		22.89	547		22.89	658
22.9	155		22.9	316		22.9	447		22.9	557		22.9	690
22.91	167		22.91	302		22.91	437		22.91	524		22.91	710
22.92	161		22.92	305		22.92	451		22.92	553		22.92	671
22.93	170		22.93	303		22.93	434		22.93	563		22.93	683
22.94	137		22.94	298		22.94	461		22.94	556		22.94	703
22.95	182		22.95	310		22.95	449		22.95	572		22.95	709
22.96	176		22.96	314		22.96	483		22.96	550		22.96	684
22.97	187		22.97	318		22.97	454		22.97	554		22.97	701
22.98	187		22.98	363		22.98	457		22.98	576		22.98	712
22.99	217		22.99	360		22.99	466		22.99	573		22.99	726
23	207		23	363		23	469		23	604		23	705
23.01	196		23.01	378		23.01	468		23.01	571		23.01	722
23.02	224		23.02	379		23.02	470		23.02	606		23.02	733
23.03	216		23.03	393		23.03	447		23.03	597		23.03	743
23.04	235		23.04	369		23.04	448		23.04	616		23.04	724
23.05	241		23.05	368		23.05	464		23.05	593		23.05	759
23.06	224		23.06	366		23.06	435		23.06	580		23.06	733
23.07	224		23.07	341		23.07	425		23.07	571		23.07	750
23.08	221		23.08	341		23.08	425		23.08	590		23.08	729
23.09	201		23.09	320		23.09	419		23.09	594		23.09	714
23.1	185		23.1	328		23.1	414		23.1	567		23.1	718
23.11	195		23.11	303		23.11	427		23.11	562		23.11	725
23.12	192		23.12	297		23.12	420		23.12	554		23.12	690
23.13	175		23.13	308		23.13	432		23.13	566		23.13	719
23.14	186		23.14	297		23.14	426		23.14	554		23.14	679
23.15	180		23.15	297		23.15	424		23.15	560		23.15	685
23.16	170		23.16	293		23.16	424		23.16	546		23.16	735
23.17	184		23.17	292		23.17	422		23.17	552		23.17	684
23.18	157		23.18	303		23.18	414		23.18	545		23.18	680
23.19	141		23.19	298		23.19	395		23.19	558		23.19	654
23.2	159		23.2	289		23.2	405		23.2	526		23.2	680
23.21	159		23.21	295		23.21	407		23.21	554		23.21	684
23.22	168		23.22	292		23.22	398		23.22	540		23.22	670
23.23	160		23.23	290		23.23	403		23.23	549		23.23	652
23.24	138		23.24	301		23.24	408		23.24	557		23.24	688
23.25	175		23.25	291		23.25	398		23.25	560		23.25	653
23.26	154		23.26	291		23.26	399		23.26	533		23.26	649
23.27	172		23.27	287		23.27	417		23.27	543		23.27	668
23.28	166		23.28	291		23.28	409		23.28	544		23.28	664
23.29	140		23.29	288		23.29	394		23.29	545		23.29	673
23.3	159		23.3	288		23.3	401		23.3	527		23.3	658
23.31	171		23.31	290		23.31	401		23.31	539		23.31	661
23.32	162		23.32	291		23.32	413		23.32	532		23.32	670
23.33	147		23.33	283		23.33	400		23.33	515		23.33	660
23.34	174		23.34	288		23.34	417		23.34	521		23.34	659
23.35	155		23.35	293		23.35	421		23.35	548		23.35	671
23.36	146		23.36	279		23.36	405		23.36	531		23.36	665
23.37	168		23.37	280		23.37	419		23.37	526		23.37	682
23.38	161		23.38	282		23.38	383		23.38	541		23.38	666
23.39	159		23.39	279		23.39	401		23.39	541		23.39	679
23.4	164		23.4	284		23.4	399		23.4	549		23.4	677
23.41	163		23.41	279		23.41	418		23.41	535		23.41	670
23.42	142		23.42	275		23.42	393		23.42	538		23.42	701
23.43	156		23.43	290		23.43	396		23.43	542		23.43	681
23.44	169		23.44	288		23.44	425		23.44	546		23.44	675
23.45	163		23.45	289		23.45	409		23.45	552		23.45	646
23.46	152		23.46	286		23.46	402		23.46	521		23.46	632
23.47	162		23.47	290		23.47	408		23.47	553		23.47	692
23.48	172		23.48	292		23.48	406		23.48	549		23.48	649
23.49	164		23.49	284		23.49	415		23.49	537		23.49	680
23.5	170		23.5	273		23.5	405		23.5	533		23.5	661
23.51	150		23.51	306		23.51	404		23.51	543		23.51	650
23.52	155		23.52	286		23.52	389		23.52	548		23.52	672
23.53	155		23.53	292		23.53	420		23.53	534		23.53	671
23.54	182		23.54	286		23.54	401		23.54	538		23.54	635
23.55	169		23.55	282		23.55	415		23.55	525		23.55	679
23.56	178		23.56	282		23.56	393		23.56	520		23.56	661
23.57	162		23.57	286		23.57	405		23.57	537		23.57	664
23.58	147		23.58	283		23.58	394		23.58	556		23.58	673
23.59	169		23.59	290		23.59	415		23.59	535		23.59	671
23.6	143		23.6	291		23.6	416		23.6	555		23.6	678
23.61	133		23.61	284		23.61	408		23.61	545		23.61	682
23.62	159		23.62	280		23.62	408		23.62	530		23.62	662
23.63	143		23.63	286		23.63	408		23.63	539		23.63	686
23.64	146		23.64	291		23.64	412		23.64	528		23.64	687
23.65	169		23.65	285		23.65	410		23.65	541		23.65	660
23.66	177		23.66	284		23.66	393		23.66	531		23.66	690
23.67	140		23.67	284		23.67	396		23.67	533		23.67	669
23.68	153		23.68	279		23.68	414		23.68	539		23.68	673
23.69	156		23.69	309		23.69	390		23.69	554		23.69	663
23.7	135		23.7	290		23.7	405		23.7	533		23.7	676
23.71	161		23.71	298		23.71	409		23.71	541		23.71	669
23.72	141		23.72	290		23.72	411		23.72	541		23.72	660
23.73	154		23.73	291		23.73	397		23.73	550		23.73	677
23.74	163		23.74	299		23.74	389		23.74	553		23.74	659
23.75	147		23.75	291		23.75	391		23.75	554		23.75	669
23.76	159		23.76	289		23.76	401		23.76	533		23.76	655
23.77	146		23.77	281		23.77	409		23.77	533		23.77	672
23.78	118		23.78	292		23.78	418		23.78	531		23.78	686
23.79	136		23.79	298		23.79	401		23.79	538		23.79	694
23.8	148		23.8	287		23.8	414		23.8	534		23.8	694
23.81	146		23.81	287		23.81	392		23.81	558		23.81	699
23.82	170		23.82	288		23.82	413		23.82	561		23.82	666
23.83	151		23.83	289		23.83	399		23.83	532		23.83	683
23.84	167		23.84	284		23.84	419		23.84	536		23.84	665
23.85	152		23.85	289		23.85	400		23.85	531		23.85	662
23.86	163		23.86	299		23.86	414		23.86	559		23.86	668
23.87	169		23.87	294		23.87	414		23.87	531		23.87	679
23.88	148		23.88	290		23.88	433		23.88	534		23.88	693
23.89	183		23.89	298		23.89	400		23.89	572		23.89	642
23.9	158		23.9	288		23.9	406		23.9	551		23.9	656
23.91	153		23.91	277		23.91	407		23.91	561		23.91	683
23.92	184		23.92	291		23.92	398		23.92	549		23.92	705
23.93	154		23.93	286		23.93	403		23.93	552		23.93	673
23.94	154		23.94	292		23.94	391		23.94	551		23.94	684
23.95	151		23.95	298		23.95	416		23.95	554		23.95	666
23.96	177		23.96	275		23.96	412		23.96	550		23.96	661
23.97	178		23.97	294		23.97	424		23.97	526		23.97	650
23.98	167		23.98	287		23.98	408		23.98	555		23.98	667
23.99	187		23.99	299		23.99	396		23.99	519		23.99	672
24	181		24	272		24	411		24	536		24	684
24.01	193		24.01	279		24.01	410		24.01	546		24.01	668
24.02	162		24.02	294		24.02	408		24.02	550		24.02	704
24.03	165		24.03	302		24.03	415		24.03	546		24.03	683
24.04	172		24.04	293		24.04	398		24.04	540		24.04	660
24.05	158		24.05	289		24.05	406		24.05	543		24.05	693
24.06	191		24.06	301		24.06	397		24.06	528		24.06	667
24.07	163		24.07	306		24.07	410		24.07	563		24.07	670
24.08	165		24.08	286		24.08	401		24.08	539		24.08	667
24.09	162		24.09	291		24.09	404		24.09	562		24.09	681
24.1	194		24.1	281		24.1	409		24.1	542		24.1	678
24.11	166		24.11	285		24.11	403		24.11	533		24.11	658
24.12	178		24.12	288		24.12	400		24.12	539		24.12	682
24.13	173		24.13	280		24.13	405		24.13	515		24.13	694
24.14	181		24.14	283		24.14	393		24.14	550		24.14	688
24.15	164		24.15	302		24.15	411		24.15	532		24.15	689
24.16	166		24.16	275		24.16	421		24.16	531		24.16	687
24.17	149		24.17	300		24.17	445		24.17	538		24.17	704
24.18	165		24.18	293		24.18	430		24.18	559		24.18	663
24.19	166		24.19	294		24.19	402		24.19	544		24.19	665
24.2	181		24.2	281		24.2	399		24.2	559		24.2	683
24.21	188		24.21	301		24.21	411		24.21	558		24.21	690
24.22	187		24.22	276		24.22	408		24.22	563		24.22	676
24.23	170		24.23	292		24.23	426		24.23	548		24.23	682
24.24	152		24.24	286		24.24	408		24.24	550		24.24	679
24.25	168		24.25	273		24.25	396		24.25	567		24.25	674
24.26	180		24.26	294		24.26	410		24.26	522		24.26	680
24.27	185		24.27	295		24.27	424		24.27	532		24.27	666
24.28	164		24.28	288		24.28	392		24.28	542		24.28	691
24.29	178		24.29	288		24.29	393		24.29	550		24.29	700
24.3	180		24.3	288		24.3	411		24.3	547		24.3	681
24.31	167		24.31	289		24.31	409		24.31	561		24.31	674
24.32	161		24.32	279		24.32	390		24.32	529		24.32	688
24.33	158		24.33	299		24.33	411		24.33	536		24.33	693
24.34	204		24.34	289		24.34	415		24.34	538		24.34	675
24.35	171		24.35	288		24.35	404		24.35	524		24.35	678
24.36	156		24.36	296		24.36	394		24.36	576		24.36	685
24.37	167		24.37	294		24.37	412		24.37	541		24.37	679
24.38	174		24.38	304		24.38	427		24.38	548		24.38	730
24.39	164		24.39	298		24.39	410		24.39	545		24.39	670
24.4	166		24.4	289		24.4	413		24.4	548		24.4	683
24.41	177		24.41	282		24.41	422		24.41	547		24.41	691
24.42	179		24.42	294		24.42	433		24.42	550		24.42	668
24.43	170		24.43	283		24.43	406		24.43	551		24.43	687
24.44	199		24.44	291		24.44	400		24.44	556		24.44	687
24.45	162		24.45	289		24.45	407		24.45	562		24.45	692
24.46	167		24.46	282		24.46	390		24.46	547		24.46	696
24.47	182		24.47	279		24.47	420		24.47	564		24.47	657
24.48	174		24.48	281		24.48	397		24.48	553		24.48	689
24.49	157		24.49	280		24.49	411		24.49	544		24.49	669
24.5	193		24.5	276		24.5	413		24.5	568		24.5	689
24.51	177		24.51	274		24.51	396		24.51	549		24.51	689
24.52	173		24.52	287		24.52	402		24.52	535		24.52	686
24.53	175		24.53	289		24.53	399		24.53	551		24.53	702
24.54	156		24.54	283		24.54	419		24.54	547		24.54	654
24.55	149		24.55	282		24.55	400		24.55	566		24.55	654
24.56	188		24.56	297		24.56	399		24.56	551		24.56	667
24.57	186		24.57	300		24.57	398		24.57	552		24.57	679
24.58	179		24.58	295		24.58	422		24.58	532		24.58	692
24.59	183		24.59	289		24.59	395		24.59	544		24.59	703
24.6	176		24.6	289		24.6	403		24.6	546		24.6	700
24.61	174		24.61	285		24.61	402		24.61	541		24.61	690
24.62	164		24.62	287		24.62	401		24.62	532		24.62	688
24.63	182		24.63	286		24.63	412		24.63	551		24.63	670
24.64	148		24.64	298		24.64	400		24.64	532		24.64	669
24.65	183		24.65	284		24.65	411		24.65	558		24.65	688
24.66	167		24.66	287		24.66	399		24.66	551		24.66	677
24.67	163		24.67	291		24.67	425		24.67	543		24.67	688
24.68	170		24.68	289		24.68	401		24.68	544		24.68	673
24.69	156		24.69	284		24.69	409		24.69	553		24.69	697
24.7	165		24.7	285		24.7	399		24.7	540		24.7	674
24.71	179		24.71	285		24.71	411		24.71	545		24.71	680
24.72	181		24.72	279		24.72	404		24.72	554		24.72	682
24.73	172		24.73	299		24.73	417		24.73	548		24.73	667
24.74	179		24.74	283		24.74	411		24.74	545		24.74	683
24.75	169		24.75	280		24.75	410		24.75	558		24.75	683
24.76	167		24.76	295		24.76	408		24.76	529		24.76	680
24.77	163		24.77	283		24.77	412		24.77	559		24.77	624
24.78	168		24.78	297		24.78	433		24.78	558		24.78	673
24.79	158		24.79	286		24.79	417		24.79	541		24.79	680
24.8	176		24.8	292		24.8	414		24.8	537		24.8	670
24.81	182		24.81	274		24.81	403		24.81	550		24.81	674
24.82	150		24.82	292		24.82	416		24.82	550		24.82	701
24.83	193		24.83	295		24.83	398		24.83	562		24.83	653
24.84	187		24.84	306		24.84	417		24.84	534		24.84	668
24.85	174		24.85	281		24.85	408		24.85	550		24.85	686
24.86	164		24.86	300		24.86	411		24.86	562		24.86	688
24.87	177		24.87	289		24.87	410		24.87	544		24.87	660
24.88	151		24.88	285		24.88	423		24.88	542		24.88	687
24.89	189		24.89	290		24.89	401		24.89	533		24.89	645
24.9	156		24.9	291		24.9	408		24.9	559		24.9	665
24.91	157		24.91	286		24.91	410		24.91	554		24.91	705
24.92	181		24.92	286		24.92	395		24.92	538		24.92	682
24.93	153		24.93	291		24.93	402		24.93	544		24.93	656
24.94	170		24.94	286		24.94	415		24.94	546		24.94	671
24.95	173		24.95	287		24.95	409		24.95	564		24.95	682
24.96	168		24.96	279		24.96	412		24.96	555		24.96	683
24.97	169		24.97	294		24.97	405		24.97	562		24.97	693
24.98	186		24.98	290		24.98	390		24.98	538		24.98	683
24.99	152		24.99	279		24.99	411		24.99	548		24.99	652
25	170		25	287		25	412		25	550		25	692
25.01	191		25.01	279		25.01	401		25.01	546		25.01	656
25.02	155		25.02	284		25.02	407		25.02	555		25.02	668
25.03	183		25.03	295		25.03	395		25.03	538		25.03	702
25.04	177		25.04	292		25.04	411		25.04	567		25.04	702
25.05	182		25.05	284		25.05	410		25.05	533		25.05	654
25.06	182		25.06	282		25.06	406		25.06	545		25.06	692
25.07	171		25.07	285		25.07	409		25.07	559		25.07	696
25.08	161		25.08	305		25.08	406		25.08	549		25.08	674
25.09	172		25.09	293		25.09	416		25.09	537		25.09	681
25.1	162		25.1	278		25.1	413		25.1	550		25.1	673
25.11	160		25.11	291		25.11	401		25.11	561		25.11	658
25.12	171		25.12	292		25.12	415		25.12	543		25.12	666
25.13	154		25.13	282		25.13	424		25.13	561		25.13	657
25.14	165		25.14	286		25.14	397		25.14	545		25.14	674
25.15	171		25.15	298		25.15	398		25.15	549		25.15	685
25.16	171		25.16	285		25.16	396		25.16	532		25.16	692
25.17	186		25.17	290		25.17	418		25.17	568		25.17	670
25.18	161		25.18	294		25.18	410		25.18	549		25.18	648
25.19	167		25.19	297		25.19	404		25.19	525		25.19	687
25.2	199		25.2	290		25.2	406		25.2	548		25.2	717
25.21	146		25.21	295		25.21	398		25.21	534		25.21	682
25.22	168		25.22	275		25.22	419		25.22	561		25.22	682
25.23	165		25.23	300		25.23	401		25.23	541		25.23	661
25.24	185		25.24	301		25.24	414		25.24	557		25.24	697
25.25	182		25.25	277		25.25	413		25.25	548		25.25	687
25.26	165		25.26	284		25.26	399		25.26	546		25.26	676
25.27	203		25.27	292		25.27	402		25.27	541		25.27	672
25.28	168		25.28	306		25.28	397		25.28	550		25.28	678
25.29	156		25.29	290		25.29	414		25.29	536		25.29	696
25.3	163		25.3	292		25.3	405		25.3	541		25.3	678
25.31	192		25.31	269		25.31	429		25.31	559		25.31	696
25.32	178		25.32	277		25.32	409		25.32	560		25.32	690
25.33	170		25.33	275		25.33	429		25.33	556		25.33	667
25.34	188		25.34	283		25.34	426		25.34	551		25.34	692
25.35	173		25.35	293		25.35	407		25.35	544		25.35	676
25.36	169		25.36	275		25.36	422		25.36	566		25.36	667
25.37	163		25.37	267		25.37	407		25.37	540		25.37	659
25.38	186		25.38	282		25.38	419		25.38	562		25.38	667
25.39	163		25.39	295		25.39	411		25.39	560		25.39	683
25.4	180		25.4	274		25.4	407		25.4	545		25.4	693
25.41	184		25.41	291		25.41	416		25.41	547		25.41	655
25.42	179		25.42	291		25.42	403		25.42	532		25.42	687
25.43	154		25.43	282		25.43	423		25.43	542		25.43	681
25.44	185		25.44	296		25.44	406		25.44	570		25.44	686
25.45	166		25.45	283		25.45	406		25.45	542		25.45	700
25.46	164		25.46	303		25.46	415		25.46	559		25.46	674
25.47	165		25.47	288		25.47	403		25.47	554		25.47	665
25.48	155		25.48	301		25.48	395		25.48	545		25.48	685
25.49	174		25.49	295		25.49	425		25.49	553		25.49	704
25.5	178		25.5	296		25.5	431		25.5	541		25.5	674
25.51	146		25.51	292		25.51	414		25.51	542		25.51	708
25.52	164		25.52	283		25.52	406		25.52	571		25.52	699
25.53	185		25.53	293		25.53	408		25.53	562		25.53	700
25.54	175		25.54	294		25.54	399		25.54	547		25.54	712
25.55	205		25.55	293		25.55	416		25.55	527		25.55	665
25.56	200		25.56	294		25.56	424		25.56	573		25.56	679
25.57	173		25.57	289		25.57	419		25.57	545		25.57	677
25.58	160		25.58	298		25.58	391		25.58	554		25.58	704
25.59	196		25.59	293		25.59	407		25.59	560		25.59	679
25.6	162		25.6	283		25.6	423		25.6	554		25.6	692
25.61	175		25.61	281		25.61	413		25.61	541		25.61	688
25.62	192		25.62	285		25.62	425		25.62	547		25.62	684
25.63	156		25.63	286		25.63	418		25.63	569		25.63	683
25.64	148		25.64	291		25.64	395		25.64	550		25.64	653
25.65	185		25.65	294		25.65	405		25.65	563		25.65	711
25.66	154		25.66	280		25.66	403		25.66	552		25.66	722
25.67	178		25.67	293		25.67	423		25.67	550		25.67	675
25.68	166		25.68	290		25.68	421		25.68	563		25.68	672
25.69	167		25.69	290		25.69	409		25.69	544		25.69	690
25.7	178		25.7	289		25.7	418		25.7	541		25.7	690
25.71	160		25.71	296		25.71	399		25.71	561		25.71	693
25.72	166		25.72	286		25.72	425		25.72	539		25.72	692
25.73	187		25.73	295		25.73	410		25.73	558		25.73	711
25.74	185		25.74	278		25.74	413		25.74	557		25.74	703
25.75	162		25.75	275		25.75	419		25.75	546		25.75	673
25.76	167		25.76	278		25.76	421		25.76	549		25.76	674
25.77	167		25.77	291		25.77	412		25.77	567		25.77	709
25.78	171		25.78	280		25.78	420		25.78	565		25.78	691
25.79	178		25.79	291		25.79	418		25.79	564		25.79	710
25.8	189		25.8	299		25.8	429		25.8	556		25.8	687
25.81	187		25.81	301		25.81	428		25.81	568		25.81	715
25.82	204		25.82	292		25.82	427		25.82	542		25.82	707
25.83	177		25.83	298		25.83	423		25.83	560		25.83	708
25.84	174		25.84	292		25.84	415		25.84	571		25.84	693
25.85	184		25.85	282		25.85	405		25.85	561		25.85	681
25.86	160		25.86	291		25.86	406		25.86	578		25.86	709
25.87	187		25.87	296		25.87	414		25.87	565		25.87	713
25.88	201		25.88	292		25.88	418		25.88	567		25.88	699
25.89	202		25.89	289		25.89	423		25.89	553		25.89	719
25.9	172		25.9	303		25.9	418		25.9	546		25.9	686
25.91	197		25.91	297		25.91	440		25.91	567		25.91	722
25.92	216		25.92	285		25.92	433		25.92	571		25.92	702
25.93	196		25.93	284		25.93	433		25.93	562		25.93	721
25.94	202		25.94	303		25.94	404		25.94	561		25.94	730
25.95	169		25.95	294		25.95	437		25.95	586		25.95	713
25.96	176		25.96	299		25.96	409		25.96	561		25.96	694
25.97	190		25.97	295		25.97	427		25.97	578		25.97	725
25.98	213		25.98	287		25.98	426		25.98	581		25.98	746
25.99	226		25.99	297		25.99	420		25.99	578		25.99	737
26	206		26	303		26	425		26	588		26	722

## Sheet: Fig. S1c
β-Fe2O3			1% Sn/β-Fe2O3			2% Sn/β-Fe2O3			3% Sn/β-Fe2O3			4% Sn/β-Fe2O3
Raman shift (cm-1)	Intensity (arb. units)		Raman shift (cm-1)	Intensity (arb. units)		Raman shift (cm-1)	Intensity (arb. units)		Raman shift (cm-1)	Intensity (arb. units)		Raman shift (cm-1)	Intensity (arb. units)
100	184.344		100	276.412		100	345.943		100	465.135		100	573.629
101.426	181.549		101.426	274.239		101.426	347.462		101.426	463.832		101.426	574.286
102.851	179.512		102.851	272.812		102.851	347.366		102.851	468.011		102.851	573.341
104.277	184.243		104.277	270.336		104.277	345.347		104.277	468.643		104.277	574.295
105.703	182.784		105.703	272.322		105.703	347.415		105.703	468.857		105.703	573.272
107.128	179.194		107.128	272.683		107.128	345.14		107.128	468.179		107.128	567.929
108.554	179.854		108.554	272.89		108.554	343.199		108.554	470.526		108.554	571.138
109.98	177.774		109.98	274.835		109.98	343.869		109.98	473.498		109.98	571.857
111.405	172.816		111.405	269.087		111.405	339.69		111.405	466.899		111.405	563.369
112.831	167.357		112.831	259.769		112.831	335.867		112.831	456.615		112.831	557.644
114.257	160.539		114.257	258.345		114.257	334.119		114.257	453.559		114.257	553.227
115.682	157.283		115.682	259.405		115.682	334.703		115.682	455.488		115.682	558.672
117.108	157.479		117.108	257.471		117.108	336.838		117.108	454.442		117.108	556.763
118.534	162.8		118.534	261.615		118.534	331.403		118.534	454.117		118.534	555.519
119.959	162.839		119.959	253.273		119.959	331.442		119.959	449.921		119.959	553.607
121.385	159.435		121.385	246.139		121.385	334.062		121.385	448.835		121.385	554.708
122.811	153.695		122.811	254.219		122.811	335.136		122.811	451.26		122.811	546.575
124.236	152.776		124.236	260.348		124.236	336.652		124.236	446.026		124.236	554.842
125.662	157.743		125.662	252.929		125.662	328.683		125.662	451.88		125.662	554.437
127.088	160.693		127.088	250.364		127.088	336.828		127.088	445.542		127.088	547.853
128.513	158.31		128.513	257.601		128.513	329.458		128.513	438.146		128.513	545.228
129.939	155.067		129.939	243.391		129.939	331.469		129.939	446.029		129.939	543.337
131.365	155.215		131.365	243.6		131.365	330.167		131.365	444.615		131.365	542.46
132.79	151.769		132.79	247.298		132.79	327.272		132.79	441.584		132.79	544.876
134.216	146.335		134.216	248.141		134.216	327.523		134.216	443.37		134.216	546.012
135.642	144.741		135.642	246.664		135.642	331.262		135.642	438.403		135.642	538.442
137.067	151.021		137.067	245.716		137.067	326.445		137.067	444.6		137.067	539.312
138.493	152.901		138.493	246.996		138.493	330.745		138.493	448.162		138.493	542.992
139.919	145.706		139.919	245.639		139.919	332.718		139.919	442.59		139.919	542.534
141.344	144.72		141.344	244.685		141.344	333.884		141.344	438.951		141.344	543.236
142.77	151.054		142.77	243.784		142.77	334.384		142.77	439.637		142.77	545.661
144.196	147.632		144.196	242.938		144.196	334.792		144.196	445.407		144.196	546.957
145.621	145.017		145.621	243.35		145.621	336.134		145.621	447.962		145.621	545.646
147.047	146.962		147.047	246.47		147.047	339.726		147.047	447.362		147.047	550.21
148.472	148.349		148.472	252.043		148.472	346.448		148.472	450.31		148.472	554.225
149.898	155.963		149.898	254.411		149.898	356.291		149.898	453.459		149.898	554.995
151.324	166.335		151.324	256.578		151.324	363.947		151.324	457.953		151.324	560.734
152.75	173.809		152.75	264.482		152.75	361.621		152.75	461.737		152.75	561.627
154.175	173.604		154.175	269.003		154.175	360.08		154.175	459.327		154.175	568.325
155.601	177.298		155.601	273.734		155.601	360.938		155.601	463.103		155.601	569.189
157.026	186.664		157.026	274.627		157.026	353.598		157.026	464.703		157.026	563.46
158.452	177.005		158.452	269.347		158.452	340.653		158.452	451.521		158.452	557.486
159.878	157.053		159.878	254.689		159.878	339.798		159.878	446.851		159.878	555.177
161.303	162.286		161.303	255.952		161.303	336.521		161.303	443.379		161.303	549.577
162.729	160.331		162.729	249.972		162.729	333.083		162.729	435.326		162.729	542.832
164.155	144.612		164.155	246.36		164.155	327.415		164.155	426.244		164.155	534.865
165.58	148.901		165.58	248.143		165.58	320.669		165.58	435.62		165.58	534.407
167.006	146.34		167.006	242.906		167.006	309.66		167.006	426.478		167.006	531.106
168.432	136.612		168.432	233.5		168.432	316.028		168.432	425.095		168.432	527.626
169.857	137.406		169.857	221.784		169.857	316.329		169.857	413.84		169.857	518.728
171.283	132.166		171.283	229.337		171.283	313.48		171.283	416.113		171.283	520.809
172.709	131.841		172.709	230.664		172.709	311.817		172.709	424.2		172.709	523.784
174.134	132.495		174.134	228.728		174.134	312.368		174.134	418.643		174.134	516.289
175.56	128.529		175.56	223.991		175.56	310.941		175.56	413.263		175.56	519.875
176.986	127.657		176.986	219.395		176.986	306.011		176.986	412.216		176.986	518.045
178.411	122.298		178.411	222.451		178.411	309.514		178.411	414.374		178.411	514.204
179.837	125.078		179.837	221.199		179.837	312.077		179.837	411.541		179.837	515.017
181.263	125.815		181.263	213.98		181.263	309.417		181.263	409.618		181.263	518.382
182.688	125.154		182.688	216.291		182.688	309.246		182.688	408.931		182.688	519.084
184.114	125.316		184.114	221.875		184.114	309.353		184.114	410.575		184.114	515.557
185.54	128.371		185.54	219.1		185.54	307.782		185.54	409.714		185.54	512.062
186.965	127.41		186.965	217.503		186.965	307.076		186.965	405.585		186.965	514.798
188.391	125.499		188.391	220.2		188.391	306.585		188.391	406.036		188.391	513.522
189.817	123.96		189.817	220.682		189.817	306.062		189.817	408.893		189.817	509.687
191.242	121.467		191.242	217.074		191.242	303.595		191.242	407.076		191.242	508.507
192.668	122.494		192.668	215.483		192.668	301.036		192.668	407.583		192.668	511.067
194.094	121.132		194.094	217.599		194.094	302.541		194.094	409.881		194.094	516.048
195.519	115.344		195.519	216.649		195.519	303.438		195.519	410.369		195.519	513.322
196.945	116.709		196.945	215.405		196.945	302.71		196.945	413.243		196.945	511.804
198.371	123.062		198.371	213.746		198.371	303.402		198.371	404.337		198.371	509.177
199.796	121.041		199.796	213.125		199.796	305.216		199.796	403.698		199.796	506.454
201.222	120.606		201.222	214.156		201.222	304.386		201.222	411.129		201.222	515.354
202.648	118.028		202.648	215.928		202.648	304.685		202.648	410.06		202.648	514.539
204.073	115.318		204.073	215.49		204.073	308.771		204.073	405.802		204.073	515.968
205.499	120.157		205.499	219.862		205.499	305.933		205.499	406.971		205.499	509.582
206.925	120.014		206.925	218.62		206.925	308.588		206.925	407.079		206.925	509.126
208.35	123.19		208.35	214.735		208.35	301.336		208.35	405.48		208.35	510.279
209.776	116.669		209.776	211.188		209.776	307.97		209.776	405.026		209.776	506.766
211.202	117.739		211.202	215.074		211.202	303.613		211.202	409.271		211.202	511.333
212.627	112.667		212.627	214.338		212.627	305.37		212.627	405.197		212.627	514.94
214.053	125.798		214.053	214.399		214.053	307.383		214.053	406.394		214.053	512.376
215.479	120.114		215.479	214.828		215.479	300.585		215.479	406.371		215.479	508.571
216.904	111.77		216.904	217.053		216.904	307.642		216.904	408.126		216.904	510.234
218.33	118.804		218.33	218.599		218.33	306.374		218.33	408.971		218.33	511.203
219.756	118.022		219.756	213.057		219.756	309.319		219.756	411.425		219.756	507.54
221.181	113.252		221.181	215.76		221.181	304.65		221.181	411.281		221.181	511.822
222.607	115.651		222.607	213.346		222.607	309.058		222.607	408.826		222.607	507.304
224.033	114.045		224.033	215.717		224.033	308.578		224.033	415.892		224.033	512.046
225.458	118.337		225.458	213.04		225.458	311.157		225.458	400.692		225.458	517.559
226.884	118.549		226.884	214.156		226.884	308.692		226.884	406.362		226.884	513.777
228.31	118.399		228.31	214.263		228.31	308.711		228.31	408.387		228.31	512.198
229.735	120.781		229.735	213.577		229.735	305.347		229.735	406.928		229.735	512.219
231.161	118.553		231.161	212.855		231.161	307.287		231.161	406.157		231.161	510.92
232.587	119.272		232.587	217.241		232.587	305.748		232.587	407.95		232.587	510.575
234.012	121.239		234.012	218.094		234.012	306.955		234.012	410.027		234.012	507.159
235.438	121.529		235.438	219.27		235.438	306.929		235.438	406.379		235.438	506.876
236.864	118.044		236.864	216.504		236.864	302.431		236.864	405.94		236.864	507.911
238.289	117.31		238.289	213.183		238.289	303.195		238.289	406.899		238.289	506.913
239.715	117.173		239.715	212.442		239.715	305.695		239.715	407.852		239.715	503.874
241.141	111.43		241.141	211.768		241.141	305.5		241.141	407.495		241.141	505.529
242.566	111.327		242.566	209.721		242.566	307.504		242.566	405.578		242.566	509.654
243.992	114.147		243.992	208.033		243.992	308.043		243.992	406.603		243.992	508.876
245.418	114.008		245.418	209.867		245.418	307.165		245.418	409.24		245.418	507.65
246.843	116.667		246.843	212.674		246.843	307.549		246.843	411.974		246.843	509.365
248.269	116.578		248.269	213.252		248.269	307.061		248.269	408.866		248.269	510.551
249.695	115.981		249.695	211.233		249.695	309.776		249.695	402.987		249.695	509.116
251.12	116.57		251.12	212.025		251.12	309.967		251.12	406.288		251.12	509.803
252.546	116.625		252.546	215.401		252.546	307.952		252.546	409.759		252.546	511.143
253.971	114.569		253.971	213.065		253.971	308.239		253.971	415.118		253.971	512.24
255.397	121.065		255.397	213.266		255.397	311.091		255.397	415.054		255.397	514.982
256.823	120.013		256.823	219.904		256.823	312.321		256.823	420.704		256.823	514.472
258.248	119.851		258.248	219.415		258.248	314.55		258.248	420.311		258.248	519.318
259.674	125.455		259.674	218.632		259.674	314.875		259.674	418.127		259.674	520.848
261.1	125.288		261.1	219.909		261.1	318.298		261.1	422.32		261.1	515.191
262.525	129.471		262.525	216.371		262.525	317.311		262.525	418.527		262.525	514.469
263.951	133.1		263.951	221.068		263.951	318.778		263.951	416		263.951	519.359
265.377	130.847		265.377	227.72		265.377	315.734		265.377	417.473		265.377	519.559
266.802	132.713		266.802	230.482		266.802	318.876		266.802	419.582		266.802	519.753
268.228	134.189		268.228	227.867		268.228	319.123		268.228	418.234		268.228	527.341
269.654	135.087		269.654	232.158		269.654	313.54		269.654	419.757		269.654	526.202
271.079	138.54		271.079	220.48		271.079	319.318		271.079	419.012		271.079	523.511
272.505	129.707		272.505	232.37		272.505	313.059		272.505	425.961		272.505	522.231
273.931	131.275		273.931	224.533		273.931	307.573		273.931	414.331		273.931	517.194
275.356	126.435		275.356	228.358		275.356	311.292		275.356	419.291		275.356	520.263
276.782	130.993		276.782	225.484		276.782	310.638		276.782	412.459		276.782	518.042
278.208	125.795		278.208	220.296		278.208	311.841		278.208	411.33		278.208	515.612
279.633	124.391		279.633	222.739		279.633	309.984		279.633	417.034		279.633	512.984
281.059	124.23		281.059	216.422		281.059	310.094		281.059	407.109		281.059	509.84
282.485	123.171		282.485	214.384		282.485	308.092		282.485	412.843		282.485	512.062
283.91	122.49		283.91	222.531		283.91	304.378		283.91	413.383		283.91	515.671
285.336	119.685		285.336	218.584		285.336	309.428		285.336	420.689		285.336	511.312
286.762	126.723		286.762	221.466		286.762	309.605		286.762	415.784		286.762	509.939
288.187	126.231		288.187	220.844		288.187	309.823		288.187	411.732		288.187	508.653
289.613	125.19		289.613	222.637		289.613	310.297		289.613	419.402		289.613	512.728
291.039	128.508		291.039	217.515		291.039	315.076		291.039	413.779		291.039	513.567
292.464	132.897		292.464	218.668		292.464	309.276		292.464	416.077		292.464	511.04
293.89	128.057		293.89	219.217		293.89	313.64		293.89	418.095		293.89	517.398
295.316	127.178		295.316	220.436		295.316	314.355		295.316	419.849		295.316	518.1
296.741	129.642		296.741	216.848		296.741	314.708		296.741	420.786		296.741	516.824
298.167	131.078		298.167	220.766		298.167	318.712		298.167	419.196		298.167	520.98
299.593	134.12		299.593	220.801		299.593	322.195		299.593	419.513		299.593	523.566
301.018	135.974		301.018	227.043		301.018	318.385		301.018	420.619		301.018	521.768
302.444	134.015		302.444	229.03		302.444	317.852		302.444	421.136		302.444	520.406
303.87	137.326		303.87	229.239		303.87	319.373		303.87	422.185		303.87	522.35
305.295	138.356		305.295	230.703		305.295	321.346		305.295	420.17		305.295	527.524
306.721	140.226		306.721	233.645		306.721	318.577		306.721	421.898		306.721	529.647
308.147	141.464		308.147	235.451		308.147	321.077		308.147	422.959		308.147	527.518
309.572	140.883		309.572	238.267		309.572	324.531		309.572	422.664		309.572	530.022
310.998	139.467		310.998	239.083		310.998	325.134		310.998	424.846		310.998	530.942
312.424	140.821		312.424	234.52		312.424	329.195		312.424	429.243		312.424	529.516
313.849	139.519		313.849	232.98		313.849	328.554		313.849	428.402		313.849	527.345
315.275	136.127		315.275	238.603		315.275	326.091		315.275	426.369		315.275	527.587
316.701	138.745		316.701	238.56		316.701	327.721		316.701	425.194		316.701	532.526
318.126	143.062		318.126	235.451		318.126	327.948		318.126	422.704		318.126	533.931
319.552	141.192		319.552	237.783		319.552	324.222		319.552	423.013		319.552	530.506
320.978	136.263		320.978	235.74		320.978	322.663		320.978	423.94		320.978	528.687
322.403	140.001		322.403	237.108		322.403	324.688		322.403	430.054		322.403	532.96
323.829	145.755		323.829	237.938		323.829	322.679		323.829	431.828		323.829	533.779
325.255	146.184		325.255	233.291		325.255	322.268		325.255	429.669		325.255	529.901
326.68	140.572		326.68	233.709		326.68	325.287		326.68	430.11		326.68	526.404
328.106	138.764		328.106	230.603		328.106	330.164		328.106	425.963		328.106	525.831
329.532	138.608		329.532	234.971		329.532	327.658		329.532	428.901		329.532	528.852
330.957	137.671		330.957	233.759		330.957	330.2		330.957	432.366		330.957	532.438
332.383	139.042		332.383	236.166		332.383	330.162		332.383	424.797		332.383	535.684
333.809	145.036		333.809	238.615		333.809	327.747		333.809	427.229		333.809	533.151
335.234	142.634		335.234	229.887		335.234	331.931		335.234	432.415		335.234	530.864
336.66	146.419		336.66	229.954		336.66	331.5		336.66	434.64		336.66	532.702
338.086	144.604		338.086	235.893		338.086	329.411		338.086	439.141		338.086	538.172
339.511	140.547		339.511	235.917		339.511	335.131		339.511	440.174		339.511	538.548
340.937	144.681		340.937	239.825		340.937	338.954		340.937	439.303		340.937	539.257
342.363	140.524		342.363	239.579		342.363	340.861		342.363	442.031		342.363	539.232
343.788	142.219		343.788	241.261		343.788	338.43		343.788	436.124		343.788	545.803
345.214	144.964		345.214	235.087		345.214	340.181		345.214	434.303		345.214	545.389
346.64	149.484		346.64	242.328		346.64	346.982		346.64	436.847		346.64	542.567
348.065	150.77		348.065	247.4		348.065	351.606		348.065	440.114		348.065	546.65
349.491	151.996		349.491	251.05		349.491	347.14		349.491	441.428		349.491	544.647
350.916	160.063		350.916	253.676		350.916	352.187		350.916	445.57		350.916	550.797
352.342	158.878		352.342	247.419		352.342	354.659		352.342	450.059		352.342	547.893
353.768	160.197		353.768	257.528		353.768	354.751		353.768	448.284		353.768	545.502
355.193	166.738		355.193	259.945		355.193	354.343		355.193	452.233		355.193	544.257
356.619	166.54		356.619	257.665		356.619	361.304		356.619	453.156		356.619	556.712
358.045	162.727		358.045	264.204		358.045	355.259		358.045	452.03		358.045	546.103
359.47	162.173		359.47	266.908		359.47	356.486		359.47	452.646		359.47	545.946
360.896	172.375		360.896	261.731		360.896	358.856		360.896	455.726		360.896	544.052
362.322	169.224		362.322	265.114		362.322	367.894		362.322	449.269		362.322	552.404
363.747	177.359		363.747	261.561		363.747	361.772		363.747	451.639		363.747	545.601
365.173	169.074		365.173	255.56		365.173	358.705		365.173	452.443		365.173	550.754
366.599	163.914		366.599	262.736		366.599	358.271		366.599	451.207		366.599	549.617
368.024	168.202		368.024	266.152		368.024	357.206		368.024	446.803		368.024	544.784
369.45	170.464		369.45	259.372		369.45	356.972		369.45	444.476		369.45	543.833
370.876	164.189		370.876	262.977		370.876	347.134		370.876	440.252		370.876	544.039
372.301	165.054		372.301	266.74		372.301	344.835		372.301	450.294		372.301	539.573
373.727	159.551		373.727	259.67		373.727	350.469		373.727	445.996		373.727	540.67
375.153	151.965		375.153	253.378		375.153	344.527		375.153	435.17		375.153	539.923
376.578	155.082		376.578	253.643		376.578	343.803		376.578	434.115		376.578	530.662
378.004	155.945		378.004	242.451		378.004	337.41		378.004	433.185		378.004	529.755
379.43	150.161		379.43	253.485		379.43	327.795		379.43	428.207		379.43	531.443
380.855	155.496		380.855	246.011		380.855	332.79		380.855	434.469		380.855	532.404
382.281	150.732		382.281	236.113		382.281	333.964		382.281	425.263		382.281	520.398
383.707	147.465		383.707	240.254		383.707	333.424		383.707	420.048		383.707	520.593
385.132	144.492		385.132	233.603		385.132	319.982		385.132	431.411		385.132	518.159
386.558	140.132		386.558	231.983		386.558	327.728		386.558	420.488		386.558	521.943
387.984	139.575		387.984	227.793		387.984	323.304		387.984	419.585		387.984	510.749
389.409	128.904		389.409	228.718		389.409	320.008		389.409	416.206		389.409	515.238
390.835	137.46		390.835	226.695		390.835	323.143		390.835	413.715		390.835	510.975
392.261	125.109		392.261	217.667		392.261	320.933		392.261	416.402		392.261	510.865
393.686	129.087		393.686	214.282		393.686	313.939		393.686	415.51		393.686	506.439
395.112	123.901		395.112	211.877		395.112	308.034		395.112	407.281		395.112	507.961
396.538	118.214		396.538	203.058		396.538	306.142		396.538	402.055		396.538	498.967
397.963	121.006		397.963	210.685		397.963	308.825		397.963	398.687		397.963	501.33
399.389	117.532		399.389	212.261		399.389	309.129		399.389	404.026		399.389	501.566
400.815	109.591		400.815	211.066		400.815	303.117		400.815	402.232		400.815	496.67
402.24	109.934		402.24	206.344		402.24	303.227		402.24	400.427		402.24	495.663
403.666	109.026		403.666	205.839		403.666	304.277		403.666	390.923		403.666	500.136
405.092	104.372		405.092	202.989		405.092	299.579		405.092	396.611		405.092	489.354
406.517	104.854		406.517	199.775		406.517	304.014		406.517	394.179		406.517	494.014
407.943	107.349		407.943	195.092		407.943	296.931		407.943	392.661		407.943	486.876
409.369	109.069		409.369	195.979		409.369	298.237		409.369	390.046		409.369	493.232
410.794	105.012		410.794	194.933		410.794	297.734		410.794	388.314		410.794	487.653
412.22	99.2773		412.22	197.477		412.22	292.876		412.22	388.452		412.22	490.303
413.646	98.2955		413.646	191.597		413.646	294.256		413.646	386.441		413.646	484.074
415.071	98.5702		415.071	191.492		415.071	292.482		415.071	386.22		415.071	486.327
416.497	94.4033		416.497	189.387		416.497	293.9		416.497	387.037		416.497	482.595
417.923	94.0918		417.923	188.776		417.923	292.264		417.923	378.983		417.923	482.713
419.348	98.7512		419.348	191.497		419.348	290.908		419.348	378.14		419.348	480.612
420.774	93.7392		420.774	184.346		420.774	290.28		420.774	380.956		420.774	481.236
422.2	94.025		422.2	186.249		422.2	289.354		422.2	381.888		422.2	481.017
423.625	94.3405		423.625	189.547		423.625	285.821		423.625	381.297		423.625	482.248
425.051	93.6416		425.051	189.616		425.051	286.212		425.051	375.775		425.051	477.94
426.477	90.3648		426.477	187.103		426.477	283.982		426.477	374.882		426.477	479.726
427.902	90.9354		427.902	187.284		427.902	289.419		427.902	378.272		427.902	474.971
429.328	87.781		429.328	187.889		429.328	284.201		429.328	372.964		429.328	476.72
430.754	86.2561		430.754	186.189		430.754	284.62		430.754	370.581		430.754	484.27
432.179	89.9877		432.179	185.23		432.179	285.767		432.179	373.806		432.179	475.392
433.605	84.5615		433.605	183.622		433.605	283.584		433.605	372.153		433.605	477.168
435.031	91.3272		435.031	183.281		435.031	281.849		435.031	374.608		435.031	475.527
436.456	90.3065		436.456	186.061		436.456	284.053		436.456	372.743		436.456	472.883
437.882	89.1497		437.882	184.758		437.882	277.495		437.882	373.249		437.882	475.792
439.308	87.5579		439.308	180.885		439.308	279.874		439.308	373.578		439.308	477.644
440.733	83.4363		440.733	181.746		440.733	285.796		440.733	366.203		440.733	472.69
442.159	88.7832		442.159	184.079		442.159	283.05		442.159	374.278		442.159	474.555
443.585	87.8255		443.585	181.78		443.585	278.967		443.585	371.736		443.585	478.261
445.01	84.4292		445.01	177.791		445.01	281.251		445.01	372.168		445.01	474.594
446.436	90.3468		446.436	176.463		446.436	282.583		446.436	374.037		446.436	472.243
447.862	87.8295		447.862	182.692		447.862	278.34		447.862	372.681		447.862	473.231
449.287	85.4501		449.287	178.268		449.287	281.816		449.287	370.685		449.287	477.259
450.713	85.3289		450.713	183.341		450.713	288.189		450.713	367.211		450.713	477.864
452.138	86.6075		452.138	180.619		452.138	285.406		452.138	366.274		452.138	478.389
453.564	85.6941		453.564	177.757		453.564	281.663		453.564	366.465		453.564	475.306
454.99	87.2151		454.99	180.929		454.99	283.861		454.99	369.376		454.99	477.421
456.415	88.4606		456.415	184.199		456.415	281.933		456.415	367.588		456.415	475.61
457.841	92.4731		457.841	184.038		457.841	282.105		457.841	368.578		457.841	471.869
459.267	88.8203		459.267	186.963		459.267	278.407		459.267	371.103		459.267	474.114
460.692	90.9261		460.692	182.106		460.692	279.122		460.692	366.026		460.692	474.012
462.118	89.9094		462.118	177.607		462.118	282.861		462.118	368.528		462.118	477.263
463.544	86.3875		463.544	184.608		463.544	285.95		463.544	371.71		463.544	474.563
464.969	84.38		464.969	181.518		464.969	283.355		464.969	369.657		464.969	473.803
466.395	90.2254		466.395	188.542		466.395	279.065		466.395	369.303		466.395	471.847
467.821	90.2699		467.821	188.425		467.821	278.768		467.821	371.425		467.821	475.763
469.246	81.3911		469.246	182.476		469.246	280.156		469.246	373.124		469.246	477.625
470.672	83.3779		470.672	182.072		470.672	286.917		470.672	369.983		470.672	473.068
472.098	88.7103		472.098	183.666		472.098	280.925		472.098	370.173		472.098	475.565
473.523	89.1156		473.523	182.665		473.523	284.267		473.523	370.628		473.523	472.833
474.949	86.6829		474.949	178.551		474.949	282.557		474.949	374.742		474.949	473.813
476.375	85.877		476.375	180.356		476.375	284.512		476.375	367.776		476.375	479.045
477.8	88.8176		477.8	181.008		477.8	287.906		477.8	367.405		477.8	475.361
479.226	97.683		479.226	184.5		479.226	281.944		479.226	370.503		479.226	477.348
480.652	84.9697		480.652	183.013		480.652	285.78		480.652	368.427		480.652	473.724
482.077	84.5709		482.077	188.333		482.077	289.854		482.077	372.216		482.077	479.336
483.503	89.7046		483.503	185.737		483.503	283.753		483.503	367.755		483.503	478.941
484.929	90.9104		484.929	185.286		484.929	281.699		484.929	373.851		484.929	477.88
486.354	91.9043		486.354	189.323		486.354	283.879		486.354	375.507		486.354	472.373
487.78	88.0771		487.78	186.072		487.78	285.147		487.78	375.543		487.78	476.745
489.206	87.1818		489.206	183.985		489.206	285.393		489.206	372.877		489.206	479.329
490.631	86.8967		490.631	186.454		490.631	278.542		490.631	370.213		490.631	481.702
492.057	88.5355		492.057	187.253		492.057	284.84		492.057	372.713		492.057	476.149
493.483	91.8986		493.483	182.592		493.483	281.262		493.483	374.767		493.483	479.785
494.908	90.1047		494.908	180.796		494.908	282.716		494.908	372.261		494.908	474.296
496.334	93.2407		496.334	180.647		496.334	283.329		496.334	375.438		496.334	479.892
497.76	87.1618		497.76	178.765		497.76	285.224		497.76	379.325		497.76	480.273
499.185	88.4875		499.185	187.556		499.185	289.186		499.185	377.185		499.185	481.247
500.611	92.5153		500.611	181.576		500.611	288.136		500.611	369.098		500.611	478.701
502.037	90.3145		502.037	184.444		502.037	285.442		502.037	378.627		502.037	482.182
503.462	85.5749		503.462	185.77		503.462	286.76		503.462	377.413		503.462	481.224
504.888	90.8138		504.888	185.119		504.888	287.495		504.888	377.676		504.888	485.515
506.314	96.247		506.314	188.553		506.314	286.743		506.314	380.134		506.314	483.786
507.739	88.1599		507.739	183.841		507.739	286.138		507.739	376.276		507.739	483.03
509.165	92.9435		509.165	185.881		509.165	291.155		509.165	378.118		509.165	481.111
510.591	91.3136		510.591	188.783		510.591	293.302		510.591	376.899		510.591	486.736
512.016	101.569		512.016	188.799		512.016	286.964		512.016	380.113		512.016	482.363
513.442	98.8418		513.442	190.813		513.442	291.067		513.442	382.916		513.442	483.384
514.868	95.6741		514.868	191.446		514.868	290.789		514.868	374.612		514.868	480.409
516.293	101.06		516.293	187.224		516.293	292.767		516.293	380.661		516.293	481.335
517.719	101.676		517.719	190.879		517.719	291.969		517.719	380.54		517.719	482.751
519.145	96.0159		519.145	185.891		519.145	288.83		519.145	377.726		519.145	489.114
520.57	97.5051		520.57	186.655		520.57	291.383		520.57	380.695		520.57	485.161
521.996	93.1518		521.996	191.399		521.996	289.308		521.996	383.158		521.996	480.801
523.422	93.8913		523.422	191.472		523.422	289.796		523.422	381.757		523.422	479.546
524.847	96.4408		524.847	190.807		524.847	287.438		524.847	376.333		524.847	484.174
526.273	93.2614		526.273	184.891		526.273	285.85		526.273	378.374		526.273	480.918
527.699	95.5233		527.699	181.889		527.699	287.464		527.699	376.952		527.699	480.861
529.124	91.1124		529.124	187.711		529.124	285.372		529.124	379.553		529.124	479.824
530.55	88.0057		530.55	185.923		530.55	284.317		530.55	373.95		530.55	477.121
531.976	92.73		531.976	186.286		531.976	284.484		531.976	378.253		531.976	476.605
533.401	92.3206		533.401	183.917		533.401	282.158		533.401	376.196		533.401	474.932
534.827	90.8906		534.827	179.922		534.827	281.363		534.827	371.819		534.827	475.393
536.253	88.1994		536.253	184.331		536.253	284.756		536.253	366.583		536.253	477.646
537.678	87.6532		537.678	185.367		537.678	280.427		537.678	368.298		537.678	474.016
539.104	87.1409		539.104	188.544		539.104	279.638		539.104	373.089		539.104	477.883
540.53	85.6454		540.53	184.827		540.53	276.329		540.53	370.941		540.53	474.981
541.955	87.6131		541.955	181.038		541.955	279.053		541.955	369.856		541.955	471.119
543.381	87.8982		543.381	180.04		543.381	282.363		543.381	371.925		543.381	474.314
544.807	90.3864		544.807	177.58		544.807	279.744		544.807	371.126		544.807	472.122
546.232	83.8084		546.232	180.079		546.232	281.426		546.232	371.172		546.232	471.853
547.658	78.7779		547.658	179.908		547.658	279.435		547.658	370.793		547.658	472.515
549.083	79.7063		549.083	177.514		549.083	276.15		549.083	371.622		549.083	471.985
550.509	87.3826		550.509	175.437		550.509	279.207		550.509	365.895		550.509	472.178
551.935	87.5131		551.935	178.428		551.935	283.055		551.935	366.57		551.935	473.663
553.36	86.98		553.36	179.572		553.36	279.316		553.36	367.806		553.36	470.814
554.786	88.7091		554.786	178.283		554.786	279.356		554.786	369.558		554.786	471.871
556.212	85.8999		556.212	179.063		556.212	280.563		556.212	369.753		556.212	474.776
557.637	83.6018		557.637	181.866		557.637	281.859		557.637	370.764		557.637	472.11
559.063	80.9452		559.063	182.137		559.063	282.205		559.063	372.096		559.063	468.968
560.489	83.8305		560.489	180.856		560.489	278.366		560.489	369.123		560.489	469.394
561.914	87.0254		561.914	178.51		561.914	275.659		561.914	365.112		561.914	468.135
563.34	84.9954		563.34	176.128		563.34	278.631		563.34	365.851		563.34	468.012
564.766	83.8386		564.766	178.153		564.766	278.456		564.766	366.992		564.766	469.506
566.191	81.6666		566.191	177.284		566.191	276.719		566.191	366.215		566.191	468.297
567.617	85.0533		567.617	176.268		567.617	277.246		567.617	366.679		567.617	467.585
569.043	83.6372		569.043	178.932		569.043	279.416		569.043	367.043		569.043	468.731
570.468	81.3186		570.468	181.144		570.468	282.724		570.468	365.92		570.468	468.875
571.894	84.5898		571.894	178.775		571.894	278.673		571.894	364.864		571.894	465.748
573.32	81.7047		573.32	178.675		573.32	274.999		573.32	362.553		573.32	466.457
574.745	81.3042		574.745	180.313		574.745	279.415		574.745	360.921		574.745	467.799
576.171	81.8387		576.171	175.965		576.171	276.376		576.171	365.504		576.171	464.754
577.597	82.3927		577.597	176.714		577.597	276.143		577.597	366.46		577.597	467.042
579.022	82.3764		579.022	179.023		579.022	278.102		579.022	364.601		579.022	464.79
580.448	82.9116		580.448	176.439		580.448	277.297		580.448	361.617		580.448	463.775
581.874	78.5123		581.874	176.273		581.874	279.352		581.874	363.529		581.874	472.905
583.299	81.3821		583.299	176.255		583.299	273.962		583.299	368.872		583.299	467.969
584.725	80.9932		584.725	172.379		584.725	276.832		584.725	366.027		584.725	467.677
586.151	80.5603		586.151	176.512		586.151	275.926		586.151	365.942		586.151	467.731
587.576	79.6337		587.576	177.15		587.576	278.138		587.576	363.679		587.576	466.184
589.002	83.5248		589.002	181.19		589.002	275.402		589.002	365.461		589.002	467.083
590.428	83.1181		590.428	172.603		590.428	275.66		590.428	366.075		590.428	468.006
591.853	82.8986		591.853	177.521		591.853	280.233		591.853	364.998		591.853	467.866
593.279	85.6589		593.279	176.429		593.279	279.399		593.279	365.159		593.279	473.239
594.705	78.042		594.705	173.291		594.705	276.82		594.705	364.144		594.705	467.864
596.13	83.2086		596.13	179.771		596.13	278.376		596.13	368.703		596.13	468.502
597.556	82.5631		597.556	178.813		597.556	275.919		597.556	360.01		597.556	469.145
598.982	80.6736		598.982	174.297		598.982	274.427		598.982	366.272		598.982	468.108
600.407	84.4838		600.407	182.982		600.407	278.045		600.407	367.216		600.407	468.909
601.833	81.8069		601.833	176.32		601.833	280.542		601.833	365.696		601.833	470.691
603.259	82.2114		603.259	178.879		603.259	282.555		603.259	362.661		603.259	473.134
604.684	80.933		604.684	172.735		604.684	275.543		604.684	367.182		604.684	471.271
606.11	84.156		606.11	179.933		606.11	280.745		606.11	360.397		606.11	473.505
607.536	83.7002		607.536	178.654		607.536	282.551		607.536	363.616		607.536	469.502
608.961	81.4894		608.961	180.697		608.961	277.785		608.961	365.795		608.961	473.89
610.387	79.865		610.387	179.755		610.387	277.309		610.387	367.49		610.387	471.34
611.813	82.3745		611.813	181.752		611.813	279.643		611.813	367.043		611.813	472.557
613.238	84.1481		613.238	179.65		613.238	280.054		613.238	365.387		613.238	472.978
614.664	82.8865		614.664	182.066		614.664	279.026		614.664	370.04		614.664	468.897
616.09	86.0844		616.09	178.038		616.09	283.126		616.09	372.124		616.09	469.479
617.515	86.2468		617.515	179.13		617.515	282.598		617.515	367.56		617.515	473.232
618.941	86.5386		618.941	181.621		618.941	277.14		618.941	368.861		618.941	471.76
620.367	87.2773		620.367	184.813		620.367	280.72		620.367	370.073		620.367	468.776
621.792	89.2549		621.792	184.708		621.792	277.304		621.792	370.188		621.792	470.425
623.218	88.7004		623.218	183.234		623.218	279.102		623.218	368.258		623.218	473.441
624.644	89.5222		624.644	179.68		624.644	283.878		624.644	369.197		624.644	472.616
626.069	88.0417		626.069	177.394		626.069	282.613		626.069	368.732		626.069	473.704
627.495	87.249		627.495	183.663		627.495	279.887		627.495	372.638		627.495	472.296
628.921	86.5339		628.921	183.693		628.921	280.047		628.921	372.732		628.921	470.549
630.346	88.6222		630.346	181.808		630.346	283.177		630.346	370.48		630.346	470.717
631.772	91.5863		631.772	183.537		631.772	285.729		631.772	370.04		631.772	470.718
633.198	88.7751		633.198	182.239		633.198	283.974		633.198	369.05		633.198	471.034
634.623	86.7027		634.623	182.42		634.623	283.012		634.623	369.407		634.623	474.386
636.049	89.2658		636.049	183.717		636.049	283.145		636.049	369.149		636.049	476.066
637.475	90.6461		637.475	183.351		637.475	282.82		637.475	367.98		637.475	475.675
638.9	86.3941		638.9	182.637		638.9	283.054		638.9	370.036		638.9	474.477
640.326	84.5405		640.326	180.841		640.326	281.339		640.326	366.372		640.326	473.513
641.752	85.3966		641.752	179.808		641.752	280.399		641.752	368.75		641.752	471.265
643.177	90.0499		643.177	184.316		643.177	279.253		643.177	370.264		643.177	473.272
644.603	82.3863		644.603	182.261		644.603	280.203		644.603	367.483		644.603	475.36
646.029	86.1195		646.029	181.816		646.029	284.149		646.029	369.317		646.029	473.931
647.454	94.1092		647.454	180.55		647.454	279.489		647.454	372.477		647.454	473.189
648.88	92.7119		648.88	187.218		648.88	280.11		648.88	367.969		648.88	471.627
650.305	84.8216		650.305	186.029		650.305	279.967		650.305	366.581		650.305	466.904
651.731	85.5224		651.731	184.062		651.731	274.891		651.731	362.277		651.731	472.206
653.157	90.6291		653.157	186.885		653.157	284.019		653.157	367.613		653.157	472.362
654.582	85.9582		654.582	183.571		654.582	278.192		654.582	369.455		654.582	478.002
656.008	85.6858		656.008	182.008		656.008	275.785		656.008	377.661		656.008	474.647
657.434	86.0638		657.434	178.516		657.434	275.077		657.434	367.409		657.434	470.381
658.86	80.7863		658.86	179.578		658.86	278.672		658.86	368.656		658.86	473.489
660.285	85.9986		660.285	181.225		660.285	284.918		660.285	365.973		660.285	471.296
661.711	85.8003		661.711	180.722		661.711	281.122		661.711	365.889		661.711	472.885
663.136	89.0253		663.136	176.587		663.136	279.754		663.136	365.294		663.136	470.418
664.562	85.5972		664.562	183.843		664.562	280.83		664.562	365.364		664.562	474.61
665.988	82.1351		665.988	182.915		665.988	275.608		665.988	362.725		665.988	469.926
667.413	84.5161		667.413	186.761		667.413	274.94		667.413	363.804		667.413	468.095
668.839	84.635		668.839	180.611		668.839	280.37		668.839	363.682		668.839	471.964
670.265	89.0698		670.265	182.177		670.265	281.614		670.265	365.515		670.265	472.546
671.69	87.9295		671.69	182.885		671.69	277.812		671.69	366.754		671.69	470.458
673.116	89.0402		673.116	181.94		673.116	278.45		673.116	364.444		673.116	470.173
674.542	91.1624		674.542	183.302		674.542	278.847		674.542	366.237		674.542	470.751
675.967	88.1361		675.967	180.799		675.967	279.421		675.967	367.431		675.967	472.916
677.393	85.5806		677.393	180.444		677.393	279.023		677.393	363.448		677.393	472.736
678.819	85.4572		678.819	181.624		678.819	276.969		678.819	364.472		678.819	470.656
680.244	85.6049		680.244	179.429		680.244	276.143		680.244	364.61		680.244	467.192
681.67	86.1162		681.67	178.798		681.67	276.541		681.67	367.232		681.67	468.583
683.096	87.8101		683.096	182.36		683.096	277.713		683.096	366.105		683.096	468.049
684.521	87.5064		684.521	182.153		684.521	279.055		684.521	369.12		684.521	467.452
685.947	85.0468		685.947	181.194		685.947	276.626		685.947	370.088		685.947	467.98
687.373	84.0555		687.373	179.836		687.373	277.406		687.373	367.564		687.373	472.079
688.798	84.2645		688.798	180.367		688.798	276.495		688.798	366.037		688.798	470.147
690.224	82.1884		690.224	177.833		690.224	275.746		690.224	365.201		690.224	468.631
691.65	80.3824		691.65	178.979		691.65	279.366		691.65	365.064		691.65	470.241
693.075	85.0983		693.075	173.797		693.075	281.649		693.075	370.107		693.075	471.949
694.501	83.2386		694.501	176.696		694.501	275.639		694.501	365.11		694.501	476.617
695.927	84.8539		695.927	180.23		695.927	274.422		695.927	360.302		695.927	470.517
697.352	82.2979		697.352	176.378		697.352	276.808		697.352	365.03		697.352	469.386
698.778	81.3188		698.778	175.941		698.778	274.888		698.778	361.6		698.778	468.676
700.204	86.411		700.204	175.672		700.204	272.543		700.204	363.591		700.204	467.161
701.629	86.1334		701.629	175.713		701.629	274.143		701.629	361.837		701.629	464.881
703.055	80.1344		703.055	177.513		703.055	274.481		703.055	361.993		703.055	469.438
704.481	77.8313		704.481	170.597		704.481	272.873		704.481	365.665		704.481	473.114
705.906	78.9372		705.906	174.348		705.906	274.832		705.906	360.621		705.906	467.884
707.332	82.3523		707.332	180.897		707.332	277.548		707.332	361.294		707.332	466.961
708.758	84.2022		708.758	177.336		708.758	271.275		708.758	357.567		708.758	469.288
710.183	82.8141		710.183	174.759		710.183	273.208		710.183	360.503		710.183	469.352
711.609	80.6385		711.609	174.711		711.609	273.262		711.609	358.531		711.609	466.056
713.035	80.3624		713.035	176.06		713.035	275.103		713.035	359.852		713.035	467.896
714.46	78.1741		714.46	171.258		714.46	275.678		714.46	360.885		714.46	465.307
715.886	77.1158		715.886	175.122		715.886	275.509		715.886	358.423		715.886	462.25
717.312	80.1972		717.312	176.004		717.312	275.182		717.312	356.594		717.312	463.997
718.737	79.4018		718.737	175.828		718.737	274.419		718.737	357.996		718.737	467.205
720.163	77.8591		720.163	174.564		720.163	272.326		720.163	363.287		720.163	468.165
721.589	77.867		721.589	169.756		721.589	271.131		721.589	362.816		721.589	466.8
723.014	79.4321		723.014	170.136		723.014	273.992		723.014	360.087		723.014	463.401
724.44	79.7996		724.44	170.824		724.44	272.538		724.44	360.177		724.44	463.384
725.866	77.5114		725.866	173.365		725.866	269.142		725.866	359.427		725.866	464.602
727.291	76.9486		727.291	176.128		727.291	273.443		727.291	364.558		727.291	463.093
728.717	75.5279		728.717	173.148		728.717	272.061		728.717	362.336		728.717	462.269
730.143	73.8268		730.143	173.324		730.143	272.911		730.143	360.175		730.143	464.66
731.568	76.1689		731.568	174.656		731.568	272.106		731.568	357.758		731.568	464.629
732.994	72.9708		732.994	172.673		732.994	271.059		732.994	356.171		732.994	465.817
734.42	80.7965		734.42	172.615		734.42	273.735		734.42	365.468		734.42	464.983
735.845	80.493		735.845	170.776		735.845	273.946		735.845	358.561		735.845	459.575
737.271	75.6668		737.271	171.725		737.271	275.909		737.271	357.299		737.271	458.642
738.697	76.0249		738.697	173.059		738.697	268.573		738.697	361.809		738.697	466.044
740.122	76.9933		740.122	173.909		740.122	273.482		740.122	357.418		740.122	457.911
741.548	77.8367		741.548	169.645		741.548	270.416		741.548	356.879		741.548	460.32
742.974	77.4193		742.974	173.503		742.974	273.855		742.974	358.483		742.974	459.089
744.399	79.4921		744.399	171.319		744.399	272.637		744.399	359.602		744.399	465.942
745.825	77.8966		745.825	169.963		745.825	271.934		745.825	354.312		745.825	465.584
747.25	78.4605		747.25	167.473		747.25	270.799		747.25	355.204		747.25	461.319
748.676	77.8173		748.676	171.856		748.676	269.785		748.676	355.82		748.676	461.394
750.102	76.6114		750.102	167.112		750.102	269.357		750.102	355.943		750.102	461.969
751.527	72.1511		751.527	167.484		751.527	269.018		751.527	355.519		751.527	460.818
752.953	72.9133		752.953	171.268		752.953	270.921		752.953	359.348		752.953	457.706
754.379	75.552		754.379	171.845		754.379	271.191		754.379	359.348		754.379	458.664
755.804	76.4729		755.804	170.804		755.804	270.964		755.804	358.81		755.804	461.163
757.23	75.228		757.23	170.854		757.23	270.436		757.23	357.709		757.23	463.833
758.656	75.0987		758.656	171.481		758.656	267.012		758.656	354.863		758.656	459.539
760.081	76.2654		760.081	165.028		760.081	272.633		760.081	352.743		760.081	460.095
761.507	75.7071		761.507	168.978		761.507	273.363		761.507	355.085		761.507	461.396
762.933	73.9778		762.933	171.2		762.933	270.014		762.933	358.81		762.933	462.965
764.358	76.887		764.358	172.953		764.358	270.121		764.358	356.219		764.358	460.196
765.784	71.5021		765.784	169.567		765.784	268.19		765.784	356.189		765.784	462.628
767.21	73.7319		767.21	166.583		767.21	269.196		767.21	357.838		767.21	464.146
768.635	76.2798		768.635	167.712		768.635	268.546		768.635	356.595		768.635	463.477
770.061	73.3924		770.061	167.182		770.061	269.862		770.061	354.302		770.061	459.68
771.487	73.663		771.487	168.925		771.487	269.549		771.487	355.099		771.487	458.52
772.912	72.9945		772.912	168.622		772.912	266.735		772.912	356.245		772.912	457.561
774.338	68.0207		774.338	175.82		774.338	268.761		774.338	358.228		774.338	460.712
775.764	75.5394		775.764	169.638		775.764	263.817		775.764	360.166		775.764	464.251
777.189	72.6209		777.189	170.563		777.189	263.334		777.189	354.805		777.189	460.18
778.615	71.9833		778.615	173.236		778.615	272.005		778.615	351.475		778.615	459.713
780.041	72.7156		780.041	173.608		780.041	272.34		780.041	356.096		780.041	461.231
781.466	74.1464		781.466	169.667		781.466	269.894		781.466	359.021		781.466	459.165
782.892	77.8644		782.892	171.105		782.892	268.158		782.892	354.102		782.892	458.528
784.318	74.4168		784.318	169.492		784.318	267.002		784.318	356.328		784.318	460.037
785.743	74.1879		785.743	168.443		785.743	266.83		785.743	356.893		785.743	458.51
787.169	70.0828		787.169	169.364		787.169	268.01		787.169	356.982		787.169	455.672
788.595	71.4459		788.595	169.323		788.595	269.261		788.595	359.51		788.595	458.364
790.02	73.6637		790.02	167.142		790.02	268.051		790.02	356.764		790.02	460.461
791.446	72.8053		791.446	168.148		791.446	268.435		791.446	354.477		791.446	462.005
792.872	74.7833		792.872	171.295		792.872	269.726		792.872	354.642		792.872	460.726
794.297	70.9274		794.297	169.462		794.297	271.144		794.297	356.02		794.297	460.252
795.723	72.9837		795.723	166.356		795.723	271.895		795.723	358.409		795.723	461.204
797.149	72.5008		797.149	172.29		797.149	267.606		797.149	357.596		797.149	460.402
798.574	74.6798		798.574	169.72		798.574	265.901		798.574	355.735		798.574	456.598
800	73.3897		800	169.079		800	266.795		800	356.145		800	459.638

## Sheet: Fig. S1j and k
				x	y	z	Occ.	B	Site	Sym.
	1	Fe	Fe0	0.46194	0.5	0.75	1	1	1a	1
	2	Fe	Fe1	0.5	0.25	0.03806	1	1	1a	1
	3	Fe	Fe2	0.03806	0	0.75	1	1	1a	1
	4	Fe	Fe3	0.75	0.03806	0	1	1	1a	1
	5	Fe	Fe4	0.46194	0	0.25	1	1	1a	1
	6	Fe	Fe5	0.75	0.46194	0.5	1	1	1a	1
	7	Fe	Fe6	0.25	0.03806	0.5	1	1	1a	1
	8	Fe	Fe7	0.25	0.46194	0	1	1	1a	1
	9	Fe	Fe8	0.25	0.25	0.75	1	1	1a	1
	10	Fe	Fe9	0.03806	0.5	0.25	1	1	1a	1
	11	Fe	Fe10	0.5	0.75	0.46194	1	1	1a	1
	12	Fe	Fe11	0	0.75	0.03806	1	1	1a	1
	13	Fe	Fe12	0	0.25	0.46194	1	1	1a	1
	14	Fe	Fe13	0.75	0.25	0.25	1	1	1a	1
	15	Fe	Fe14	0.25	0.25	0.25	1	1	1a	1
	16	Fe	Fe15	0.25	0.75	0.25	1	1	1a	1
	17	Fe	Fe16	0.96194	0	0.25	1	1	1a	1
	18	Fe	Fe17	0	0.75	0.53806	1	1	1a	1
	19	Fe	Fe18	0.53806	0.5	0.25	1	1	1a	1
	20	Fe	Fe19	0.25	0.53806	0.5	1	1	1a	1
	21	Fe	Fe20	0.96194	0.5	0.75	1	1	1a	1
	22	Fe	Fe21	0.25	0.96194	0	1	1	1a	1
	23	Fe	Fe22	0.75	0.53806	0	1	1	1a	1
	24	Fe	Fe23	0.75	0.96194	0.5	1	1	1a	1
	25	Fe	Fe24	0.75	0.75	0.25	1	1	1a	1
	26	Fe	Fe25	0.53806	0	0.75	1	1	1a	1
	27	Fe	Fe26	0	0.25	0.96194	1	1	1a	1
	28	Fe	Fe27	0.5	0.25	0.53806	1	1	1a	1
	29	Fe	Fe28	0.5	0.75	0.96194	1	1	1a	1
	30	Fe	Fe29	0.25	0.75	0.75	1	1	1a	1
	31	Fe	Fe30	0.75	0.75	0.75	1	1	1a	1
	32	Fe	Fe31	0.75	0.25	0.75	1	1	1a	1
	33	O	O32	0.89024	0.15732	0.11626	1	1	1a	1
	34	O	O33	0.61626	0.10976	0.15732	1	1	1a	1
	35	O	O34	0.15732	0.61626	0.10976	1	1	1a	1
	36	O	O35	0.11626	0.89024	0.15732	1	1	1a	1
	37	O	O36	0.15732	0.88374	0.60976	1	1	1a	1
	38	O	O37	0.15732	0.11626	0.89024	1	1	1a	1
	39	O	O38	0.34268	0.11626	0.10976	1	1	1a	1
	40	O	O39	0.38374	0.39024	0.15732	1	1	1a	1
	41	O	O40	0.34268	0.61626	0.89024	1	1	1a	1
	42	O	O41	0.61626	0.89024	0.34268	1	1	1a	1
	43	O	O42	0.39024	0.15732	0.38374	1	1	1a	1
	44	O	O43	0.89024	0.34268	0.61626	1	1	1a	1
	45	O	O44	0.38374	0.60976	0.34268	1	1	1a	1
	46	O	O45	0.60976	0.15732	0.88374	1	1	1a	1
	47	O	O46	0.88374	0.39024	0.34268	1	1	1a	1
	48	O	O47	0.15732	0.38374	0.39024	1	1	1a	1
	49	O	O48	0.11626	0.10976	0.34268	1	1	1a	1
	50	O	O49	0.88374	0.60976	0.15732	1	1	1a	1
	51	O	O50	0.10976	0.34268	0.11626	1	1	1a	1
	52	O	O51	0.10976	0.15732	0.61626	1	1	1a	1
	53	O	O52	0.34268	0.38374	0.60976	1	1	1a	1
	54	O	O53	0.39024	0.34268	0.88374	1	1	1a	1
	55	O	O54	0.60976	0.34268	0.38374	1	1	1a	1
	56	O	O55	0.34268	0.88374	0.39024	1	1	1a	1
	57	O	O56	0.39024	0.65732	0.61626	1	1	1a	1
	58	O	O57	0.11626	0.60976	0.65732	1	1	1a	1
	59	O	O58	0.65732	0.11626	0.60976	1	1	1a	1
	60	O	O59	0.61626	0.39024	0.65732	1	1	1a	1
	61	O	O60	0.65732	0.38374	0.10976	1	1	1a	1
	62	O	O61	0.65732	0.61626	0.39024	1	1	1a	1
	63	O	O62	0.84268	0.61626	0.60976	1	1	1a	1
	64	O	O63	0.88374	0.89024	0.65732	1	1	1a	1
	65	O	O64	0.84268	0.11626	0.39024	1	1	1a	1
	66	O	O65	0.11626	0.39024	0.84268	1	1	1a	1
	67	O	O66	0.89024	0.65732	0.88374	1	1	1a	1
	68	O	O67	0.39024	0.84268	0.11626	1	1	1a	1
	69	O	O68	0.88374	0.10976	0.84268	1	1	1a	1
	70	O	O69	0.10976	0.65732	0.38374	1	1	1a	1
	71	O	O70	0.38374	0.89024	0.84268	1	1	1a	1
	72	O	O71	0.65732	0.88374	0.89024	1	1	1a	1
	73	O	O72	0.61626	0.60976	0.84268	1	1	1a	1
	74	O	O73	0.38374	0.10976	0.65732	1	1	1a	1
	75	O	O74	0.60976	0.84268	0.61626	1	1	1a	1
	76	O	O75	0.60976	0.65732	0.11626	1	1	1a	1
	77	O	O76	0.84268	0.88374	0.10976	1	1	1a	1
	78	O	O77	0.89024	0.84268	0.38374	1	1	1a	1
	79	O	O78	0.10976	0.84268	0.88374	1	1	1a	1
	80	O	O79	0.84268	0.38374	0.89024	1	1	1a	1

## Sheet: Fig. S2a
β-Fe2O3			1% Sn/β-Fe2O3			2% Sn/β-Fe2O3			3% Sn/β-Fe2O3			4% Sn/β-Fe2O3
Potential (V vs RHE)	Current density (mA cm-2)		Potential (V vs RHE)	Current density (mA cm-2)		Potential (V vs RHE)	Current density (mA cm-2)		Potential (V vs RHE)	Current density (mA cm-2)		Potential (V vs RHE)	Current density (mA cm-2)
0.6	0.0001509		0.6	-0.00614		0.6	-0.00377		0.6	-0.00318		0.6	-0.00184
0.601	0.00412		0.601	0.00388		0.601	0.00924		0.601	0.00213		0.601	0.00123
0.602	0.00573		0.602	0.00681		0.602	0.01028		0.602	0.00234		0.602	0.00135
0.603	0.00644		0.603	0.0083		0.603	0.01086		0.603	0.00267		0.603	0.00154
0.604	0.00669		0.604	0.00912		0.604	0.01112		0.604	0.00272		0.604	0.00157
0.605	0.00705		0.605	0.00961		0.605	0.0113		0.605	0.00286		0.605	0.00165
0.606	0.00707		0.606	0.00998		0.606	0.01137		0.606	0.00276		0.606	0.00159
0.607	0.00719		0.607	0.01041		0.607	0.01174		0.607	0.0031		0.607	0.00179
0.608	0.00731		0.608	0.01053		0.608	0.01158		0.608	0.00288		0.608	0.00166
0.609	0.00728		0.609	0.01106		0.609	0.01207		0.609	0.00316		0.609	0.00182
0.61	0.0074		0.61	0.01128		0.61	0.01205		0.61	0.00297		0.61	0.00172
0.611	0.00737		0.611	0.01151		0.611	0.012		0.611	0.00315		0.611	0.00182
0.612	0.00742		0.612	0.01172		0.612	0.01226		0.612	0.0031		0.612	0.00179
0.613	0.00752		0.613	0.01201		0.613	0.01228		0.613	0.00324		0.613	0.00187
0.614	0.00738		0.614	0.01206		0.614	0.0122		0.614	0.0031		0.614	0.00179
0.615	0.00756		0.615	0.01239		0.615	0.01252		0.615	0.00338		0.615	0.00195
0.616	0.00752		0.616	0.01256		0.616	0.0126		0.616	0.0031		0.616	0.00179
0.617	0.00749		0.617	0.0128		0.617	0.01257		0.617	0.00337		0.617	0.00195
0.618	0.00762		0.618	0.01289		0.618	0.01254		0.618	0.00321		0.618	0.00185
0.619	0.00752		0.619	0.01312		0.619	0.0126		0.619	0.00336		0.619	0.00194
0.62	0.00764		0.62	0.01326		0.62	0.01272		0.62	0.00321		0.62	0.00186
0.621	0.00759		0.621	0.01342		0.621	0.01274		0.621	0.00338		0.621	0.00195
0.622	0.00754		0.622	0.0135		0.622	0.01268		0.622	0.00324		0.622	0.00187
0.623	0.00766		0.623	0.01381		0.623	0.01294		0.623	0.00347		0.623	0.00201
0.624	0.00753		0.624	0.01371		0.624	0.01268		0.624	0.00322		0.624	0.00186
0.625	0.00763		0.625	0.014		0.625	0.01299		0.625	0.00347		0.625	0.00201
0.626	0.00755		0.626	0.01406		0.626	0.01291		0.626	0.00335		0.626	0.00193
0.627	0.0075		0.627	0.01418		0.627	0.0129		0.627	0.00343		0.627	0.00198
0.628	0.00767		0.628	0.0143		0.628	0.01297		0.628	0.00335		0.628	0.00193
0.629	0.00751		0.629	0.01456		0.629	0.01308		0.629	0.00347		0.629	0.002
0.63	0.00756		0.63	0.01455		0.63	0.01294		0.63	0.00327		0.63	0.00189
0.631	0.0076		0.631	0.01475		0.631	0.01312		0.631	0.00361		0.631	0.00208
0.632	0.00743		0.632	0.01477		0.632	0.01305		0.632	0.0033		0.632	0.00191
0.633	0.00762		0.633	0.01501		0.633	0.01319		0.633	0.00353		0.633	0.00204
0.634	0.00749		0.634	0.01498		0.634	0.0131		0.634	0.00342		0.634	0.00197
0.635	0.00752		0.635	0.01521		0.635	0.0132		0.635	0.00357		0.635	0.00206
0.636	0.00756		0.636	0.01525		0.636	0.01325		0.636	0.00346		0.636	0.002
0.637	0.00741		0.637	0.01534		0.637	0.01308		0.637	0.00354		0.637	0.00204
0.638	0.00754		0.638	0.01541		0.638	0.01314		0.638	0.00339		0.638	0.00196
0.639	0.00751		0.639	0.01568		0.639	0.01335		0.639	0.00372		0.639	0.00215
0.64	0.00747		0.64	0.01555		0.64	0.01307		0.64	0.00335		0.64	0.00194
0.641	0.00751		0.641	0.01585		0.641	0.01336		0.641	0.00364		0.641	0.00211
0.642	0.0074		0.642	0.01588		0.642	0.01344		0.642	0.00348		0.642	0.00201
0.643	0.00747		0.643	0.01592		0.643	0.01317		0.643	0.00358		0.643	0.00207
0.644	0.0074		0.644	0.01596		0.644	0.01336		0.644	0.00355		0.644	0.00205
0.645	0.00739		0.645	0.01611		0.645	0.01329		0.645	0.00359		0.645	0.00207
0.646	0.00745		0.646	0.01611		0.646	0.01325		0.646	0.00345		0.646	0.00199
0.647	0.00733		0.647	0.01625		0.647	0.01331		0.647	0.00375		0.647	0.00217
0.648	0.00736		0.648	0.01626		0.648	0.01332		0.648	0.00349		0.648	0.00202
0.649	0.00736		0.649	0.01643		0.649	0.0133		0.649	0.00368		0.649	0.00212
0.65	0.00726		0.65	0.01639		0.65	0.01328		0.65	0.00351		0.65	0.00203
0.651	0.00738		0.651	0.01653		0.651	0.01338		0.651	0.00371		0.651	0.00214
0.652	0.00732		0.652	0.0166		0.652	0.01341		0.652	0.00357		0.652	0.00206
0.653	0.00733		0.653	0.01662		0.653	0.01334		0.653	0.00367		0.653	0.00212
0.654	0.00731		0.654	0.01673		0.654	0.01338		0.654	0.00354		0.654	0.00205
0.655	0.00725		0.655	0.01689		0.655	0.01356		0.655	0.00377		0.655	0.00218
0.656	0.00732		0.656	0.01675		0.656	0.01328		0.656	0.00353		0.656	0.00204
0.657	0.00723		0.657	0.01698		0.657	0.01339		0.657	0.00372		0.657	0.00215
0.658	0.00728		0.658	0.01695		0.658	0.01342		0.658	0.0036		0.658	0.00208
0.659	0.00727		0.659	0.01703		0.659	0.01335		0.659	0.00371		0.659	0.00214
0.66	0.00719		0.66	0.01709		0.66	0.01348		0.66	0.00365		0.66	0.00211
0.661	0.00728		0.661	0.01723		0.661	0.01352		0.661	0.00379		0.661	0.00219
0.662	0.00715		0.662	0.01716		0.662	0.01329		0.662	0.00354		0.662	0.00205
0.663	0.0072		0.663	0.0173		0.663	0.01352		0.663	0.00384		0.663	0.00222
0.664	0.00722		0.664	0.0173		0.664	0.01344		0.664	0.00363		0.664	0.0021
0.665	0.00712		0.665	0.01744		0.665	0.0134		0.665	0.00372		0.665	0.00215
0.666	0.00714		0.666	0.0174		0.666	0.0134		0.666	0.00368		0.666	0.00213
0.667	0.00708		0.667	0.01762		0.667	0.01352		0.667	0.0038		0.667	0.00219
0.668	0.00709		0.668	0.01761		0.668	0.01356		0.668	0.0037		0.668	0.00214
0.669	0.00711		0.669	0.01759		0.669	0.0133		0.669	0.00385		0.669	0.00223
0.67	0.00701		0.67	0.01765		0.67	0.01343		0.67	0.00361		0.67	0.00209
0.671	0.00708		0.671	0.01777		0.671	0.01352		0.671	0.00395		0.671	0.00228
0.672	0.007		0.672	0.0177		0.672	0.01338		0.672	0.00366		0.672	0.00212
0.673	0.00698		0.673	0.01789		0.673	0.01348		0.673	0.00384		0.673	0.00222
0.674	0.00705		0.674	0.01788		0.674	0.01352		0.674	0.00375		0.674	0.00217
0.675	0.00695		0.675	0.01793		0.675	0.01331		0.675	0.00382		0.675	0.00221
0.676	0.00701		0.676	0.01794		0.676	0.01352		0.676	0.00382		0.676	0.00221
0.677	0.00697		0.677	0.01802		0.677	0.01348		0.677	0.00386		0.677	0.00223
0.678	0.00689		0.678	0.01799		0.678	0.01342		0.678	0.00367		0.678	0.00212
0.679	0.00699		0.679	0.01818		0.679	0.01349		0.679	0.00401		0.679	0.00232
0.68	0.00687		0.68	0.01816		0.68	0.01347		0.68	0.00371		0.68	0.00214
0.681	0.0069		0.681	0.01828		0.681	0.01349		0.681	0.00395		0.681	0.00228
0.682	0.00688		0.682	0.01821		0.682	0.01344		0.682	0.00381		0.682	0.0022
0.683	0.00681		0.683	0.01835		0.683	0.01347		0.683	0.00392		0.683	0.00226
0.684	0.00691		0.684	0.01842		0.684	0.01356		0.684	0.0039		0.684	0.00225
0.685	0.00678		0.685	0.01839		0.685	0.01343		0.685	0.00387		0.685	0.00224
0.686	0.00682		0.686	0.01841		0.686	0.01353		0.686	0.00388		0.686	0.00224
0.687	0.00682		0.687	0.0186		0.687	0.01352		0.687	0.00404		0.687	0.00233
0.688	0.00669		0.688	0.01849		0.688	0.01342		0.688	0.00377		0.688	0.00218
0.689	0.00679		0.689	0.01866		0.689	0.0135		0.689	0.00404		0.689	0.00233
0.69	0.00673		0.69	0.0186		0.69	0.01351		0.69	0.00388		0.69	0.00224
0.691	0.0067		0.691	0.0187		0.691	0.0134		0.691	0.00397		0.691	0.00229
0.692	0.00676		0.692	0.01869		0.692	0.01354		0.692	0.00395		0.692	0.00228
0.693	0.00669		0.693	0.01892		0.693	0.01378		0.693	0.004		0.693	0.00231
0.694	0.00671		0.694	0.01875		0.694	0.01333		0.694	0.00394		0.694	0.00227
0.695	0.00668		0.695	0.01888		0.695	0.01354		0.695	0.00402		0.695	0.00232
0.696	0.00661		0.696	0.01878		0.696	0.01338		0.696	0.00389		0.696	0.00225
0.697	0.00667		0.697	0.01894		0.697	0.01337		0.697	0.00402		0.697	0.00232
0.698	0.00657		0.698	0.01886		0.698	0.01354		0.698	0.00394		0.698	0.00227
0.699	0.0066		0.699	0.01905		0.699	0.01345		0.699	0.00411		0.699	0.00237
0.7	0.00661		0.7	0.01901		0.7	0.01351		0.7	0.00396		0.7	0.00229
0.701	0.00647		0.701	0.01904		0.701	0.01333		0.701	0.00409		0.701	0.00236
0.702	0.00655		0.702	0.01908		0.702	0.01345		0.702	0.00388		0.702	0.00224
0.703	0.00648		0.703	0.01921		0.703	0.01353		0.703	0.00413		0.703	0.00239
0.704	0.00647		0.704	0.01911		0.704	0.01333		0.704	0.00402		0.704	0.00232
0.705	0.00652		0.705	0.01932		0.705	0.01343		0.705	0.00405		0.705	0.00234
0.706	0.00642		0.706	0.01925		0.706	0.01353		0.706	0.00405		0.706	0.00234
0.707	0.00648		0.707	0.01926		0.707	0.01333		0.707	0.00413		0.707	0.00239
0.708	0.00643		0.708	0.01926		0.708	0.01348		0.708	0.00402		0.708	0.00232
0.709	0.00641		0.709	0.01933		0.709	0.01343		0.709	0.00423		0.709	0.00244
0.71	0.00645		0.71	0.01933		0.71	0.0134		0.71	0.00399		0.71	0.00231
0.711	0.00637		0.711	0.01947		0.711	0.01351		0.711	0.00429		0.711	0.00248
0.712	0.00642		0.712	0.01942		0.712	0.01342		0.712	0.00402		0.712	0.00233
0.713	0.00633		0.713	0.01954		0.713	0.01343		0.713	0.00413		0.713	0.00239
0.714	0.00636		0.714	0.01946		0.714	0.01349		0.714	0.00425		0.714	0.00246
0.715	0.00638		0.715	0.01965		0.715	0.01332		0.715	0.00415		0.715	0.0024
0.716	0.00631		0.716	0.01964		0.716	0.0135		0.716	0.00417		0.716	0.00241
0.717	0.0063		0.717	0.01964		0.717	0.0133		0.717	0.00425		0.717	0.00245
0.718	0.00626		0.718	0.01968		0.718	0.01348		0.718	0.00408		0.718	0.00236
0.719	0.00621		0.719	0.01982		0.719	0.0135		0.719	0.00437		0.719	0.00253
0.72	0.00626		0.72	0.01966		0.72	0.01317		0.72	0.00411		0.72	0.00238
0.721	0.00619		0.721	0.01988		0.721	0.01338		0.721	0.00439		0.721	0.00254
0.722	0.00619		0.722	0.01982		0.722	0.01344		0.722	0.0042		0.722	0.00243
0.723	0.00618		0.723	0.0199		0.723	0.01328		0.723	0.00422		0.723	0.00244
0.724	0.00612		0.724	0.0199		0.724	0.01344		0.724	0.00435		0.724	0.00251
0.725	0.00619		0.725	0.02004		0.725	0.01334		0.725	0.00423		0.725	0.00244
0.726	0.00609		0.726	0.01987		0.726	0.01326		0.726	0.00417		0.726	0.00241
0.727	0.00616		0.727	0.02008		0.727	0.01341		0.727	0.00449		0.727	0.00259
0.728	0.00617		0.728	0.01999		0.728	0.0134		0.728	0.00413		0.728	0.00239
0.729	0.00609		0.729	0.02014		0.729	0.01342		0.729	0.00442		0.729	0.00255
0.73	0.00613		0.73	0.0201		0.73	0.01341		0.73	0.00426		0.73	0.00246
0.731	0.00606		0.731	0.02022		0.731	0.01348		0.731	0.00439		0.731	0.00254
0.732	0.00608		0.732	0.02022		0.732	0.01358		0.732	0.00441		0.732	0.00255
0.733	0.00609		0.733	0.02014		0.733	0.0133		0.733	0.00421		0.733	0.00243
0.734	0.00601		0.734	0.02018		0.734	0.01342		0.734	0.00448		0.734	0.00259
0.735	0.00603		0.735	0.02032		0.735	0.01355		0.735	0.00437		0.735	0.00253
0.736	0.00596		0.736	0.0202		0.736	0.01329		0.736	0.00431		0.736	0.00249
0.737	0.00598		0.737	0.02042		0.737	0.01342		0.737	0.00453		0.737	0.00262
0.738	0.00598		0.738	0.0204		0.738	0.01355		0.738	0.00429		0.738	0.00248
0.739	0.00591		0.739	0.02044		0.739	0.01326		0.739	0.00447		0.739	0.00259
0.74	0.00598		0.74	0.02044		0.74	0.01354		0.74	0.00446		0.74	0.00258
0.741	0.00588		0.741	0.02056		0.741	0.01339		0.741	0.0045		0.741	0.0026
0.742	0.00589		0.742	0.02048		0.742	0.01336		0.742	0.00445		0.742	0.00257
0.743	0.00591		0.743	0.02066		0.743	0.01344		0.743	0.00449		0.743	0.00259
0.744	0.00583		0.744	0.02062		0.744	0.01354		0.744	0.00459		0.744	0.00265
0.745	0.00588		0.745	0.02076		0.745	0.01341		0.745	0.00444		0.745	0.00257
0.746	0.00587		0.746	0.02056		0.746	0.01346		0.746	0.00448		0.746	0.00259
0.747	0.00583		0.747	0.0207		0.747	0.01334		0.747	0.00473		0.747	0.00273
0.748	0.00586		0.748	0.02068		0.748	0.01354		0.748	0.00437		0.748	0.00253
0.749	0.00579		0.749	0.02074		0.749	0.01333		0.749	0.00466		0.749	0.00269
0.75	0.00583		0.75	0.02076		0.75	0.01347		0.75	0.0045		0.75	0.0026
0.751	0.00578		0.751	0.02094		0.751	0.01346		0.751	0.00463		0.751	0.00268
0.752	0.00574		0.752	0.02076		0.752	0.01335		0.752	0.00459		0.752	0.00265
0.753	0.00577		0.753	0.02096		0.753	0.0134		0.753	0.00452		0.753	0.00261
0.754	0.00574		0.754	0.02098		0.754	0.01356		0.754	0.00474		0.754	0.00274
0.755	0.00573		0.755	0.02096		0.755	0.01343		0.755	0.00452		0.755	0.00261
0.756	0.00576		0.756	0.02096		0.756	0.01353		0.756	0.00461		0.756	0.00266
0.757	0.00569		0.757	0.02116		0.757	0.01345		0.757	0.00482		0.757	0.00278
0.758	0.00571		0.758	0.02106		0.758	0.01331		0.758	0.00448		0.758	0.00259
0.759	0.00567		0.759	0.0212		0.759	0.01356		0.759	0.00483		0.759	0.00279
0.76	0.0057		0.76	0.02116		0.76	0.01346		0.76	0.00468		0.76	0.00271
0.761	0.00567		0.761	0.02126		0.761	0.01344		0.761	0.00458		0.761	0.00265
0.762	0.00566		0.762	0.0212		0.762	0.0135		0.762	0.00488		0.762	0.00282
0.763	0.00563		0.763	0.0214		0.763	0.01344		0.763	0.00464		0.763	0.00268
0.764	0.00563		0.764	0.02134		0.764	0.01351		0.764	0.00484		0.764	0.0028
0.765	0.00558		0.765	0.02132		0.765	0.01338		0.765	0.00468		0.765	0.0027
0.766	0.00563		0.766	0.02132		0.766	0.01348		0.766	0.0047		0.766	0.00271
0.767	0.00559		0.767	0.02152		0.767	0.01357		0.767	0.00503		0.767	0.0029
0.768	0.00558		0.768	0.02138		0.768	0.0134		0.768	0.0046		0.768	0.00266
0.769	0.00554		0.769	0.02154		0.769	0.01362		0.769	0.00495		0.769	0.00286
0.77	0.00557		0.77	0.02162		0.77	0.01356		0.77	0.00487		0.77	0.00281
0.771	0.00553		0.771	0.02166		0.771	0.01339		0.771	0.00465		0.771	0.00268
0.772	0.00554		0.772	0.02172		0.772	0.01355		0.772	0.00515		0.772	0.00298
0.773	0.00553		0.773	0.02174		0.773	0.01353		0.773	0.00476		0.773	0.00275
0.774	0.00551		0.774	0.02166		0.774	0.01351		0.774	0.00491		0.774	0.00284
0.775	0.00548		0.775	0.02182		0.775	0.01357		0.775	0.00503		0.775	0.0029
0.776	0.00552		0.776	0.02174		0.776	0.01348		0.776	0.00486		0.776	0.00281
0.777	0.00548		0.777	0.02192		0.777	0.01352		0.777	0.00501		0.777	0.00289
0.778	0.00548		0.778	0.02178		0.778	0.01358		0.778	0.00482		0.778	0.00279
0.779	0.00545		0.779	0.02194		0.779	0.01344		0.779	0.0051		0.779	0.00295
0.78	0.00546		0.78	0.02192		0.78	0.01372		0.78	0.00494		0.78	0.00285
0.781	0.00545		0.781	0.022		0.781	0.01341		0.781	0.00488		0.781	0.00282
0.782	0.00541		0.782	0.02208		0.782	0.01368		0.782	0.00519		0.782	0.003
0.783	0.00548		0.783	0.0222		0.783	0.01364		0.783	0.00496		0.783	0.00286
0.784	0.00542		0.784	0.022		0.784	0.01349		0.784	0.00505		0.784	0.00292
0.785	0.0054		0.785	0.0222		0.785	0.01352		0.785	0.00514		0.785	0.00297
0.786	0.00543		0.786	0.02216		0.786	0.01365		0.786	0.00503		0.786	0.00291
0.787	0.00539		0.787	0.02228		0.787	0.01339		0.787	0.00518		0.787	0.00299
0.788	0.00542		0.788	0.02232		0.788	0.01363		0.788	0.00508		0.788	0.00294
0.789	0.00537		0.789	0.02246		0.789	0.01358		0.789	0.0052		0.789	0.003
0.79	0.0054		0.79	0.02242		0.79	0.01359		0.79	0.00507		0.79	0.00293
0.791	0.00538		0.791	0.02246		0.791	0.01363		0.791	0.0051		0.791	0.00295
0.792	0.00539		0.792	0.0225		0.792	0.0136		0.792	0.00535		0.792	0.00309
0.793	0.00539		0.793	0.02266		0.793	0.01359		0.793	0.00491		0.793	0.00283
0.794	0.00535		0.794	0.02254		0.794	0.0137		0.794	0.0054		0.794	0.00312
0.795	0.00532		0.795	0.02286		0.795	0.01376		0.795	0.00537		0.795	0.0031
0.796	0.00536		0.796	0.02276		0.796	0.01386		0.796	0.00503		0.796	0.00291
0.797	0.00534		0.797	0.02262		0.797	0.01357		0.797	0.00544		0.797	0.00315
0.798	0.00539		0.798	0.02264		0.798	0.01366		0.798	0.00512		0.798	0.00296
0.799	0.00533		0.799	0.02282		0.799	0.01377		0.799	0.00534		0.799	0.00309
0.8	0.00533		0.8	0.02274		0.8	0.01357		0.8	0.00542		0.8	0.00313
0.801	0.00535		0.801	0.02294		0.801	0.01369		0.801	0.00507		0.801	0.00293
0.802	0.00531		0.802	0.02284		0.802	0.01382		0.802	0.00566		0.802	0.00327
0.803	0.0053		0.803	0.02292		0.803	0.01365		0.803	0.00506		0.803	0.00293
0.804	0.00532		0.804	0.02302		0.804	0.01388		0.804	0.00547		0.804	0.00316
0.805	0.00525		0.805	0.02316		0.805	0.01369		0.805	0.0056		0.805	0.00324
0.806	0.00533		0.806	0.02316		0.806	0.01368		0.806	0.00505		0.806	0.00292
0.807	0.00529		0.807	0.02328		0.807	0.01373		0.807	0.00574		0.807	0.00331
0.808	0.00532		0.808	0.0233		0.808	0.01386		0.808	0.00541		0.808	0.00313
0.809	0.0053		0.809	0.02348		0.809	0.01374		0.809	0.00537		0.809	0.0031
0.81	0.0053		0.81	0.02336		0.81	0.01378		0.81	0.00569		0.81	0.00329
0.811	0.00529		0.811	0.02352		0.811	0.01379		0.811	0.0052		0.811	0.003
0.812	0.00526		0.812	0.02352		0.812	0.01395		0.812	0.00587		0.812	0.00339
0.813	0.00524		0.813	0.02362		0.813	0.01374		0.813	0.00528		0.813	0.00305
0.814	0.00526		0.814	0.02358		0.814	0.0139		0.814	0.00559		0.814	0.00323
0.815	0.00527		0.815	0.0238		0.815	0.01398		0.815	0.00585		0.815	0.00338
0.816	0.00529		0.816	0.02358		0.816	0.01376		0.816	0.00521		0.816	0.00301
0.817	0.00524		0.817	0.02376		0.817	0.01389		0.817	0.0058		0.817	0.00335
0.818	0.00529		0.818	0.0238		0.818	0.01395		0.818	0.00568		0.818	0.00328
0.819	0.00522		0.819	0.02396		0.819	0.01383		0.819	0.00542		0.819	0.00313
0.82	0.00527		0.82	0.02412		0.82	0.01401		0.82	0.00598		0.82	0.00346
0.821	0.00524		0.821	0.02426		0.821	0.01398		0.821	0.00542		0.821	0.00313
0.822	0.00524		0.822	0.02408		0.822	0.0139		0.822	0.00596		0.822	0.00344
0.823	0.00526		0.823	0.02422		0.823	0.01402		0.823	0.00542		0.823	0.00313
0.824	0.00525		0.824	0.02412		0.824	0.01393		0.824	0.00586		0.824	0.00338
0.825	0.00525		0.825	0.0243		0.825	0.01398		0.825	0.00588		0.825	0.00339
0.826	0.0053		0.826	0.02418		0.826	0.01409		0.826	0.00556		0.826	0.00321
0.827	0.00523		0.827	0.0244		0.827	0.014		0.827	0.00604		0.827	0.00349
0.828	0.00529		0.828	0.0244		0.828	0.01408		0.828	0.00579		0.828	0.00335
0.829	0.00524		0.829	0.02448		0.829	0.01396		0.829	0.00557		0.829	0.00322
0.83	0.00525		0.83	0.02454		0.83	0.01411		0.83	0.00611		0.83	0.00353
0.831	0.00526		0.831	0.02468		0.831	0.0141		0.831	0.00568		0.831	0.00328
0.832	0.00522		0.832	0.02452		0.832	0.01403		0.832	0.00606		0.832	0.0035
0.833	0.00528		0.833	0.02482		0.833	0.01418		0.833	0.00571		0.833	0.0033
0.834	0.00534		0.834	0.02476		0.834	0.01426		0.834	0.00604		0.834	0.00349
0.835	0.00522		0.835	0.02478		0.835	0.01401		0.835	0.00598		0.835	0.00346
0.836	0.00537		0.836	0.02482		0.836	0.01421		0.836	0.00563		0.836	0.00325
0.837	0.00526		0.837	0.02488		0.837	0.01416		0.837	0.00634		0.837	0.00367
0.838	0.00533		0.838	0.02486		0.838	0.01414		0.838	0.00579		0.838	0.00335
0.839	0.00531		0.839	0.02506		0.839	0.01423		0.839	0.0059		0.839	0.00341
0.84	0.0053		0.84	0.02504		0.84	0.01426		0.84	0.00654		0.84	0.00378
0.841	0.00535		0.841	0.02518		0.841	0.0142		0.841	0.0056		0.841	0.00324
0.842	0.00532		0.842	0.0252		0.842	0.01422		0.842	0.00641		0.842	0.0037
0.843	0.00529		0.843	0.0253		0.843	0.01433		0.843	0.00604		0.843	0.00349
0.844	0.00536		0.844	0.02532		0.844	0.01435		0.844	0.00601		0.844	0.00347
0.845	0.00526		0.845	0.0254		0.845	0.01424		0.845	0.0064		0.845	0.0037
0.846	0.00536		0.846	0.02548		0.846	0.01444		0.846	0.00594		0.846	0.00343
0.847	0.00532		0.847	0.02564		0.847	0.01444		0.847	0.00648		0.847	0.00374
0.848	0.00534		0.848	0.02558		0.848	0.01425		0.848	0.00615		0.848	0.00355
0.849	0.0054		0.849	0.02574		0.849	0.01437		0.849	0.00583		0.849	0.00337
0.85	0.00533		0.85	0.0257		0.85	0.01454		0.85	0.0069		0.85	0.00399
0.851	0.00538		0.851	0.02582		0.851	0.01426		0.851	0.00563		0.851	0.00325
0.852	0.00537		0.852	0.02588		0.852	0.01452		0.852	0.00665		0.852	0.00384
0.853	0.00534		0.853	0.02604		0.853	0.01442		0.853	0.00633		0.853	0.00366
0.854	0.00545		0.854	0.026		0.854	0.01445		0.854	0.00609		0.854	0.00352
0.855	0.00538		0.855	0.02606		0.855	0.01452		0.855	0.00649		0.855	0.00375
0.856	0.00551		0.856	0.02604		0.856	0.01454		0.856	0.00621		0.856	0.00359
0.857	0.00543		0.857	0.0262		0.857	0.01452		0.857	0.00641		0.857	0.0037
0.858	0.00545		0.858	0.0262		0.858	0.01465		0.858	0.00658		0.858	0.0038
0.859	0.00551		0.859	0.02638		0.859	0.01459		0.859	0.00612		0.859	0.00354
0.86	0.00545		0.86	0.02652		0.86	0.01472		0.86	0.00707		0.86	0.00409
0.861	0.00544		0.861	0.02662		0.861	0.01451		0.861	0.00581		0.861	0.00336
0.862	0.00553		0.862	0.0265		0.862	0.01467		0.862	0.00693		0.862	0.004
0.863	0.00546		0.863	0.02674		0.863	0.01475		0.863	0.0066		0.863	0.00381
0.864	0.00558		0.864	0.02666		0.864	0.01465		0.864	0.00631		0.864	0.00365
0.865	0.00547		0.865	0.02694		0.865	0.01478		0.865	0.00688		0.865	0.00397
0.866	0.00562		0.866	0.02688		0.866	0.01476		0.866	0.00642		0.866	0.00371
0.867	0.0056		0.867	0.02692		0.867	0.01466		0.867	0.0064		0.867	0.0037
0.868	0.00561		0.868	0.02698		0.868	0.0149		0.868	0.00701		0.868	0.00405
0.869	0.00568		0.869	0.0271		0.869	0.01479		0.869	0.00636		0.869	0.00367
0.87	0.00564		0.87	0.0271		0.87	0.0148		0.87	0.00707		0.87	0.00408
0.871	0.00565		0.871	0.02728		0.871	0.01491		0.871	0.00641		0.871	0.0037
0.872	0.00572		0.872	0.0274		0.872	0.015		0.872	0.00699		0.872	0.00404
0.873	0.00561		0.873	0.02748		0.873	0.01484		0.873	0.00663		0.873	0.00383
0.874	0.00572		0.874	0.02744		0.874	0.01495		0.874	0.00659		0.874	0.00381
0.875	0.00567		0.875	0.02762		0.875	0.01489		0.875	0.00716		0.875	0.00414
0.876	0.00577		0.876	0.02766		0.876	0.01506		0.876	0.00662		0.876	0.00382
0.877	0.0058		0.877	0.02774		0.877	0.0149		0.877	0.00677		0.877	0.00391
0.878	0.00572		0.878	0.02786		0.878	0.01511		0.878	0.00742		0.878	0.00429
0.879	0.00583		0.879	0.02806		0.879	0.01503		0.879	0.00607		0.879	0.00351
0.88	0.00581		0.88	0.02794		0.88	0.01505		0.88	0.00765		0.88	0.00442
0.881	0.00576		0.881	0.02822		0.881	0.0151		0.881	0.00666		0.881	0.00385
0.882	0.00593		0.882	0.02814		0.882	0.01524		0.882	0.00705		0.882	0.00407
0.883	0.00577		0.883	0.02824		0.883	0.01512		0.883	0.00728		0.883	0.00421
0.884	0.00594		0.884	0.0283		0.884	0.01526		0.884	0.0068		0.884	0.00393
0.885	0.00589		0.885	0.02842		0.885	0.01528		0.885	0.00718		0.885	0.00415
0.886	0.00589		0.886	0.02842		0.886	0.01525		0.886	0.00716		0.886	0.00414
0.887	0.00603		0.887	0.02858		0.887	0.01531		0.887	0.00705		0.887	0.00407
0.888	0.00597		0.888	0.0286		0.888	0.01534		0.888	0.00757		0.888	0.00437
0.889	0.006		0.889	0.0289		0.889	0.01528		0.889	0.00657		0.889	0.0038
0.89	0.00612		0.89	0.02894		0.89	0.01544		0.89	0.00782		0.89	0.00452
0.891	0.00597		0.891	0.02914		0.891	0.01537		0.891	0.00667		0.891	0.00386
0.892	0.00619		0.892	0.02914		0.892	0.01556		0.892	0.00755		0.892	0.00436
0.893	0.00604		0.893	0.02918		0.893	0.01535		0.893	0.0075		0.893	0.00433
0.894	0.0061		0.894	0.02922		0.894	0.0155		0.894	0.00688		0.894	0.00397
0.895	0.00626		0.895	0.02942		0.895	0.01557		0.895	0.00768		0.895	0.00444
0.896	0.00614		0.896	0.0294		0.896	0.01551		0.896	0.00729		0.896	0.00421
0.897	0.00626		0.897	0.02952		0.897	0.01569		0.897	0.0069		0.897	0.00399
0.898	0.00626		0.898	0.02964		0.898	0.01567		0.898	0.00809		0.898	0.00467
0.899	0.0062		0.899	0.02964		0.899	0.01554		0.899	0.00678		0.899	0.00391
0.9	0.00636		0.9	0.02976		0.9	0.01572		0.9	0.00806		0.9	0.00465
0.901	0.00624		0.901	0.02982		0.901	0.01561		0.901	0.00717		0.901	0.00414
0.902	0.00645		0.902	0.02978		0.902	0.01572		0.902	0.00769		0.902	0.00444
0.903	0.00642		0.903	0.03002		0.903	0.01584		0.903	0.00774		0.903	0.00447
0.904	0.0065		0.904	0.02996		0.904	0.01576		0.904	0.00726		0.904	0.0042
0.905	0.00659		0.905	0.03024		0.905	0.01575		0.905	0.00804		0.905	0.00465
0.906	0.0065		0.906	0.0302		0.906	0.01593		0.906	0.00753		0.906	0.00435
0.907	0.00661		0.907	0.03038		0.907	0.01588		0.907	0.00733		0.907	0.00423
0.908	0.00666		0.908	0.03044		0.908	0.01603		0.908	0.00855		0.908	0.00494
0.909	0.00654		0.909	0.03056		0.909	0.01588		0.909	0.00668		0.909	0.00386
0.91	0.00676		0.91	0.03052		0.91	0.01608		0.91	0.00868		0.91	0.00501
0.911	0.00662		0.911	0.0307		0.911	0.01607		0.911	0.00763		0.911	0.00441
0.912	0.00672		0.912	0.03064		0.912	0.01606		0.912	0.00768		0.912	0.00444
0.913	0.00677		0.913	0.03082		0.913	0.01611		0.913	0.00814		0.913	0.0047
0.914	0.00681		0.914	0.03082		0.914	0.01626		0.914	0.00772		0.914	0.00446
0.915	0.00693		0.915	0.03092		0.915	0.0161		0.915	0.00789		0.915	0.00456
0.916	0.00689		0.916	0.03098		0.916	0.01632		0.916	0.0082		0.916	0.00474
0.917	0.00701		0.917	0.0312		0.917	0.01626		0.917	0.00779		0.917	0.0045
0.918	0.0071		0.918	0.03114		0.918	0.01625		0.918	0.00864		0.918	0.00499
0.919	0.00707		0.919	0.03142		0.919	0.0163		0.919	0.00741		0.919	0.00428
0.92	0.00729		0.92	0.03132		0.92	0.01642		0.92	0.00898		0.92	0.00519
0.921	0.00714		0.921	0.03144		0.921	0.01647		0.921	0.00743		0.921	0.00429
0.922	0.00722		0.922	0.03148		0.922	0.01651		0.922	0.00834		0.922	0.00482
0.923	0.00729		0.923	0.03162		0.923	0.01655		0.923	0.0087		0.923	0.00503
0.924	0.0072		0.924	0.03168		0.924	0.01663		0.924	0.00777		0.924	0.00449
0.925	0.00735		0.925	0.03178		0.925	0.01648		0.925	0.00873		0.925	0.00505
0.926	0.00736		0.926	0.03196		0.926	0.01662		0.926	0.00856		0.926	0.00495
0.927	0.00739		0.927	0.0321		0.927	0.01673		0.927	0.00772		0.927	0.00446
0.928	0.00753		0.928	0.0321		0.928	0.01672		0.928	0.00951		0.928	0.0055
0.929	0.00736		0.929	0.03232		0.929	0.01677		0.929	0.00752		0.929	0.00434
0.93	0.00758		0.93	0.03218		0.93	0.01686		0.93	0.00934		0.93	0.00539
0.931	0.00755		0.931	0.03226		0.931	0.01675		0.931	0.00825		0.931	0.00477
0.932	0.00763		0.932	0.03232		0.932	0.01698		0.932	0.0086		0.932	0.00497
0.933	0.00781		0.933	0.0324		0.933	0.01683		0.933	0.00875		0.933	0.00506
0.934	0.00773		0.934	0.03248		0.934	0.01696		0.934	0.00826		0.934	0.00477
0.935	0.00793		0.935	0.0326		0.935	0.017		0.935	0.00903		0.935	0.00522
0.936	0.00796		0.936	0.0326		0.936	0.01718		0.936	0.00898		0.936	0.00519
0.937	0.00792		0.937	0.03286		0.937	0.01711		0.937	0.00814		0.937	0.0047
0.938	0.00819		0.938	0.03294		0.938	0.01722		0.938	0.01026		0.938	0.00593
0.939	0.008		0.939	0.03328		0.939	0.01722		0.939	0.00724		0.939	0.00418
0.94	0.00823		0.94	0.03338		0.94	0.01739		0.94	0.01004		0.94	0.0058
0.941	0.00822		0.941	0.03352		0.941	0.01719		0.941	0.00862		0.941	0.00498
0.942	0.00816		0.942	0.03358		0.942	0.01743		0.942	0.0085		0.942	0.00491
0.943	0.00847		0.943	0.03368		0.943	0.01741		0.943	0.01003		0.943	0.00579
0.944	0.00829		0.944	0.03364		0.944	0.01742		0.944	0.00855		0.944	0.00494
0.945	0.00843		0.945	0.03384		0.945	0.01747		0.945	0.00885		0.945	0.00511
0.946	0.00866		0.946	0.03396		0.946	0.01761		0.946	0.01001		0.946	0.00579
0.947	0.00846		0.947	0.03414		0.947	0.01752		0.947	0.00807		0.947	0.00467
0.948	0.00886		0.948	0.03412		0.948	0.01776		0.948	0.01056		0.948	0.0061
0.949	0.00873		0.949	0.03432		0.949	0.01776		0.949	0.00855		0.949	0.00494
0.95	0.00887		0.95	0.03416		0.95	0.01769		0.95	0.00992		0.95	0.00573
0.951	0.00904		0.951	0.03442		0.951	0.01782		0.951	0.00926		0.951	0.00535
0.952	0.00886		0.952	0.03444		0.952	0.0179		0.952	0.00931		0.952	0.00538
0.953	0.00917		0.953	0.03464		0.953	0.01787		0.953	0.01001		0.953	0.00578
0.954	0.00919		0.954	0.03478		0.954	0.01799		0.954	0.00932		0.954	0.00539
0.955	0.00916		0.955	0.03496		0.955	0.01802		0.955	0.00977		0.955	0.00564
0.956	0.00946		0.956	0.0348		0.956	0.01818		0.956	0.0104		0.956	0.00601
0.957	0.00926		0.957	0.03484		0.957	0.01802		0.957	0.00827		0.957	0.00478
0.958	0.00956		0.958	0.03498		0.958	0.01822		0.958	0.01149		0.958	0.00664
0.959	0.00951		0.959	0.03524		0.959	0.01823		0.959	0.00868		0.959	0.00501
0.96	0.00952		0.96	0.03514		0.96	0.01828		0.96	0.01031		0.96	0.00596
0.961	0.00981		0.961	0.03546		0.961	0.01841		0.961	0.0105		0.961	0.00607
0.962	0.0097		0.962	0.03554		0.962	0.01852		0.962	0.00936		0.962	0.00541
0.963	0.00994		0.963	0.03554		0.963	0.01838		0.963	0.0105		0.963	0.00607
0.964	0.01002		0.964	0.03578		0.964	0.01858		0.964	0.01031		0.964	0.00596
0.965	0.00995		0.965	0.03592		0.965	0.01858		0.965	0.00951		0.965	0.0055
0.966	0.01028		0.966	0.03596		0.966	0.01862		0.966	0.01127		0.966	0.00651
0.967	0.01015		0.967	0.03622		0.967	0.01873		0.967	0.00908		0.967	0.00525
0.968	0.01038		0.968	0.03634		0.968	0.01876		0.968	0.01172		0.968	0.00677
0.969	0.01052		0.969	0.0365		0.969	0.01882		0.969	0.00907		0.969	0.00524
0.97	0.01056		0.97	0.03662		0.97	0.01892		0.97	0.011		0.97	0.00636
0.971	0.01076		0.971	0.03678		0.971	0.01892		0.971	0.01062		0.971	0.00613
0.972	0.01071		0.972	0.03684		0.972	0.01911		0.972	0.00993		0.972	0.00574
0.973	0.01085		0.973	0.03696		0.973	0.019		0.973	0.01171		0.973	0.00677
0.974	0.01102		0.974	0.03706		0.974	0.01932		0.974	0.01054		0.974	0.00609
0.975	0.01093		0.975	0.0372		0.975	0.01919		0.975	0.0099		0.975	0.00572
0.976	0.01125		0.976	0.03716		0.976	0.01925		0.976	0.01256		0.976	0.00725
0.977	0.01124		0.977	0.03738		0.977	0.01934		0.977	0.00941		0.977	0.00544
0.978	0.01138		0.978	0.0376		0.978	0.01947		0.978	0.01218		0.978	0.00704
0.979	0.01147		0.979	0.03782		0.979	0.01938		0.979	0.01057		0.979	0.00611
0.98	0.01148		0.98	0.03788		0.98	0.01966		0.98	0.01145		0.98	0.00661
0.981	0.01174		0.981	0.03818		0.981	0.0196		0.981	0.01128		0.981	0.00652
0.982	0.01179		0.982	0.03824		0.982	0.01962		0.982	0.01086		0.982	0.00627
0.983	0.01199		0.983	0.03834		0.983	0.01969		0.983	0.01181		0.983	0.00683
0.984	0.01222		0.984	0.03846		0.984	0.01978		0.984	0.01137		0.984	0.00657
0.985	0.01213		0.985	0.03864		0.985	0.01976		0.985	0.01075		0.985	0.00621
0.986	0.01249		0.986	0.03874		0.986	0.02		0.986	0.01292		0.986	0.00746
0.987	0.01247		0.987	0.03916		0.987	0.02004		0.987	0.00941		0.987	0.00543
0.988	0.01256		0.988	0.03912		0.988	0.0202		0.988	0.01332		0.988	0.0077
0.989	0.01283		0.989	0.03928		0.989	0.02002		0.989	0.01123		0.989	0.00649
0.99	0.01275		0.99	0.03942		0.99	0.0203		0.99	0.01137		0.99	0.00657
0.991	0.01296		0.991	0.0396		0.991	0.02031		0.991	0.01295		0.991	0.00748
0.992	0.01313		0.992	0.0396		0.992	0.0203		0.992	0.01115		0.992	0.00644
0.993	0.01313		0.993	0.04008		0.993	0.02041		0.993	0.01205		0.993	0.00696
0.994	0.01359		0.994	0.04026		0.994	0.02061		0.994	0.01285		0.994	0.00742
0.995	0.01349		0.995	0.04036		0.995	0.02044		0.995	0.01128		0.995	0.00652
0.996	0.01375		0.996	0.0404		0.996	0.02076		0.996	0.01377		0.996	0.00795
0.997	0.01394		0.997	0.0406		0.997	0.02067		0.997	0.01077		0.997	0.00622
0.998	0.01381		0.998	0.0406		0.998	0.02084		0.998	0.01382		0.998	0.00798
0.999	0.01423		0.999	0.04082		0.999	0.02086		0.999	0.0117		0.999	0.00676
1	0.01425		1	0.04104		1	0.02143		1	0.01252		1	0.00724
1.001	0.01442		1.001	0.04094		1.001	0.02106		1.001	0.01359		1.001	0.00785
1.002	0.01481		1.002	0.04102		1.002	0.02118		1.002	0.01201		1.002	0.00694
1.003	0.01463		1.003	0.04112		1.003	0.02114		1.003	0.01293		1.003	0.00747
1.004	0.01508		1.004	0.04128		1.004	0.02139		1.004	0.01396		1.004	0.00807
1.005	0.01503		1.005	0.04146		1.005	0.02133		1.005	0.01185		1.005	0.00684
1.006	0.01524		1.006	0.04158		1.006	0.02152		1.006	0.01449		1.006	0.00837
1.007	0.01556		1.007	0.04178		1.007	0.02155		1.007	0.01216		1.007	0.00703
1.008	0.0154		1.008	0.04178		1.008	0.0216		1.008	0.01416		1.008	0.00818
1.009	0.01574		1.009	0.04188		1.009	0.02162		1.009	0.01293		1.009	0.00747
1.01	0.01582		1.01	0.04206		1.01	0.02194		1.01	0.0134		1.01	0.00774
1.011	0.01586		1.011	0.04218		1.011	0.02177		1.011	0.01443		1.011	0.00834
1.012	0.01643		1.012	0.0423		1.012	0.02208		1.012	0.01265		1.012	0.00731
1.013	0.01632		1.013	0.04248		1.013	0.02203		1.013	0.01383		1.013	0.00799
1.014	0.0167		1.014	0.04252		1.014	0.02213		1.014	0.01483		1.014	0.00857
1.015	0.01678		1.015	0.0428		1.015	0.02225		1.015	0.01219		1.015	0.00704
1.016	0.01692		1.016	0.04282		1.016	0.02238		1.016	0.01648		1.016	0.00952
1.017	0.01728		1.017	0.0429		1.017	0.02238		1.017	0.01265		1.017	0.00731
1.018	0.01727		1.018	0.043		1.018	0.02256		1.018	0.01496		1.018	0.00865
1.019	0.01758		1.019	0.04304		1.019	0.02258		1.019	0.01464		1.019	0.00846
1.02	0.01779		1.02	0.04316		1.02	0.02284		1.02	0.01394		1.02	0.00806
1.021	0.01773		1.021	0.04314		1.021	0.02263		1.021	0.01527		1.021	0.00882
1.022	0.01823		1.022	0.0434		1.022	0.023		1.022	0.01404		1.022	0.00811
1.023	0.01822		1.023	0.04388		1.023	0.02293		1.023	0.01504		1.023	0.00869
1.024	0.01844		1.024	0.04392		1.024	0.02309		1.024	0.01605		1.024	0.00927
1.025	0.01878		1.025	0.04416		1.025	0.02318		1.025	0.01284		1.025	0.00742
1.026	0.0188		1.026	0.04428		1.026	0.02343		1.026	0.01811		1.026	0.01046
1.027	0.0192		1.027	0.0446		1.027	0.02323		1.027	0.01307		1.027	0.00755
1.028	0.01933		1.028	0.04472		1.028	0.0236		1.028	0.01621		1.028	0.00936
1.029	0.01954		1.029	0.0448		1.029	0.02344		1.029	0.01632		1.029	0.00943
1.03	0.01998		1.03	0.04488		1.03	0.02372		1.03	0.01449		1.03	0.00837
1.031	0.0199		1.031	0.04506		1.031	0.02382		1.031	0.01645		1.031	0.0095
1.032	0.02049		1.032	0.04508		1.032	0.02397		1.032	0.01578		1.032	0.00911
1.033	0.02053		1.033	0.04542		1.033	0.02393		1.033	0.01536		1.033	0.00888
1.034	0.02071		1.034	0.04524		1.034	0.02416		1.034	0.01769		1.034	0.01022
1.035	0.02121		1.035	0.04558		1.035	0.02413		1.035	0.01448		1.035	0.00837
1.036	0.02116		1.036	0.0458		1.036	0.02438		1.036	0.01861		1.036	0.01075
1.037	0.02158		1.037	0.04608		1.037	0.02432		1.037	0.01416		1.037	0.00818
1.038	0.02179		1.038	0.04622		1.038	0.02472		1.038	0.01765		1.038	0.0102
1.039	0.02188		1.039	0.04632		1.039	0.02471		1.039	0.01722		1.039	0.00995
1.04	0.02241		1.04	0.0465		1.04	0.02479		1.04	0.01598		1.04	0.00923
1.041	0.02223		1.041	0.04684		1.041	0.02488		1.041	0.01829		1.041	0.01057
1.042	0.02274		1.042	0.04692		1.042	0.02504		1.042	0.01728		1.042	0.00998
1.043	0.02294		1.043	0.04706		1.043	0.025		1.043	0.01599		1.043	0.00924
1.044	0.02289		1.044	0.04724		1.044	0.0254		1.044	0.01939		1.044	0.01121
1.045	0.02357		1.045	0.04748		1.045	0.0254		1.045	0.01569		1.045	0.00907
1.046	0.02361		1.046	0.04758		1.046	0.02549		1.046	0.01945		1.046	0.01124
1.047	0.02397		1.047	0.048		1.047	0.0256		1.047	0.01652		1.047	0.00954
1.048	0.02437		1.048	0.04804		1.048	0.02581		1.048	0.01858		1.048	0.01074
1.049	0.02432		1.049	0.04802		1.049	0.02576		1.049	0.0182		1.049	0.01051
1.05	0.02495		1.05	0.04808		1.05	0.02619		1.05	0.01708		1.05	0.00987
1.051	0.02492		1.051	0.0484		1.051	0.02615		1.051	0.01945		1.051	0.01124
1.052	0.02534		1.052	0.04882		1.052	0.02645		1.052	0.0184		1.052	0.01063
1.053	0.0258		1.053	0.04918		1.053	0.02631		1.053	0.0173		1.053	0.00999
1.054	0.02573		1.054	0.04922		1.054	0.02658		1.054	0.02147		1.054	0.0124
1.055	0.02633		1.055	0.04948		1.055	0.02681		1.055	0.01664		1.055	0.00961
1.056	0.02651		1.056	0.04958		1.056	0.02679		1.056	0.02044		1.056	0.01181
1.057	0.02659		1.057	0.0498		1.057	0.02688		1.057	0.0187		1.057	0.01081
1.058	0.02725		1.058	0.05022		1.058	0.02729		1.058	0.01906		1.058	0.01101
1.059	0.02716		1.059	0.05048		1.059	0.02709		1.059	0.02028		1.059	0.01171
1.06	0.0277		1.06	0.0507		1.06	0.02762		1.06	0.01928		1.06	0.01114
1.061	0.0279		1.061	0.0509		1.061	0.02756		1.061	0.02083		1.061	0.01204
1.062	0.02815		1.062	0.05112		1.062	0.02783		1.062	0.02047		1.062	0.01183
1.063	0.02871		1.063	0.05136		1.063	0.02786		1.063	0.01873		1.063	0.01082
1.064	0.02863		1.064	0.05174		1.064	0.02818		1.064	0.02288		1.064	0.01322
1.065	0.02912		1.065	0.05194		1.065	0.0282		1.065	0.01815		1.065	0.01049
1.066	0.02956		1.066	0.05208		1.066	0.02849		1.066	0.02277		1.066	0.01315
1.067	0.02962		1.067	0.0524		1.067	0.02847		1.067	0.02089		1.067	0.01207
1.068	0.03022		1.068	0.05256		1.068	0.02879		1.068	0.02093		1.068	0.01209
1.069	0.0303		1.069	0.05282		1.069	0.02878		1.069	0.02212		1.069	0.01278
1.07	0.03078		1.07	0.05296		1.07	0.0292		1.07	0.02123		1.07	0.01226
1.071	0.03111		1.071	0.05342		1.071	0.02923		1.071	0.02176		1.071	0.01257
1.072	0.03134		1.072	0.05342		1.072	0.02944		1.072	0.02285		1.072	0.0132
1.073	0.032		1.073	0.05388		1.073	0.02956		1.073	0.0204		1.073	0.01179
1.074	0.03212		1.074	0.05396		1.074	0.02992		1.074	0.02536		1.074	0.01465
1.075	0.03246		1.075	0.05432		1.075	0.02983		1.075	0.01919		1.075	0.01109
1.076	0.03299		1.076	0.0546		1.076	0.03036		1.076	0.02409		1.076	0.01392
1.077	0.03293		1.077	0.0549		1.077	0.03034		1.077	0.02342		1.077	0.01353
1.078	0.03359		1.078	0.0551		1.078	0.03057		1.078	0.02165		1.078	0.01251
1.079	0.03376		1.079	0.05536		1.079	0.03074		1.079	0.02481		1.079	0.01433
1.08	0.03404		1.08	0.05554		1.08	0.031		1.08	0.02312		1.08	0.01336
1.081	0.03462		1.081	0.05574		1.081	0.03114		1.081	0.02303		1.081	0.01331
1.082	0.03457		1.082	0.05588		1.082	0.03145		1.082	0.02557		1.082	0.01477
1.083	0.03524		1.083	0.05626		1.083	0.03156		1.083	0.02162		1.083	0.01249
1.084	0.03553		1.084	0.05644		1.084	0.03195		1.084	0.02723		1.084	0.01573
1.085	0.03565		1.085	0.05678		1.085	0.03198		1.085	0.02219		1.085	0.01282
1.086	0.03658		1.086	0.05702		1.086	0.03248		1.086	0.02598		1.086	0.01501
1.087	0.03641		1.087	0.05742		1.087	0.03246		1.087	0.02585		1.087	0.01493
1.088	0.03705		1.088	0.05768		1.088	0.03279		1.088	0.02365		1.088	0.01367
1.089	0.03747		1.089	0.0581		1.089	0.033		1.089	0.027		1.089	0.0156
1.09	0.03749		1.09	0.05824		1.09	0.03349		1.09	0.02587		1.09	0.01495
1.091	0.0383		1.091	0.05826		1.091	0.03345		1.091	0.02462		1.091	0.01423
1.092	0.03829		1.092	0.05848		1.092	0.03401		1.092	0.02841		1.092	0.01641
1.093	0.03886		1.093	0.05894		1.093	0.034		1.093	0.0243		1.093	0.01404
1.094	0.03943		1.094	0.0592		1.094	0.03438		1.094	0.02926		1.094	0.01691
1.095	0.03942		1.095	0.05944		1.095	0.03458		1.095	0.02435		1.095	0.01407
1.096	0.04036		1.096	0.05972		1.096	0.03502		1.096	0.02785		1.096	0.01609
1.097	0.04039		1.097	0.06016		1.097	0.03516		1.097	0.02845		1.097	0.01644
1.098	0.04077		1.098	0.06058		1.098	0.03568		1.098	0.02596		1.098	0.015
1.099	0.04136		1.099	0.0612		1.099	0.03571		1.099	0.02933		1.099	0.01695
1.1	0.04144		1.1	0.06146		1.1	0.03642		1.1	0.02903		1.1	0.01677
1.101	0.0421		1.101	0.06182		1.101	0.03636		1.101	0.02582		1.101	0.01492
1.102	0.04235		1.102	0.06218		1.102	0.03704		1.102	0.03219		1.102	0.0186
1.103	0.04277		1.103	0.06274		1.103	0.03727		1.103	0.02668		1.103	0.01541
1.104	0.04344		1.104	0.0624		1.104	0.03753		1.104	0.03141		1.104	0.01815
1.105	0.0434		1.105	0.06262		1.105	0.03785		1.105	0.0291		1.105	0.01681
1.106	0.04429		1.106	0.06304		1.106	0.03837		1.106	0.03028		1.106	0.01749
1.107	0.04447		1.107	0.06364		1.107	0.03857		1.107	0.03145		1.107	0.01817
1.108	0.04472		1.108	0.0639		1.108	0.0391		1.108	0.02905		1.108	0.01679
1.109	0.04557		1.109	0.06446		1.109	0.03936		1.109	0.03159		1.109	0.01825
1.11	0.04548		1.11	0.06496		1.11	0.03985		1.11	0.03224		1.11	0.01863
1.111	0.04612		1.111	0.06532		1.111	0.0402		1.111	0.02919		1.111	0.01687
1.112	0.04664		1.112	0.06558		1.112	0.04072		1.112	0.03535		1.112	0.02043
1.113	0.04674		1.113	0.06624		1.113	0.04096		1.113	0.03042		1.113	0.01757
1.114	0.04762		1.114	0.06652		1.114	0.0416		1.114	0.03406		1.114	0.01968
1.115	0.0476		1.115	0.0672		1.115	0.042		1.115	0.03325		1.115	0.01921
1.116	0.04838		1.116	0.06778		1.116	0.0426		1.116	0.0333		1.116	0.01924
1.117	0.04895		1.117	0.06818		1.117	0.04284		1.117	0.03475		1.117	0.02008
1.118	0.04892		1.118	0.06876		1.118	0.0436		1.118	0.03369		1.118	0.01947
1.119	0.0499		1.119	0.06934		1.119	0.044		1.119	0.03542		1.119	0.02047
1.12	0.04996		1.12	0.06962		1.12	0.04452		1.12	0.03602		1.12	0.02081
1.121	0.05048		1.121	0.07038		1.121	0.04508		1.121	0.03314		1.121	0.01915
1.122	0.0511		1.122	0.07096		1.122	0.0458		1.122	0.03912		1.122	0.0226
1.123	0.0511		1.123	0.07134		1.123	0.046		1.123	0.0333		1.123	0.01924
1.124	0.05211		1.124	0.072		1.124	0.04684		1.124	0.03826		1.124	0.02211
1.125	0.05209		1.125	0.07266		1.125	0.0472		1.125	0.03708		1.125	0.02143
1.126	0.0527		1.126	0.07296		1.126	0.048		1.126	0.03662		1.126	0.02116
1.127	0.05333		1.127	0.07368		1.127	0.0486		1.127	0.03888		1.127	0.02247
1.128	0.05324		1.128	0.07422		1.128	0.04952		1.128	0.0378		1.128	0.02184
1.129	0.05414		1.129	0.07458		1.129	0.04992		1.129	0.03787		1.129	0.02188
1.13	0.05445		1.13	0.07526		1.13	0.05068		1.13	0.04062		1.13	0.02347
1.131	0.05478		1.131	0.07612		1.131	0.05124		1.131	0.03787		1.131	0.02188
1.132	0.05573		1.132	0.07664		1.132	0.05224		1.132	0.04255		1.132	0.02459
1.133	0.05575		1.133	0.07728		1.133	0.05268		1.133	0.03812		1.133	0.02203
1.134	0.0566		1.134	0.0779		1.134	0.05368		1.134	0.04299		1.134	0.02484
1.135	0.057		1.135	0.07892		1.135	0.05436		1.135	0.04124		1.135	0.02383
1.136	0.05722		1.136	0.07942		1.136	0.05516		1.136	0.0417		1.136	0.02409
1.137	0.05821		1.137	0.08012		1.137	0.05596		1.137	0.04449		1.137	0.02571
1.138	0.05816		1.138	0.08102		1.138	0.057		1.138	0.04285		1.138	0.02476
1.139	0.05879		1.139	0.08206		1.139	0.0576		1.139	0.04336		1.139	0.02505
1.14	0.0595		1.14	0.08274		1.14	0.0588		1.14	0.04733		1.14	0.02735
1.141	0.0595		1.141	0.08354		1.141	0.05956		1.141	0.04251		1.141	0.02456
1.142	0.06036		1.142	0.08418		1.142	0.06064		1.142	0.0489		1.142	0.02825
1.143	0.06062		1.143	0.08516		1.143	0.06148		1.143	0.04562		1.143	0.02636
1.144	0.06111		1.144	0.08602		1.144	0.0626		1.144	0.04846		1.144	0.028
1.145	0.0618		1.145	0.08692		1.145	0.06356		1.145	0.04846		1.145	0.028
1.146	0.06189		1.146	0.08784		1.146	0.06476		1.146	0.04858		1.146	0.02807
1.147	0.06266		1.147	0.08894		1.147	0.06576		1.147	0.05065		1.147	0.02927
1.148	0.06282		1.148	0.08972		1.148	0.06716		1.148	0.05056		1.148	0.02921
1.149	0.06312		1.149	0.09074		1.149	0.06792		1.149	0.05132		1.149	0.02965
1.15	0.06416		1.15	0.09158		1.15	0.06952		1.15	0.0546		1.15	0.03155
1.151	0.06403		1.151	0.09252		1.151	0.07048		1.151	0.05022		1.151	0.02901
1.152	0.06494		1.152	0.09352		1.152	0.07196		1.152	0.05755		1.152	0.03325
1.153	0.06553		1.153	0.09462		1.153	0.07316		1.153	0.0528		1.153	0.03051
1.154	0.06574		1.154	0.09554		1.154	0.07464		1.154	0.05705		1.154	0.03296
1.155	0.06687		1.155	0.09662		1.155	0.07572		1.155	0.05795		1.155	0.03348
1.156	0.06663		1.156	0.09784		1.156	0.0774		1.156	0.057		1.156	0.03293
1.157	0.06751		1.157	0.09884		1.157	0.07868		1.157	0.05949		1.157	0.03437
1.158	0.06817		1.158	0.09976		1.158	0.08032		1.158	0.06021		1.158	0.03479
1.159	0.06794		1.159	0.10084		1.159	0.08168		1.159	0.05963		1.159	0.03445
1.16	0.0693		1.16	0.10212		1.16	0.08348		1.16	0.06355		1.16	0.03672
1.161	0.06908		1.161	0.10352		1.161	0.08472		1.161	0.06108		1.161	0.03529
1.162	0.06975		1.162	0.10458		1.162	0.08672		1.162	0.06702		1.162	0.03872
1.163	0.07048		1.163	0.10594		1.163	0.08816		1.163	0.06316		1.163	0.03649
1.164	0.0704		1.164	0.10722		1.164	0.09032		1.164	0.06796		1.164	0.03927
1.165	0.07159		1.165	0.10854		1.165	0.09164		1.165	0.06787		1.165	0.03921
1.166	0.07164		1.166	0.10978		1.166	0.09392		1.166	0.06856		1.166	0.03961
1.167	0.07226		1.167	0.1112		1.167	0.0958		1.167	0.07158		1.167	0.04136
1.168	0.07325		1.168	0.11242		1.168	0.09768		1.168	0.07237		1.168	0.04181
1.169	0.0729		1.169	0.11402		1.169	0.09952		1.169	0.0714		1.169	0.04125
1.17	0.07416		1.17	0.11524		1.17	0.10184		1.17	0.07756		1.17	0.04481
1.171	0.07448		1.171	0.11676		1.171	0.1036		1.171	0.07325		1.171	0.04232
1.172	0.07458		1.172	0.11844		1.172	0.10612		1.172	0.08008		1.172	0.04627
1.173	0.07577		1.173	0.12016		1.173	0.10812		1.173	0.07908		1.173	0.04569
1.174	0.07556		1.174	0.12158		1.174	0.11048		1.174	0.08128		1.174	0.04696
1.175	0.07651		1.175	0.12322		1.175	0.11264		1.175	0.08308		1.175	0.048
1.176	0.07698		1.176	0.12452		1.176	0.11532		1.176	0.08388		1.176	0.04847
1.177	0.07722		1.177	0.12624		1.177	0.11756		1.177	0.0861		1.177	0.04975
1.178	0.07848		1.178	0.1277		1.178	0.12028		1.178	0.08836		1.178	0.05105
1.179	0.07838		1.179	0.12936		1.179	0.1228		1.179	0.08778		1.179	0.05072
1.18	0.07931		1.18	0.13104		1.18	0.12548		1.18	0.09498		1.18	0.05488
1.181	0.08005		1.181	0.13276		1.181	0.128		1.181	0.08954		1.181	0.05173
1.182	0.0801		1.182	0.13436		1.182	0.13076		1.182	0.09757		1.182	0.05637
1.183	0.08117		1.183	0.13624		1.183	0.13368		1.183	0.09616		1.183	0.05556
1.184	0.08116		1.184	0.13812		1.184	0.13656		1.184	0.09828		1.184	0.05679
1.185	0.08183		1.185	0.1398		1.185	0.13928		1.185	0.10292		1.185	0.05947
1.186	0.08256		1.186	0.14136		1.186	0.1424		1.186	0.10283		1.186	0.05941
1.187	0.08254		1.187	0.14354		1.187	0.14504		1.187	0.10484		1.187	0.06057
1.188	0.08396		1.188	0.14528		1.188	0.14844		1.188	0.10989		1.188	0.06349
1.189	0.08392		1.189	0.14742		1.189	0.15132		1.189	0.10756		1.189	0.06215
1.19	0.08439		1.19	0.14932		1.19	0.1548		1.19	0.11536		1.19	0.06665
1.191	0.08541		1.191	0.15144		1.191	0.158		1.191	0.11273		1.191	0.06513
1.192	0.08508		1.192	0.15354		1.192	0.16156		1.192	0.11958		1.192	0.06909
1.193	0.08625		1.193	0.1556		1.193	0.1648		1.193	0.11811		1.193	0.06824
1.194	0.08635		1.194	0.1575		1.194	0.1684		1.194	0.12166		1.194	0.07029
1.195	0.08685		1.195	0.15958		1.195	0.17196		1.195	0.12547		1.195	0.07249
1.196	0.08783		1.196	0.16166		1.196	0.17584		1.196	0.12593		1.196	0.07276
1.197	0.08758		1.197	0.16382		1.197	0.17928		1.197	0.13008		1.197	0.07516
1.198	0.08884		1.198	0.16604		1.198	0.1834		1.198	0.1347		1.198	0.07783
1.199	0.08906		1.199	0.16794		1.199	0.1872		1.199	0.1317		1.199	0.07609
1.2	0.08934		1.2	0.17		1.2	0.19108		1.2	0.14188		1.2	0.08197
1.201	0.09044		1.201	0.17232		1.201	0.195		1.201	0.13892		1.201	0.08027
1.202	0.09034		1.202	0.17448		1.202	0.19944		1.202	0.14543		1.202	0.08403
1.203	0.09131		1.203	0.17678		1.203	0.20332		1.203	0.14755		1.203	0.08525
1.204	0.09174		1.204	0.1794		1.204	0.20784		1.204	0.15002		1.204	0.08668
1.205	0.09192		1.205	0.18192		1.205	0.21212		1.205	0.15381		1.205	0.08887
1.206	0.09321		1.206	0.18406		1.206	0.21652		1.206	0.15642		1.206	0.09037
1.207	0.09302		1.207	0.18656		1.207	0.22072		1.207	0.15988		1.207	0.09237
1.208	0.09401		1.208	0.18874		1.208	0.22544		1.208	0.16592		1.208	0.09587
1.209	0.0947		1.209	0.1912		1.209	0.22992		1.209	0.16378		1.209	0.09463
1.21	0.09466		1.21	0.19348		1.21	0.23472		1.21	0.1743		1.21	0.10071
1.211	0.09596		1.211	0.19606		1.211	0.2392		1.211	0.17072		1.211	0.09864
1.212	0.09571		1.212	0.19856		1.212	0.24432		1.212	0.17718		1.212	0.10237
1.213	0.09645		1.213	0.201		1.213	0.24876		1.213	0.18212		1.213	0.10523
1.214	0.09732		1.214	0.2034		1.214	0.25416		1.214	0.18277		1.214	0.1056
1.215	0.09696		1.215	0.2062		1.215	0.259		1.215	0.18861		1.215	0.10897
1.216	0.09847		1.216	0.2088		1.216	0.2642		1.216	0.19214		1.216	0.11101
1.217	0.09847		1.217	0.2114		1.217	0.26924		1.217	0.19334		1.217	0.11171
1.218	0.09901		1.218	0.2138		1.218	0.27492		1.218	0.20093		1.218	0.11609
1.219	0.1		1.219	0.2166		1.219	0.27976		1.219	0.19938		1.219	0.1152
1.22	0.09999		1.22	0.2194		1.22	0.28544		1.22	0.20954		1.22	0.12107
1.221	0.1012		1.221	0.2218		1.221	0.29068		1.221	0.20728		1.221	0.11976
1.222	0.1013		1.222	0.2244		1.222	0.29652		1.222	0.21448		1.222	0.12392
1.223	0.1017		1.223	0.2274		1.223	0.30204		1.223	0.21925		1.223	0.12668
1.224	0.1026		1.224	0.2298		1.224	0.30788		1.224	0.21918		1.224	0.12664
1.225	0.1024		1.225	0.2326		1.225	0.31336		1.225	0.22685		1.225	0.13107
1.226	0.1033		1.226	0.2354		1.226	0.31948		1.226	0.22989		1.226	0.13283
1.227	0.1039		1.227	0.238		1.227	0.32496		1.227	0.23047		1.227	0.13316
1.228	0.1042		1.228	0.2406		1.228	0.33132		1.228	0.24046		1.228	0.13893
1.229	0.1052		1.229	0.2434		1.229	0.33688		1.229	0.23908		1.229	0.13813
1.23	0.1051		1.23	0.2464		1.23	0.3432		1.23	0.24808		1.23	0.14333
1.231	0.1061		1.231	0.249		1.231	0.34928		1.231	0.24831		1.231	0.14347
1.232	0.1066		1.232	0.252		1.232	0.35552		1.232	0.25454		1.232	0.14707
1.233	0.1067		1.233	0.2548		1.233	0.36164		1.233	0.25777		1.233	0.14893
1.234	0.1082		1.234	0.2574		1.234	0.36816		1.234	0.26146		1.234	0.15107
1.235	0.108		1.235	0.2606		1.235	0.37408		1.235	0.26792		1.235	0.1548
1.236	0.1087		1.236	0.2636		1.236	0.38072		1.236	0.27162		1.236	0.15693
1.237	0.1096		1.237	0.2666		1.237	0.38704		1.237	0.27369		1.237	0.15813
1.238	0.1094		1.238	0.2694		1.238	0.39356		1.238	0.28269		1.238	0.16333
1.239	0.1109		1.239	0.2724		1.239	0.4		1.239	0.28038		1.239	0.162
1.24	0.1106		1.24	0.275		1.24	0.4068		1.24	0.291		1.24	0.16813
1.241	0.1114		1.241	0.2782		1.241	0.4132		1.241	0.29215		1.241	0.1688
1.242	0.1123		1.242	0.281		1.242	0.4204		1.242	0.29746		1.242	0.17187
1.243	0.1119		1.243	0.2838		1.243	0.4272		1.243	0.30231		1.243	0.17467
1.244	0.1134		1.244	0.2868		1.244	0.4344		1.244	0.30531		1.244	0.1764
1.245	0.1134		1.245	0.2896		1.245	0.4408		1.245	0.31062		1.245	0.17947
1.246	0.1139		1.246	0.2926		1.246	0.448		1.246	0.31592		1.246	0.18253
1.247	0.115		1.247	0.2956		1.247	0.4548		1.247	0.318		1.247	0.18373
1.248	0.1147		1.248	0.2986		1.248	0.462		1.248	0.32769		1.248	0.18933
1.249	0.116		1.249	0.3016		1.249	0.4688		1.249	0.32423		1.249	0.18733
1.25	0.1161		1.25	0.3044		1.25	0.476		1.25	0.33623		1.25	0.19427
1.251	0.1164		1.251	0.3078		1.251	0.4832		1.251	0.33623		1.251	0.19427
1.252	0.1175		1.252	0.311		1.252	0.4908		1.252	0.34177		1.252	0.19747
1.253	0.1171		1.253	0.314		1.253	0.4976		1.253	0.35031		1.253	0.2024
1.254	0.1183		1.254	0.3172		1.254	0.5052		1.254	0.35008		1.254	0.20227
1.255	0.1188		1.255	0.3202		1.255	0.5124		1.255	0.35631		1.255	0.20587
1.256	0.1187		1.256	0.3232		1.256	0.52		1.256	0.36369		1.256	0.21013
1.257	0.1201		1.257	0.3262		1.257	0.5272		1.257	0.36185		1.257	0.20907
1.258	0.12		1.258	0.329		1.258	0.5348		1.258	0.37477		1.258	0.21653
1.259	0.1209		1.259	0.332		1.259	0.542		1.259	0.37223		1.259	0.21507
1.26	0.1215		1.26	0.335		1.26	0.55		1.26	0.38238		1.26	0.22093
1.261	0.1215		1.261	0.338		1.261	0.5572		1.261	0.38423		1.261	0.222
1.262	0.1229		1.262	0.341		1.262	0.5652		1.262	0.38908		1.262	0.2248
1.263	0.1225		1.263	0.3444		1.263	0.5724		1.263	0.39577		1.263	0.22867
1.264	0.1234		1.264	0.3474		1.264	0.5804		1.264	0.39738		1.264	0.2296
1.265	0.1244		1.265	0.3506		1.265	0.588		1.265	0.405		1.265	0.234
1.266	0.124		1.266	0.3536		1.266	0.596		1.266	0.41077		1.266	0.23733
1.267	0.1255		1.267	0.3568		1.267	0.6032		1.267	0.40915		1.267	0.2364
1.268	0.1255		1.268	0.3598		1.268	0.6116		1.268	0.42231		1.268	0.244
1.269	0.1259		1.269	0.363		1.269	0.6192		1.269	0.41792		1.269	0.24147
1.27	0.1269		1.27	0.3662		1.27	0.6272		1.27	0.42854		1.27	0.2476
1.271	0.1263		1.271	0.3694		1.271	0.6352		1.271	0.43246		1.271	0.24987
1.272	0.1279		1.272	0.3722		1.272	0.6432		1.272	0.43662		1.272	0.25227
1.273	0.1278		1.273	0.3756		1.273	0.6508		1.273	0.44215		1.273	0.25547
1.274	0.128		1.274	0.3784		1.274	0.6592		1.274	0.44469		1.274	0.25693
1.275	0.1296		1.275	0.3814		1.275	0.6668		1.275	0.44977		1.275	0.25987
1.276	0.129		1.276	0.3848		1.276	0.6752		1.276	0.45692		1.276	0.264
1.277	0.1304		1.277	0.3876		1.277	0.6828		1.277	0.45715		1.277	0.26413
1.278	0.1309		1.278	0.3904		1.278	0.6912		1.278	0.46962		1.278	0.27133
1.279	0.1308		1.279	0.3938		1.279	0.6988		1.279	0.46454		1.279	0.2684
1.28	0.132		1.28	0.397		1.28	0.7072		1.28	0.47562		1.28	0.2748
1.281	0.1315		1.281	0.4		1.281	0.7148		1.281	0.47954		1.281	0.27707
1.282	0.1327		1.282	0.403		1.282	0.7232		1.282	0.48162		1.282	0.27827
1.283	0.1332		1.283	0.4062		1.283	0.7312		1.283	0.49062		1.283	0.28347
1.284	0.133		1.284	0.4094		1.284	0.7396		1.284	0.49315		1.284	0.28493
1.285	0.1345		1.285	0.4124		1.285	0.7472		1.285	0.49569		1.285	0.2864
1.286	0.1343		1.286	0.4152		1.286	0.7556		1.286	0.50538		1.286	0.292
1.287	0.1352		1.287	0.4182		1.287	0.7636		1.287	0.50331		1.287	0.2908
1.288	0.1357		1.288	0.4212		1.288	0.772		1.288	0.516		1.288	0.29813
1.289	0.1356		1.289	0.4244		1.289	0.78		1.289	0.51277		1.289	0.29627
1.29	0.1369		1.29	0.4272		1.29	0.7884		1.29	0.52269		1.29	0.302
1.291	0.1368		1.291	0.4302		1.291	0.796		1.291	0.52592		1.291	0.30387
1.292	0.1375		1.292	0.4334		1.292	0.8048		1.292	0.52731		1.292	0.30467
1.293	0.1386		1.293	0.4362		1.293	0.8124		1.293	0.53677		1.293	0.31013
1.294	0.138		1.294	0.4392		1.294	0.8212		1.294	0.53838		1.294	0.31107
1.295	0.1394		1.295	0.4424		1.295	0.8292		1.295	0.54092		1.295	0.31253
1.296	0.1395		1.296	0.4452		1.296	0.8372		1.296	0.552		1.296	0.31893
1.297	0.1397		1.297	0.4484		1.297	0.8452		1.297	0.54877		1.297	0.31707
1.298	0.1408		1.298	0.4512		1.298	0.854		1.298	0.56077		1.298	0.324
1.299	0.1403		1.299	0.4542		1.299	0.8616		1.299	0.55985		1.299	0.32347
1.3	0.1416		1.3	0.4572		1.3	0.8704		1.3	0.56838		1.3	0.3284
1.301	0.1419		1.301	0.4604		1.301	0.878		1.301	0.57231		1.301	0.33067
1.302	0.1418		1.302	0.4634		1.302	0.8868		1.302	0.57508		1.302	0.33227
1.303	0.1435		1.303	0.4666		1.303	0.8944		1.303	0.58315		1.303	0.33693
1.304	0.1431		1.304	0.4692		1.304	0.9032		1.304	0.58546		1.304	0.33827
1.305	0.144		1.305	0.4724		1.305	0.9108		1.305	0.58754		1.305	0.33947
1.306	0.1451		1.306	0.4752		1.306	0.9196		1.306	0.59838		1.306	0.34573
1.307	0.1448		1.307	0.478		1.307	0.9276		1.307	0.59469		1.307	0.3436
1.308	0.1461		1.308	0.481		1.308	0.936		1.308	0.60646		1.308	0.3504
1.309	0.1458		1.309	0.484		1.309	0.944		1.309	0.606		1.309	0.35013
1.31	0.1465		1.31	0.4868		1.31	0.9524		1.31	0.61362		1.31	0.35453
1.311	0.1473		1.311	0.49		1.311	0.9604		1.311	0.61685		1.311	0.3564
1.312	0.1468		1.312	0.4928		1.312	0.9684		1.312	0.61846		1.312	0.35733
1.313	0.1483		1.313	0.4956		1.313	0.9764		1.313	0.62723		1.313	0.3624
1.314	0.1483		1.314	0.4984		1.314	0.9848		1.314	0.62977		1.314	0.36387
1.315	0.1488		1.315	0.5016		1.315	0.9928		1.315	0.63046		1.315	0.36427
1.316	0.1497		1.316	0.5046		1.316	1.0012		1.316	0.64362		1.316	0.37187
1.317	0.1493		1.317	0.5074		1.317	1.0088		1.317	0.63808		1.317	0.36867
1.318	0.1505		1.318	0.5098		1.318	1.0168		1.318	0.64915		1.318	0.37507
1.319	0.1506		1.319	0.5126		1.319	1.0248		1.319	0.64962		1.319	0.37533
1.32	0.1511		1.32	0.5156		1.32	1.0332		1.32	0.65446		1.32	0.37813
1.321	0.1523		1.321	0.5186		1.321	1.0408		1.321	0.65954		1.321	0.38107
1.322	0.1518		1.322	0.521		1.322	1.0488		1.322	0.66162		1.322	0.38227
1.323	0.1531		1.323	0.5242		1.323	1.0568		1.323	0.66946		1.323	0.3868
1.324	0.1532		1.324	0.527		1.324	1.0648		1.324	0.67246		1.324	0.38853
1.325	0.1532		1.325	0.53		1.325	1.0728		1.325	0.67246		1.325	0.38853
1.326	0.1547		1.326	0.5328		1.326	1.0808		1.326	0.68538		1.326	0.396
1.327	0.1543		1.327	0.536		1.327	1.0884		1.327	0.67985		1.327	0.3928
1.328	0.1554		1.328	0.5386		1.328	1.0964		1.328	0.69208		1.328	0.39987
1.329	0.1558		1.329	0.5414		1.329	1.104		1.329	0.69346		1.329	0.40067
1.33	0.1557		1.33	0.544		1.33	1.112		1.33	0.69785		1.33	0.4032
1.331	0.1573		1.331	0.5468		1.331	1.1196		1.331	0.70292		1.331	0.40613
1.332	0.1566		1.332	0.5496		1.332	1.128		1.332	0.70477		1.332	0.4072
1.333	0.1577		1.333	0.5522		1.333	1.1352		1.333	0.71169		1.333	0.4112
1.334	0.1584		1.334	0.5546		1.334	1.1432		1.334	0.717		1.334	0.41427
1.335	0.1581		1.335	0.5576		1.335	1.1508		1.335	0.71515		1.335	0.4132
1.336	0.1593		1.336	0.56		1.336	1.1588		1.336	0.72969		1.336	0.4216
1.337	0.1591		1.337	0.563		1.337	1.166		1.337	0.72138		1.337	0.4168
1.338	0.1599		1.338	0.565		1.338	1.174		1.338	0.73269		1.338	0.42333
1.339	0.1605		1.339	0.5678		1.339	1.1812		1.339	0.73523		1.339	0.4248
1.34	0.1603		1.34	0.5704		1.34	1.1892		1.34	0.73592		1.34	0.4252
1.341	0.1617		1.341	0.5734		1.341	1.1964		1.341	0.74446		1.341	0.43013
1.342	0.1613		1.342	0.576		1.342	1.2044		1.342	0.74469		1.342	0.43027
1.343	0.162		1.343	0.5786		1.343	1.2116		1.343	0.75046		1.343	0.4336
1.344	0.163		1.344	0.5806		1.344	1.2192		1.344	0.75669		1.344	0.4372
1.345	0.1628		1.345	0.5834		1.345	1.2268		1.345	0.753		1.345	0.43507
1.346	0.1642		1.346	0.5856		1.346	1.2344		1.346	0.76869		1.346	0.44413
1.347	0.1642		1.347	0.5884		1.347	1.2416		1.347	0.76062		1.347	0.43947
1.348	0.1646		1.348	0.591		1.348	1.2492		1.348	0.77192		1.348	0.446
1.349	0.1657		1.349	0.5934		1.349	1.2564		1.349	0.77631		1.349	0.44853
1.35	0.1653		1.35	0.5958		1.35	1.264		1.35	0.77562		1.35	0.44813
1.351	0.1667		1.351	0.5988		1.351	1.2712		1.351	0.78415		1.351	0.45307
1.352	0.1667		1.352	0.6016		1.352	1.2784		1.352	0.78531		1.352	0.45373
1.353	0.1671		1.353	0.604		1.353	1.2856		1.353	0.78785		1.353	0.4552
1.354	0.1685		1.354	0.6068		1.354	1.2932		1.354	0.79638		1.354	0.46013
1.355	0.1678		1.355	0.6096		1.355	1.3		1.355	0.79292		1.355	0.45813
1.356	0.1687		1.356	0.6118		1.356	1.3076		1.356	0.80654		1.356	0.466
1.357	0.1687		1.357	0.614		1.357	1.3144		1.357	0.79892		1.357	0.4616
1.358	0.1689		1.358	0.6166		1.358	1.3216		1.358	0.80908		1.358	0.46747
1.359	0.1702		1.359	0.619		1.359	1.3288		1.359	0.81208		1.359	0.4692
1.36	0.1696		1.36	0.622		1.36	1.3356		1.36	0.81115		1.36	0.46867
1.361	0.1712		1.361	0.6246		1.361	1.3424		1.361	0.82131		1.361	0.47453
1.362	0.1713		1.362	0.6268		1.362	1.3496		1.362	0.82292		1.362	0.47547
1.363	0.1712		1.363	0.6294		1.363	1.3564		1.363	0.82223		1.363	0.47507
1.364	0.1727		1.364	0.6318		1.364	1.3636		1.364	0.83354		1.364	0.4816
1.365	0.172		1.365	0.6344		1.365	1.37		1.365	0.82915		1.365	0.47907
1.366	0.173		1.366	0.6368		1.366	1.3772		1.366	0.84185		1.366	0.4864
1.367	0.1734		1.367	0.6388		1.367	1.3836		1.367	0.83746		1.367	0.48387
1.368	0.1732		1.368	0.641		1.368	1.3908		1.368	0.84715		1.368	0.48947
1.369	0.1748		1.369	0.6434		1.369	1.3972		1.369	0.84762		1.369	0.48973
1.37	0.174		1.37	0.646		1.37	1.404		1.37	0.84785		1.37	0.48987
1.371	0.1751		1.371	0.6484		1.371	1.4104		1.371	0.85754		1.371	0.49547
1.372	0.1756		1.372	0.6506		1.372	1.4176		1.372	0.85708		1.372	0.4952
1.373	0.1753		1.373	0.653		1.373	1.424		1.373	0.85892		1.373	0.49627
1.374	0.177		1.374	0.6556		1.374	1.4304		1.374	0.86908		1.374	0.50213
1.375	0.1767		1.375	0.6582		1.375	1.4372		1.375	0.86285		1.375	0.49853
1.376	0.1773		1.376	0.6604		1.376	1.4436		1.376	0.87531		1.376	0.50573
1.377	0.1781		1.377	0.6624		1.377	1.45		1.377	0.87162		1.377	0.5036
1.378	0.1779		1.378	0.6646		1.378	1.4568		1.378	0.88038		1.378	0.50867
1.379	0.1792		1.379	0.6668		1.379	1.4628		1.379	0.88154		1.379	0.50933
1.38	0.1788		1.38	0.6692		1.38	1.4692		1.38	0.88292		1.38	0.51013
1.381	0.1796		1.381	0.6714		1.381	1.4756		1.381	0.89238		1.381	0.5156
1.382	0.1805		1.382	0.6736		1.382	1.482		1.382	0.89008		1.382	0.51427
1.383	0.18		1.383	0.676		1.383	1.488		1.383	0.89331		1.383	0.51613
1.384	0.1809		1.384	0.6786		1.384	1.4948		1.384	0.90277		1.384	0.5216
1.385	0.1809		1.385	0.6806		1.385	1.5004		1.385	0.89446		1.385	0.5168
1.386	0.181		1.386	0.6824		1.386	1.5068		1.386	0.91015		1.386	0.52587
1.387	0.1824		1.387	0.6848		1.387	1.5128		1.387	0.90485		1.387	0.5228
1.388	0.1817		1.388	0.6866		1.388	1.5192		1.388	0.91085		1.388	0.52627
1.389	0.183		1.389	0.689		1.389	1.5252		1.389	0.91477		1.389	0.52853
1.39	0.1831		1.39	0.691		1.39	1.5316		1.39	0.91431		1.39	0.52827
1.391	0.1833		1.391	0.6932		1.391	1.5372		1.391	0.92077		1.391	0.532
1.392	0.185		1.392	0.6952		1.392	1.5432		1.392	0.92285		1.392	0.5332
1.393	0.1842		1.393	0.6972		1.393	1.5492		1.393	0.92446		1.393	0.53413
1.394	0.1854		1.394	0.6992		1.394	1.5556		1.394	0.93438		1.394	0.53987
1.395	0.1861		1.395	0.7012		1.395	1.5612		1.395	0.927		1.395	0.5356
1.396	0.1856		1.396	0.7036		1.396	1.5672		1.396	0.94177		1.396	0.54413
1.397	0.1875		1.397	0.7058		1.397	1.5728		1.397	0.93646		1.397	0.54107
1.398	0.1866		1.398	0.7076		1.398	1.5788		1.398	0.94362		1.398	0.5452
1.399	0.1877		1.399	0.7102		1.399	1.5844		1.399	0.94915		1.399	0.5484
1.4	0.1885		1.4	0.712		1.4	1.5904		1.4	0.94846		1.4	0.548
1.401	0.1875		1.401	0.7144		1.401	1.596		1.401	0.95308		1.401	0.55067
1.402	0.1897		1.402	0.7162		1.402	1.602		1.402	0.957		1.402	0.55293
1.403	0.1888		1.403	0.7184		1.403	1.6072		1.403	0.95631		1.403	0.55253
1.404	0.1893		1.404	0.7202		1.404	1.6132		1.404	0.96646		1.404	0.5584
1.405	0.1907		1.405	0.7222		1.405	1.6184		1.405	0.96208		1.405	0.55587
1.406	0.1894		1.406	0.7242		1.406	1.6244		1.406	0.975		1.406	0.56333
1.407	0.1915		1.407	0.7262		1.407	1.6296		1.407	0.96785		1.407	0.5592
1.408	0.191		1.408	0.7284		1.408	1.6352		1.408	0.97523		1.408	0.56347
1.409	0.1915		1.409	0.7306		1.409	1.6404		1.409	0.97938		1.409	0.56587
1.41	0.1929		1.41	0.7324		1.41	1.646		1.41	0.97546		1.41	0.5636
1.411	0.1918		1.411	0.7342		1.411	1.6516		1.411	0.98446		1.411	0.5688
1.412	0.1933		1.412	0.7362		1.412	1.6568		1.412	0.98723		1.412	0.5704
1.413	0.1933		1.413	0.7382		1.413	1.662		1.413	0.98262		1.413	0.56773
1.414	0.1931		1.414	0.74		1.414	1.6672		1.414	0.99646		1.414	0.57573
1.415	0.1947		1.415	0.742		1.415	1.6724		1.415	0.98746		1.415	0.57053
1.416	0.1941		1.416	0.7438		1.416	1.678		1.416	1.00131		1.416	0.57853
1.417	0.1953		1.417	0.7456		1.417	1.6832		1.417	0.99669		1.417	0.57587
1.418	0.1957		1.418	0.7474		1.418	1.6884		1.418	1.00177		1.418	0.5788
1.419	0.1953		1.419	0.749		1.419	1.6932		1.419	1.00777		1.419	0.58227
1.42	0.1969		1.42	0.751		1.42	1.6988		1.42	1.00223		1.42	0.57907
1.421	0.1963		1.421	0.7528		1.421	1.7036		1.421	1.01123		1.421	0.58427
1.422	0.1968		1.422	0.755		1.422	1.7088		1.422	1.01377		1.422	0.58573
1.423	0.1979		1.423	0.757		1.423	1.7136		1.423	1.00938		1.423	0.5832
1.424	0.197		1.424	0.7588		1.424	1.7184		1.424	1.02623		1.424	0.59293
1.425	0.1987		1.425	0.761		1.425	1.7236		1.425	1.01631		1.425	0.5872
1.426	0.1979		1.426	0.7626		1.426	1.7288		1.426	1.02715		1.426	0.59347
1.427	0.1984		1.427	0.7642		1.427	1.7332		1.427	1.02692		1.427	0.59333
1.428	0.1996		1.428	0.7662		1.428	1.7384		1.428	1.02969		1.428	0.59493
1.429	0.1988		1.429	0.768		1.429	1.7428		1.429	1.03662		1.429	0.59893
1.43	0.2007		1.43	0.7696		1.43	1.748		1.43	1.03362		1.43	0.5972
1.431	0.2006		1.431	0.7718		1.431	1.7528		1.431	1.04054		1.431	0.6012
1.432	0.2007		1.432	0.7736		1.432	1.758		1.432	1.04354		1.432	0.60293
1.433	0.2023		1.433	0.7756		1.433	1.762		1.433	1.03708		1.433	0.5992
1.434	0.2015		1.434	0.7772		1.434	1.7672		1.434	1.05462		1.434	0.60933
1.435	0.2028		1.435	0.7792		1.435	1.7716		1.435	1.04169		1.435	0.60187
1.436	0.2027		1.436	0.7806		1.436	1.7764		1.436	1.05485		1.436	0.60947
1.437	0.2027		1.437	0.7824		1.437	1.7812		1.437	1.05554		1.437	0.60987
1.438	0.2043		1.438	0.7838		1.438	1.7856		1.438	1.05531		1.438	0.60973
1.439	0.2032		1.439	0.7856		1.439	1.79		1.439	1.06177		1.439	0.61347
1.44	0.2044		1.44	0.787		1.44	1.7948		1.44	1.05877		1.44	0.61173
1.441	0.205		1.441	0.7888		1.441	1.7988		1.441	1.06362		1.441	0.61453
1.442	0.2043		1.442	0.7904		1.442	1.804		1.442	1.06892		1.442	0.6176
1.443	0.2065		1.443	0.7918		1.443	1.808		1.443	1.06362		1.443	0.61453
1.444	0.2055		1.444	0.7934		1.444	1.8128		1.444	1.07977		1.444	0.62387
1.445	0.2068		1.445	0.7952		1.445	1.8168		1.445	1.06638		1.445	0.61613
1.446	0.2077		1.446	0.7964		1.446	1.8216		1.446	1.07654		1.446	0.622
1.447	0.2069		1.447	0.7982		1.447	1.8256		1.447	1.07885		1.447	0.62333
1.448	0.2087		1.448	0.8		1.448	1.8304		1.448	1.07585		1.448	0.6216
1.449	0.2078		1.449	0.8016		1.449	1.8344		1.449	1.08485		1.449	0.6268
1.45	0.2085		1.45	0.803		1.45	1.8392		1.45	1.08346		1.45	0.626
1.451	0.2096		1.451	0.8048		1.451	1.8432		1.451	1.08369		1.451	0.62613
1.452	0.2083		1.452	0.8066		1.452	1.8476		1.452	1.09223		1.452	0.63107
1.453	0.2102		1.453	0.808		1.453	1.8516		1.453	1.08392		1.453	0.62627
1.454	0.2096		1.454	0.8096		1.454	1.856		1.454	1.10169		1.454	0.63653
1.455	0.21		1.455	0.8116		1.455	1.86		1.455	1.09062		1.455	0.63013
1.456	0.2111		1.456	0.813		1.456	1.8644		1.456	1.09985		1.456	0.63547
1.457	0.2102		1.457	0.8146		1.457	1.8684		1.457	1.10562		1.457	0.6388
1.458	0.2119		1.458	0.8162		1.458	1.8728		1.458	1.09892		1.458	0.63493
1.459	0.2116		1.459	0.8178		1.459	1.8768		1.459	1.11023		1.459	0.64147
1.46	0.2118		1.46	0.8194		1.46	1.8808		1.46	1.10977		1.46	0.6412
1.461	0.2133		1.461	0.8208		1.461	1.8852		1.461	1.10746		1.461	0.63987
1.462	0.2122		1.462	0.8222		1.462	1.8892		1.462	1.11992		1.462	0.64707
1.463	0.2138		1.463	0.824		1.463	1.8932		1.463	1.11092		1.463	0.64187
1.464	0.2138		1.464	0.8252		1.464	1.8972		1.464	1.12385		1.464	0.64933
1.465	0.2141		1.465	0.8268		1.465	1.9012		1.465	1.11508		1.465	0.64427
1.466	0.2153		1.466	0.828		1.466	1.9052		1.466	1.12408		1.466	0.64947
1.467	0.2146		1.467	0.83		1.467	1.9088		1.467	1.125		1.467	0.65
1.468	0.216		1.468	0.8316		1.468	1.9132		1.468	1.12177		1.468	0.64813
1.469	0.216		1.469	0.8334		1.469	1.9164		1.469	1.13262		1.469	0.6544
1.47	0.2157		1.47	0.8344		1.47	1.9208		1.47	1.131		1.47	0.65347
1.471	0.2172		1.471	0.836		1.471	1.9244		1.471	1.12892		1.471	0.65227
1.472	0.2158		1.472	0.8372		1.472	1.9284		1.472	1.14138		1.472	0.65947
1.473	0.2172		1.473	0.8386		1.473	1.932		1.473	1.13077		1.473	0.65333
1.474	0.218		1.474	0.8402		1.474	1.936		1.474	1.14554		1.474	0.66187
1.475	0.2173		1.475	0.8418		1.475	1.9396		1.475	1.13931		1.475	0.65827
1.476	0.2193		1.476	0.843		1.476	1.9436		1.476	1.14738		1.476	0.66293
1.477	0.2184		1.477	0.8444		1.477	1.9472		1.477	1.146		1.477	0.66213
1.478	0.2195		1.478	0.846		1.478	1.9508		1.478	1.14485		1.478	0.66147
1.479	0.2206		1.479	0.8476		1.479	1.9548		1.479	1.15292		1.479	0.66613
1.48	0.2189		1.48	0.8486		1.48	1.9584		1.48	1.15085		1.48	0.66493
1.481	0.2213		1.481	0.8504		1.481	1.962		1.481	1.15177		1.481	0.66547
1.482	0.2199		1.482	0.852		1.482	1.9656		1.482	1.16285		1.482	0.67187
1.483	0.2202		1.483	0.8534		1.483	1.9692		1.483	1.15015		1.483	0.66453
1.484	0.222		1.484	0.8546		1.484	1.9728		1.484	1.16585		1.484	0.6736
1.485	0.2206		1.485	0.8562		1.485	1.9764		1.485	1.16008		1.485	0.67027
1.486	0.2225		1.486	0.8574		1.486	1.98		1.486	1.16377		1.486	0.6724
1.487	0.222		1.487	0.859		1.487	1.9836		1.487	1.16977		1.487	0.67587
1.488	0.2219		1.488	0.8604		1.488	1.9872		1.488	1.16677		1.488	0.67413
1.489	0.224		1.489	0.8618		1.489	1.9904		1.489	1.17185		1.489	0.67707
1.49	0.2221		1.49	0.8632		1.49	1.994		1.49	1.17438		1.49	0.67853
1.491	0.2239		1.491	0.8644		1.491	1.9976		1.491	1.173		1.491	0.67773
1.492	0.2243		1.492	0.8656		1.492	2.0012		1.492	1.18523		1.492	0.6848
1.493	0.2238		1.493	0.8672		1.493	2.0044		1.493	1.17323		1.493	0.67787
1.494	0.2255		1.494	0.8684		1.494	2.008		1.494	1.19054		1.494	0.68787
1.495	0.2246		1.495	0.87		1.495	2.0116		1.495	1.18038		1.495	0.682
1.496	0.2255		1.496	0.8712		1.496	2.0152		1.496	1.18662		1.496	0.6856
1.497	0.2263		1.497	0.8722		1.497	2.0184		1.497	1.19169		1.497	0.68853
1.498	0.226		1.498	0.8736		1.498	2.022		1.498	1.188		1.498	0.6864
1.499	0.2278		1.499	0.8746		1.499	2.0252		1.499	1.19423		1.499	0.69
1.5	0.2268		1.5	0.8762		1.5	2.0284		1.5	1.19677		1.5	0.69147
1.501	0.2277		1.501	0.878		1.501	2.0316		1.501	1.19331		1.501	0.68947
1.502	0.2286		1.502	0.8794		1.502	2.0352		1.502	1.20277		1.502	0.69493
1.503	0.2281		1.503	0.8806		1.503	2.0384		1.503	1.19492		1.503	0.6904
1.504	0.2294		1.504	0.8816		1.504	2.042		1.504	1.20762		1.504	0.69773
1.505	0.229		1.505	0.8832		1.505	2.0448		1.505	1.20092		1.505	0.69387
1.506	0.2298		1.506	0.8846		1.506	2.0484		1.506	1.20785		1.506	0.69787
1.507	0.2308		1.507	0.8858		1.507	2.0512		1.507	1.20831		1.507	0.69813
1.508	0.2297		1.508	0.8872		1.508	2.0548		1.508	1.206		1.508	0.6968
1.509	0.2317		1.509	0.8888		1.509	2.0576		1.509	1.21338		1.509	0.70107
1.51	0.231		1.51	0.8896		1.51	2.0612		1.51	1.21292		1.51	0.7008
1.511	0.2312		1.511	0.8906		1.511	2.0644		1.511	1.20785		1.511	0.69787
1.512	0.2328		1.512	0.892		1.512	2.068		1.512	1.22238		1.512	0.70627
1.513	0.2316		1.513	0.8934		1.513	2.0708		1.513	1.209		1.513	0.69853
1.514	0.2332		1.514	0.8942		1.514	2.074		1.514	1.22123		1.514	0.7056
1.515	0.2332		1.515	0.8958		1.515	2.0772		1.515	1.21846		1.515	0.704
1.516	0.2328		1.516	0.8966		1.516	2.0804		1.516	1.221		1.516	0.70547
1.517	0.2349		1.517	0.8984		1.517	2.0836		1.517	1.22723		1.517	0.70907
1.518	0.2332		1.518	0.8996		1.518	2.0868		1.518	1.22538		1.518	0.708
1.519	0.2347		1.519	0.901		1.519	2.0896		1.519	1.23092		1.519	0.7112
1.52	0.2351		1.52	0.9018		1.52	2.0928		1.52	1.23231		1.52	0.712
1.521	0.2343		1.521	0.9034		1.521	2.0956		1.521	1.22838		1.521	0.70973
1.522	0.2367		1.522	0.9044		1.522	2.0992		1.522	1.242		1.522	0.7176
1.523	0.2358		1.523	0.9056		1.523	2.102		1.523	1.22862		1.523	0.70987
1.524	0.2363		1.524	0.907		1.524	2.1052		1.524	1.24385		1.524	0.71867
1.525	0.2375		1.525	0.9084		1.525	2.108		1.525	1.24015		1.525	0.71653
1.526	0.2364		1.526	0.9096		1.526	2.1112		1.526	1.23946		1.526	0.71613
1.527	0.2383		1.527	0.911		1.527	2.114		1.527	1.24823		1.527	0.7212
1.528	0.2371		1.528	0.9116		1.528	2.1172		1.528	1.24385		1.528	0.71867
1.529	0.2377		1.529	0.913		1.529	2.12		1.529	1.24708		1.529	0.72053
1.53	0.2393		1.53	0.9142		1.53	2.1232		1.53	1.25515		1.53	0.7252
1.531	0.2381		1.531	0.9158		1.531	2.126		1.531	1.24846		1.531	0.72133
1.532	0.2402		1.532	0.9172		1.532	2.1292		1.532	1.26069		1.532	0.7284
1.533	0.2399		1.533	0.9184		1.533	2.132		1.533	1.25077		1.533	0.72267
1.534	0.2397		1.534	0.9194		1.534	2.1352		1.534	1.26208		1.534	0.7292
1.535	0.2412		1.535	0.9206		1.535	2.1376		1.535	1.25746		1.535	0.72653
1.536	0.2397		1.536	0.9218		1.536	2.1408		1.536	1.26092		1.536	0.72853
1.537	0.2412		1.537	0.9238		1.537	2.144		1.537	1.26785		1.537	0.73253
1.538	0.241		1.538	0.9246		1.538	2.1468		1.538	1.26046		1.538	0.72827
1.539	0.2409		1.539	0.926		1.539	2.1496		1.539	1.26508		1.539	0.73093
1.54	0.2423		1.54	0.927		1.54	2.1528		1.54	1.27015		1.54	0.73387
1.541	0.2412		1.541	0.9284		1.541	2.1552		1.541	1.25908		1.541	0.72747
1.542	0.2426		1.542	0.9298		1.542	2.1584		1.542	1.27546		1.542	0.73693
1.543	0.2432		1.543	0.9306		1.543	2.1612		1.543	1.26462		1.543	0.73067
1.544	0.2424		1.544	0.9316		1.544	2.164		1.544	1.27431		1.544	0.73627
1.545	0.2445		1.545	0.9332		1.545	2.1668		1.545	1.27223		1.545	0.73507
1.546	0.2438		1.546	0.9342		1.546	2.17		1.546	1.27223		1.546	0.73507
1.547	0.2446		1.547	0.9352		1.547	2.1724		1.547	1.27731		1.547	0.738
1.548	0.2452		1.548	0.9364		1.548	2.1756		1.548	1.275		1.548	0.73667
1.549	0.2445		1.549	0.9374		1.549	2.178		1.549	1.27962		1.549	0.73933
1.55	0.246		1.55	0.9388		1.55	2.1812		1.55	1.28492		1.55	0.7424
1.551	0.2453		1.551	0.9398		1.551	2.184		1.551	1.27546		1.551	0.73693
1.552	0.2461		1.552	0.9398		1.552	2.1868		1.552	1.29162		1.552	0.74627
1.553	0.2471		1.553	0.9414		1.553	2.1896		1.553	1.27985		1.553	0.73947
1.554	0.2455		1.554	0.9418		1.554	2.1924		1.554	1.29046		1.554	0.7456
1.555	0.2478		1.555	0.9432		1.555	2.1948		1.555	1.29231		1.555	0.74667
1.556	0.2474		1.556	0.9446		1.556	2.198		1.556	1.29138		1.556	0.74613
1.557	0.2478		1.557	0.9458		1.557	2.2004		1.557	1.29392		1.557	0.7476
1.558	0.2491		1.558	0.947		1.558	2.2036		1.558	1.29438		1.558	0.74787
1.559	0.248		1.559	0.9484		1.559	2.206		1.559	1.29438		1.559	0.74787
1.56	0.2499		1.56	0.9494		1.56	2.2092		1.56	1.30131		1.56	0.75187
1.561	0.2498		1.561	0.9508		1.561	2.2116		1.561	1.29415		1.561	0.74773
1.562	0.2493		1.562	0.9516		1.562	2.2144		1.562	1.30985		1.562	0.7568
1.563	0.2513		1.563	0.953		1.563	2.2172		1.563	1.29623		1.563	0.74893
1.564	0.2498		1.564	0.9538		1.564	2.22		1.564	1.305		1.564	0.754
1.565	0.2514		1.565	0.9552		1.565	2.2224		1.565	1.30662		1.565	0.75493
1.566	0.2518		1.566	0.9564		1.566	2.2252		1.566	1.30154		1.566	0.752
1.567	0.2511		1.567	0.9578		1.567	2.228		1.567	1.31285		1.567	0.75853
1.568	0.2526		1.568	0.9588		1.568	2.2308		1.568	1.31192		1.568	0.758
1.569	0.2519		1.569	0.9602		1.569	2.2332		1.569	1.30708		1.569	0.7552
1.57	0.2528		1.57	0.9612		1.57	2.2364		1.57	1.32046		1.57	0.76293
1.571	0.2535		1.571	0.9622		1.571	2.2384		1.571	1.30915		1.571	0.7564
1.572	0.2523		1.572	0.9632		1.572	2.2416		1.572	1.32392		1.572	0.76493
1.573	0.2541		1.573	0.9644		1.573	2.244		1.573	1.31562		1.573	0.76013
1.574	0.2533		1.574	0.9654		1.574	2.2468		1.574	1.32392		1.574	0.76493
1.575	0.2541		1.575	0.9668		1.575	2.2492		1.575	1.32438		1.575	0.7652
1.576	0.2557		1.576	0.9676		1.576	2.252		1.576	1.31908		1.576	0.76213
1.577	0.2546		1.577	0.9688		1.577	2.2544		1.577	1.32946		1.577	0.76813
1.578	0.2564		1.578	0.97		1.578	2.2572		1.578	1.32692		1.578	0.76667
1.579	0.2561		1.579	0.971		1.579	2.2596		1.579	1.32392		1.579	0.76493
1.58	0.2561		1.58	0.9718		1.58	2.2624		1.58	1.33962		1.58	0.774
1.581	0.2579		1.581	0.9726		1.581	2.2648		1.581	1.32069		1.581	0.76307
1.582	0.256		1.582	0.9738		1.582	2.2676		1.582	1.33685		1.582	0.7724
1.583	0.2584		1.583	0.9752		1.583	2.27		1.583	1.33015		1.583	0.76853
1.584	0.2578		1.584	0.9762		1.584	2.2728		1.584	1.33269		1.584	0.77
1.585	0.2574		1.585	0.9766		1.585	2.2748		1.585	1.33985		1.585	0.77413
1.586	0.2598		1.586	0.9776		1.586	2.278		1.586	1.33454		1.586	0.77107
1.587	0.2576		1.587	0.9792		1.587	2.2804		1.587	1.33915		1.587	0.77373
1.588	0.2589		1.588	0.98		1.588	2.2832		1.588	1.33962		1.588	0.774
1.589	0.2593		1.589	0.9814		1.589	2.2856		1.589	1.33546		1.589	0.7716
1.59	0.2582		1.59	0.9824		1.59	2.288		1.59	1.34977		1.59	0.77987
1.591	0.2612		1.591	0.9838		1.591	2.2904		1.591	1.33523		1.591	0.77147
1.592	0.2591		1.592	0.9848		1.592	2.2932		1.592	1.35369		1.592	0.78213
1.593	0.2605		1.593	0.9856		1.593	2.2956		1.593	1.34192		1.593	0.77533
1.594	0.2618		1.594	0.9866		1.594	2.2984		1.594	1.34446		1.594	0.7768
1.595	0.2598		1.595	0.9878		1.595	2.3008		1.595	1.35231		1.595	0.78133
1.596	0.262		1.596	0.989		1.596	2.3032		1.596	1.34469		1.596	0.77693
1.597	0.2611		1.597	0.9902		1.597	2.3056		1.597	1.35162		1.597	0.78093
1.598	0.2614		1.598	0.9912		1.598	2.3084		1.598	1.35715		1.598	0.78413
1.599	0.263		1.599	0.9922		1.599	2.3108		1.599	1.34769		1.599	0.77867
1.6	0.2619		1.6	0.9932		1.6	2.3132		1.6	1.36546		1.6	0.78893
1.601	0.2639		1.601	0.9944		1.601	2.316		1.601	1.35162		1.601	0.78093
1.602	0.2635		1.602	0.995		1.602	2.3184		1.602	1.365		1.602	0.78867
1.603	0.2638		1.603	0.9958		1.603	2.3208		1.603	1.36085		1.603	0.78627
1.604	0.2655		1.604	0.9964		1.604	2.3236		1.604	1.365		1.604	0.78867
1.605	0.2643		1.605	0.9978		1.605	2.326		1.605	1.36869		1.605	0.7908
1.606	0.2651		1.606	0.9988		1.606	2.3284		1.606	1.36546		1.606	0.78893
1.607	0.2655		1.607	0.9998		1.607	2.3308		1.607	1.37308		1.607	0.79333
1.608	0.2648		1.608	1.0008		1.608	2.3332		1.608	1.37377		1.608	0.79373
1.609	0.2665		1.609	1.0018		1.609	2.3356		1.609	1.36662		1.609	0.7896
1.61	0.2652		1.61	1.003		1.61	2.3384		1.61	1.383		1.61	0.79907
1.611	0.2666		1.611	1.0038		1.611	2.3404		1.611	1.36892		1.611	0.79093
1.612	0.2669		1.612	1.0046		1.612	2.3432		1.612	1.38046		1.612	0.7976
1.613	0.266		1.613	1.006		1.613	2.3452		1.613	1.37723		1.613	0.79573
1.614	0.2685		1.614	1.007		1.614	2.348		1.614	1.37885		1.614	0.79667
1.615	0.2677		1.615	1.0084		1.615	2.3504		1.615	1.38231		1.615	0.79867
1.616	0.2684		1.616	1.0086		1.616	2.3528		1.616	1.38		1.616	0.79733
1.617	0.2695		1.617	1.0098		1.617	2.3552		1.617	1.386		1.617	0.8008
1.618	0.2686		1.618	1.011		1.618	2.3576		1.618	1.38854		1.618	0.80227
1.619	0.2707		1.619	1.0122		1.619	2.36		1.619	1.38092		1.619	0.79787
1.62	0.2695		1.62	1.013		1.62	2.3624		1.62	1.39662		1.62	0.80693
1.621	0.27		1.621	1.0144		1.621	2.3648		1.621	1.38277		1.621	0.79893
1.622	0.2715		1.622	1.0156		1.622	2.3672		1.622	1.39408		1.622	0.80547
1.623	0.27		1.623	1.0168		1.623	2.3696		1.623	1.39315		1.623	0.80493
1.624	0.2717		1.624	1.0172		1.624	2.3724		1.624	1.39154		1.624	0.804
1.625	0.2715		1.625	1.0184		1.625	2.3744		1.625	1.39477		1.625	0.80587
1.626	0.2711		1.626	1.0188		1.626	2.3772		1.626	1.39523		1.626	0.80613
1.627	0.2732		1.627	1.0202		1.627	2.3792		1.627	1.39569		1.627	0.8064
1.628	0.2716		1.628	1.021		1.628	2.3816		1.628	1.40169		1.628	0.80987
1.629	0.2736		1.629	1.0222		1.629	2.384		1.629	1.39408		1.629	0.80547
1.63	0.2732		1.63	1.0234		1.63	2.3864		1.63	1.41069		1.63	0.81507
1.631	0.2726		1.631	1.0244		1.631	2.3888		1.631	1.39246		1.631	0.80453
1.632	0.275		1.632	1.025		1.632	2.3912		1.632	1.40515		1.632	0.81187
1.633	0.2734		1.633	1.0262		1.633	2.3936		1.633	1.40608		1.633	0.8124
1.634	0.2747		1.634	1.0272		1.634	2.3964		1.634	1.39985		1.634	0.8088
1.635	0.2754		1.635	1.0282		1.635	2.398		1.635	1.41092		1.635	0.8152
1.636	0.2741		1.636	1.0292		1.636	2.4012		1.636	1.407		1.636	0.81293
1.637	0.2762		1.637	1.0302		1.637	2.4032		1.637	1.40538		1.637	0.812
1.638	0.2747		1.638	1.0312		1.638	2.4056		1.638	1.41485		1.638	0.81747
1.639	0.2759		1.639	1.0324		1.639	2.408		1.639	1.40492		1.639	0.81173
1.64	0.2766		1.64	1.0334		1.64	2.4104		1.64	1.42177		1.64	0.82147
1.641	0.2757		1.641	1.0344		1.641	2.4124		1.641	1.40746		1.641	0.8132
1.642	0.2781		1.642	1.0356		1.642	2.4148		1.642	1.42062		1.642	0.8208
1.643	0.2775		1.643	1.0368		1.643	2.4172		1.643	1.41877		1.643	0.81973
1.644	0.2779		1.644	1.0378		1.644	2.4196		1.644	1.41438		1.644	0.8172
1.645	0.2794		1.645	1.039		1.645	2.422		1.645	1.42408		1.645	0.8228
1.646	0.278		1.646	1.0398		1.646	2.4244		1.646	1.42062		1.646	0.8208
1.647	0.2801		1.647	1.0408		1.647	2.4264		1.647	1.41946		1.647	0.82013
1.648	0.2794		1.648	1.0418		1.648	2.4292		1.648	1.43192		1.648	0.82733
1.649	0.2798		1.649	1.0428		1.649	2.4312		1.649	1.42108		1.649	0.82107
1.65	0.2812		1.65	1.0438		1.65	2.434		1.65	1.43446		1.65	0.8288
1.651	0.2801		1.651	1.0448		1.651	2.436		1.651	1.42477		1.651	0.8232
1.652	0.282		1.652	1.0456		1.652	2.4384		1.652	1.434		1.652	0.82853
1.653	0.2814		1.653	1.047		1.653	2.4408		1.653	1.43238		1.653	0.8276
1.654	0.2808		1.654	1.0482		1.654	2.4432		1.654	1.431		1.654	0.8268
1.655	0.2827		1.655	1.0494		1.655	2.4456		1.655	1.43931		1.655	0.8316
1.656	0.281		1.656	1.0502		1.656	2.448		1.656	1.43515		1.656	0.8292
1.657	0.2829		1.657	1.0518		1.657	2.4504		1.657	1.43331		1.657	0.82813
1.658	0.2825		1.658	1.0524		1.658	2.4528		1.658	1.44531		1.658	0.83507
1.659	0.282		1.659	1.0536		1.659	2.4548		1.659	1.42985		1.659	0.82613
1.66	0.2841		1.66	1.0546		1.66	2.4576		1.66	1.449		1.66	0.8372
1.661	0.2825		1.661	1.0558		1.661	2.4596		1.661	1.44115		1.661	0.83267
1.662	0.284		1.662	1.0574		1.662	2.4624		1.662	1.44554		1.662	0.8352
1.663	0.2847		1.663	1.0584		1.663	2.4644		1.663	1.44715		1.663	0.83613
1.664	0.2832		1.664	1.0596		1.664	2.4668		1.664	1.443		1.664	0.83373
1.665	0.2861		1.665	1.0606		1.665	2.4692		1.665	1.45038		1.665	0.838
1.666	0.2848		1.666	1.0616		1.666	2.4716		1.666	1.44877		1.666	0.83707
1.667	0.2855		1.667	1.0626		1.667	2.474		1.667	1.44831		1.667	0.8368
1.668	0.287		1.668	1.0642		1.668	2.476		1.668	1.46215		1.668	0.8448
1.669	0.286		1.669	1.0656		1.669	2.4784		1.669	1.44023		1.669	0.83213
1.67	0.2877		1.67	1.0664		1.67	2.4808		1.67	1.46077		1.67	0.844
1.671	0.2874		1.671	1.0672		1.671	2.4832		1.671	1.45177		1.671	0.8388
1.672	0.2879		1.672	1.0682		1.672	2.4856		1.672	1.45385		1.672	0.84
1.673	0.2891		1.673	1.0696		1.673	2.4876		1.673	1.46238		1.673	0.84493
1.674	0.2882		1.674	1.0706		1.674	2.4904		1.674	1.45569		1.674	0.84107
1.675	0.2899		1.675	1.0716		1.675	2.4924		1.675	1.46123		1.675	0.84427
1.676	0.2892		1.676	1.0722		1.676	2.4952		1.676	1.46215		1.676	0.8448
1.677	0.2896		1.677	1.0734		1.677	2.4972		1.677	1.45846		1.677	0.84267
1.678	0.2911		1.678	1.0742		1.678	2.5		1.678	1.47369		1.678	0.85147
1.679	0.29		1.679	1.076		1.679	2.502		1.679	1.45685		1.679	0.84173
1.68	0.2915		1.68	1.0768		1.68	2.5044		1.68	1.47508		1.68	0.85227
1.681	0.2916		1.681	1.0778		1.681	2.5072		1.681	1.46631		1.681	0.8472
1.682	0.2914		1.682	1.079		1.682	2.5096		1.682	1.46608		1.682	0.84707
1.683	0.2935		1.683	1.0802		1.683	2.5116		1.683	1.47577		1.683	0.85267
1.684	0.2917		1.684	1.0816		1.684	2.5144		1.684	1.46838		1.684	0.8484
1.685	0.2936		1.685	1.0832		1.685	2.5168		1.685	1.47208		1.685	0.85053
1.686	0.2934		1.686	1.0842		1.686	2.5192		1.686	1.47923		1.686	0.85467
1.687	0.2927		1.687	1.0854		1.687	2.5216		1.687	1.46931		1.687	0.84893
1.688	0.2954		1.688	1.0866		1.688	2.524		1.688	1.48431		1.688	0.8576
1.689	0.2938		1.689	1.088		1.689	2.5264		1.689	1.47069		1.689	0.84973
1.69	0.2945		1.69	1.089		1.69	2.5288		1.69	1.48523		1.69	0.85813
1.691	0.2956		1.691	1.0906		1.691	2.5312		1.691	1.47923		1.691	0.85467
1.692	0.294		1.692	1.092		1.692	2.5336		1.692	1.48154		1.692	0.856
1.693	0.2962		1.693	1.0928		1.693	2.536		1.693	1.49054		1.693	0.8612
1.694	0.2957		1.694	1.094		1.694	2.5384		1.694	1.48362		1.694	0.8572
1.695	0.2959		1.695	1.0956		1.695	2.5408		1.695	1.48685		1.695	0.85907
1.696	0.2978		1.696	1.0966		1.696	2.5432		1.696	1.49377		1.696	0.86307
1.697	0.2964		1.697	1.0974		1.697	2.5456		1.697	1.48385		1.697	0.85733
1.698	0.2982		1.698	1.0988		1.698	2.5484		1.698	1.5		1.698	0.86667
1.699	0.2984		1.699	1.1002		1.699	2.5508		1.699	1.48615		1.699	0.85867

## Sheet: Fig. S2b
β-Fe2O3			1% Sn/β-Fe2O3			2% Sn/β-Fe2O3			3% Sn/β-Fe2O3			4% Sn/β-Fe2O3
Potential (V vs RHE)	Current density (mA cm-2)		Potential (V vs RHE)	Current density (mA cm-2)		Potential (V vs RHE)	Current density (mA cm-2)		Potential (V vs RHE)	Current density (mA cm-2)		Potential (V vs RHE)	Current density (mA cm-2)
0.53	-0.00508		0.6	-0.0067		0.6	-0.0131		0.5	-0.000631883		0.54	-0.00808
0.531	-0.00433		0.601	-0.00484		0.601	-0.01168		0.501	0.00827		0.541	-0.00523
0.532	-0.00433		0.602	-0.00475		0.602	-0.01155		0.502	0.00922		0.542	-0.00512
0.533	-0.00424		0.603	-0.00459		0.603	-0.01115		0.503	0.00976		0.543	-0.00497
0.534	-0.00423		0.604	-0.00443		0.604	-0.01147		0.504	0.01008		0.544	-0.00472
0.535	-0.00423		0.605	-0.00425		0.605	-0.01145		0.505	0.01011		0.545	-0.00484
0.536	-0.00425		0.606	-0.00418		0.606	-0.01135		0.506	0.01023		0.546	-0.00474
0.537	-0.00418		0.607	-0.00419		0.607	-0.01133		0.507	0.01064		0.547	-0.00468
0.538	-0.00425		0.608	-0.00413		0.608	-0.01137		0.508	0.01055		0.548	-0.00489
0.539	-0.00419		0.609	-0.00403		0.609	-0.01137		0.509	0.01076		0.549	-0.00471
0.54	-0.0042		0.61	-0.00392		0.61	-0.01097		0.51	0.01093		0.55	-0.00465
0.541	-0.00419		0.611	-0.00389		0.611	-0.01125		0.511	0.01065		0.551	-0.00454
0.542	-0.00421		0.612	-0.00381		0.612	-0.01121		0.512	0.01097		0.552	-0.00456
0.543	-0.00423		0.613	-0.00366		0.613	-0.01121		0.513	0.011		0.553	-0.00479
0.544	-0.00425		0.614	-0.00367		0.614	-0.01139		0.514	0.01068		0.554	-0.00463
0.545	-0.00422		0.615	-0.00371		0.615	-0.01111		0.515	0.01103		0.555	-0.00474
0.546	-0.00422		0.616	-0.0036		0.616	-0.01074		0.516	0.01099		0.556	-0.00432
0.547	-0.00418		0.617	-0.00355		0.617	-0.01103		0.517	0.01103		0.557	-0.00446
0.548	-0.00422		0.618	-0.00353		0.618	-0.01105		0.518	0.01083		0.558	-0.0045
0.549	-0.00426		0.619	-0.00339		0.619	-0.01109		0.519	0.01111		0.559	-0.00457
0.55	-0.00424		0.62	-0.00345		0.62	-0.01125		0.52	0.01083		0.56	-0.00446
0.551	-0.00422		0.621	-0.00336		0.621	-0.01111		0.521	0.01089		0.561	-0.00454
0.552	-0.00423		0.622	-0.0034		0.622	-0.01105		0.522	0.01083		0.562	-0.00456
0.553	-0.00422		0.623	-0.0033		0.623	-0.01092		0.523	0.01075		0.563	-0.00447
0.554	-0.00422		0.624	-0.00343		0.624	-0.01105		0.524	0.01083		0.564	-0.00438
0.555	-0.00422		0.625	-0.00326		0.625	-0.01105		0.525	0.01082		0.565	-0.00468
0.556	-0.00421		0.626	-0.00317		0.626	-0.01101		0.526	0.01076		0.566	-0.00442
0.557	-0.00424		0.627	-0.00313		0.627	-0.01107		0.527	0.01045		0.567	-0.00463
0.558	-0.00426		0.628	-0.00304		0.628	-0.01103		0.528	0.01072		0.568	-0.00445
0.559	-0.00424		0.629	-0.00308		0.629	-0.0108		0.529	0.01093		0.569	-0.00427
0.56	-0.00428		0.63	-0.00309		0.63	-0.01097		0.53	0.01044		0.57	-0.00447
0.561	-0.0042		0.631	-0.003		0.631	-0.01105		0.531	0.01065		0.571	-0.00435
0.562	-0.00423		0.632	-0.00302		0.632	-0.01113		0.532	0.01053		0.572	-0.00446
0.563	-0.00425		0.633	-0.0029		0.633	-0.01123		0.533	0.0104		0.573	-0.00443
0.564	-0.00426		0.634	-0.00293		0.634	-0.01105		0.534	0.01036		0.574	-0.00447
0.565	-0.00423		0.635	-0.00296		0.635	-0.01101		0.535	0.0104		0.575	-0.00423
0.566	-0.00422		0.636	-0.00292		0.636	-0.01099		0.536	0.01043		0.576	-0.00457
0.567	-0.00427		0.637	-0.00294		0.637	-0.01076		0.537	0.01011		0.577	-0.00446
0.568	-0.00431		0.638	-0.00289		0.638	-0.01088		0.538	0.01009		0.578	-0.00442
0.569	-0.00423		0.639	-0.0029		0.639	-0.01103		0.539	0.01033		0.579	-0.00458
0.57	-0.00428		0.64	-0.00284		0.64	-0.01086		0.54	0.00989		0.58	-0.0045
0.571	-0.00424		0.641	-0.00281		0.641	-0.01095		0.541	0.01012		0.581	-0.00456
0.572	-0.00427		0.642	-0.00278		0.642	-0.01101		0.542	0.01023		0.582	-0.00424
0.573	-0.00428		0.643	-0.00287		0.643	-0.01115		0.543	0.00999		0.583	-0.00449
0.574	-0.00427		0.644	-0.00278		0.644	-0.01099		0.544	0.00981		0.584	-0.0045
0.575	-0.00427		0.645	-0.0027		0.645	-0.01103		0.545	0.01004		0.585	-0.00438
0.576	-0.00428		0.646	-0.0027		0.646	-0.01137		0.546	0.00969		0.586	-0.00458
0.577	-0.00429		0.647	-0.00268		0.647	-0.01105		0.547	0.00985		0.587	-0.0045
0.578	-0.0043		0.648	-0.00275		0.648	-0.01105		0.548	0.00956		0.588	-0.00443
0.579	-0.00431		0.649	-0.00275		0.649	-0.01101		0.549	0.00969		0.589	-0.00463
0.58	-0.00431		0.65	-0.00275		0.65	-0.01095		0.55	0.00973		0.59	-0.00457
0.581	-0.0043		0.651	-0.0026		0.651	-0.01101		0.551	0.0096		0.591	-0.0045
0.582	-0.00431		0.652	-0.0026		0.652	-0.01115		0.552	0.0095		0.592	-0.00454
0.583	-0.0043		0.653	-0.00258		0.653	-0.01092		0.553	0.00943		0.593	-0.00467
0.584	-0.00428		0.654	-0.0026		0.654	-0.01109		0.554	0.00927		0.594	-0.00446
0.585	-0.0043		0.655	-0.00261		0.655	-0.01097		0.555	0.00927		0.595	-0.00434
0.586	-0.00433		0.656	-0.0026		0.656	-0.01105		0.556	0.00901		0.596	-0.00453
0.587	-0.0043		0.657	-0.00265		0.657	-0.01095		0.557	0.00899		0.597	-0.00452
0.588	-0.0043		0.658	-0.0026		0.658	-0.01107		0.558	0.00903		0.598	-0.00458
0.589	-0.0043		0.659	-0.00261		0.659	-0.01094		0.559	0.00889		0.599	-0.00456
0.59	-0.0043		0.66	-0.00256		0.66	-0.01117		0.56	0.00903		0.6	-0.00457
0.591	-0.00432		0.661	-0.00253		0.661	-0.01099		0.561	0.00904		0.601	-0.00454
0.592	-0.00438		0.662	-0.00251		0.662	-0.01103		0.562	0.00872		0.602	-0.00452
0.593	-0.0043		0.663	-0.00249		0.663	-0.01115		0.563	0.00897		0.603	-0.00475
0.594	-0.00433		0.664	-0.00253		0.664	-0.01109		0.564	0.00861		0.604	-0.00469
0.595	-0.00433		0.665	-0.00261		0.665	-0.01105		0.565	0.0085		0.605	-0.00475
0.596	-0.00432		0.666	-0.00247		0.666	-0.01097		0.566	0.00843		0.606	-0.00467
0.597	-0.00434		0.667	-0.00243		0.667	-0.0109		0.567	0.00862		0.607	-0.00449
0.598	-0.00434		0.668	-0.00242		0.668	-0.01101		0.568	0.00861		0.608	-0.0046
0.599	-0.00438		0.669	-0.00258		0.669	-0.01117		0.569	0.00826		0.609	-0.00468
0.6	-0.00438		0.67	-0.00246		0.67	-0.01107		0.57	0.00813		0.61	-0.00487
0.601	-0.00436		0.671	-0.00245		0.671	-0.01109		0.571	0.00847		0.611	-0.00461
0.602	-0.00437		0.672	-0.00245		0.672	-0.01115		0.572	0.00808		0.612	-0.00474
0.603	-0.00438		0.673	-0.00243		0.673	-0.01099		0.573	0.00829		0.613	-0.00474
0.604	-0.00435		0.674	-0.00247		0.674	-0.01109		0.574	0.00806		0.614	-0.00456
0.605	-0.00436		0.675	-0.00252		0.675	-0.01121		0.575	0.00781		0.615	-0.00465
0.606	-0.00439		0.676	-0.00252		0.676	-0.01127		0.576	0.00781		0.616	-0.00476
0.607	-0.00433		0.677	-0.00242		0.677	-0.01123		0.577	0.00808		0.617	-0.00482
0.608	-0.0044		0.678	-0.00249		0.678	-0.01105		0.578	0.00773		0.618	-0.00472
0.609	-0.0044		0.679	-0.00236		0.679	-0.01127		0.579	0.00787		0.619	-0.00469
0.61	-0.00436		0.68	-0.0024		0.68	-0.01125		0.58	0.00791		0.62	-0.00464
0.611	-0.00437		0.681	-0.00245		0.681	-0.01121		0.581	0.00777		0.621	-0.00471
0.612	-0.00436		0.682	-0.00237		0.682	-0.01115		0.582	0.00767		0.622	-0.00453
0.613	-0.00441		0.683	-0.00249		0.683	-0.01115		0.583	0.00758		0.623	-0.00463
0.614	-0.00438		0.684	-0.00245		0.684	-0.01109		0.584	0.00745		0.624	-0.00486
0.615	-0.00447		0.685	-0.00246		0.685	-0.01095		0.585	0.00745		0.625	-0.00494
0.616	-0.00445		0.686	-0.00237		0.686	-0.01097		0.586	0.00717		0.626	-0.00489
0.617	-0.00442		0.687	-0.00239		0.687	-0.01121		0.587	0.00739		0.627	-0.00474
0.618	-0.00441		0.688	-0.00231		0.688	-0.01105		0.588	0.0071		0.628	-0.00494
0.619	-0.00442		0.689	-0.00243		0.689	-0.01129		0.589	0.00716		0.629	-0.00498
0.62	-0.00445		0.69	-0.00242		0.69	-0.01109		0.59	0.00725		0.63	-0.00491
0.621	-0.00442		0.691	-0.00247		0.691	-0.01137		0.591	0.00699		0.631	-0.00489
0.622	-0.00442		0.692	-0.00242		0.692	-0.01119		0.592	0.00703		0.632	-0.00491
0.623	-0.00442		0.693	-0.00229		0.693	-0.01113		0.593	0.00716		0.633	-0.0048
0.624	-0.00449		0.694	-0.00237		0.694	-0.01111		0.594	0.00689		0.634	-0.00498
0.625	-0.00441		0.695	-0.00239		0.695	-0.01153		0.595	0.007		0.635	-0.00479
0.626	-0.00451		0.696	-0.00251		0.696	-0.01113		0.596	0.00664		0.636	-0.005
0.627	-0.00447		0.697	-0.00244		0.697	-0.01121		0.597	0.00672		0.637	-0.00501
0.628	-0.00448		0.698	-0.00233		0.698	-0.01127		0.598	0.00664		0.638	-0.00487
0.629	-0.00449		0.699	-0.00239		0.699	-0.01117		0.599	0.00654		0.639	-0.00491
0.63	-0.00447		0.7	-0.00232		0.7	-0.01123		0.6	0.00657		0.64	-0.00476
0.631	-0.00446		0.701	-0.00244		0.701	-0.01117		0.601	0.00639		0.641	-0.005
0.632	-0.00448		0.702	-0.00237		0.702	-0.01133		0.602	0.00651		0.642	-0.00495
0.633	-0.00449		0.703	-0.00246		0.703	-0.01145		0.603	0.00637		0.643	-0.00509
0.634	-0.00455		0.704	-0.00246		0.704	-0.01131		0.604	0.00605		0.644	-0.00498
0.635	-0.00448		0.705	-0.00237		0.705	-0.01119		0.605	0.00634		0.645	-0.005
0.636	-0.00446		0.706	-0.00232		0.706	-0.01119		0.606	0.00619		0.646	-0.00474
0.637	-0.0045		0.707	-0.00234		0.707	-0.01133		0.607	0.00605		0.647	-0.00501
0.638	-0.00447		0.708	-0.00239		0.708	-0.01109		0.608	0.00602		0.648	-0.00495
0.639	-0.00448		0.709	-0.00249		0.709	-0.01135		0.609	0.00619		0.649	-0.00498
0.64	-0.00454		0.71	-0.00246		0.71	-0.01131		0.61	0.00587		0.65	-0.00501
0.641	-0.00451		0.711	-0.00239		0.711	-0.01137		0.611	0.00606		0.651	-0.00493
0.642	-0.00451		0.712	-0.00245		0.712	-0.01123		0.612	0.00581		0.652	-0.00493
0.643	-0.0045		0.713	-0.00233		0.713	-0.01121		0.613	0.00594		0.653	-0.00509
0.644	-0.00452		0.714	-0.00237		0.714	-0.01141		0.614	0.00573		0.654	-0.00493
0.645	-0.00448		0.715	-0.0024		0.715	-0.01139		0.615	0.00566		0.655	-0.00515
0.646	-0.00454		0.716	-0.00251		0.716	-0.01145		0.616	0.00566		0.656	-0.00508
0.647	-0.00458		0.717	-0.00252		0.717	-0.01143		0.617	0.00549		0.657	-0.0049
0.648	-0.00452		0.718	-0.00241		0.718	-0.01109		0.618	0.00566		0.658	-0.00501
0.649	-0.00452		0.719	-0.0024		0.719	-0.01125		0.619	0.00567		0.659	-0.00489
0.65	-0.00455		0.72	-0.00255		0.72	-0.01125		0.62	0.00548		0.66	-0.00512
0.651	-0.0045		0.721	-0.00249		0.721	-0.01125		0.621	0.00537		0.661	-0.00517
0.652	-0.00452		0.722	-0.00249		0.722	-0.01139		0.622	0.00544		0.662	-0.00506
0.653	-0.00456		0.723	-0.00248		0.723	-0.01145		0.623	0.00541		0.663	-0.00515
0.654	-0.00456		0.724	-0.00247		0.724	-0.01141		0.624	0.00527		0.664	-0.00508
0.655	-0.00454		0.725	-0.00251		0.725	-0.01135		0.625	0.00518		0.665	-0.00504
0.656	-0.00458		0.726	-0.00245		0.726	-0.01155		0.626	0.00489		0.666	-0.00491
0.657	-0.00454		0.727	-0.00246		0.727	-0.01137		0.627	0.00516		0.667	-0.00513
0.658	-0.00462		0.728	-0.00249		0.728	-0.01139		0.628	0.005		0.668	-0.00515
0.659	-0.00457		0.729	-0.00256		0.729	-0.01164		0.629	0.00492		0.669	-0.00508
0.66	-0.00457		0.73	-0.00248		0.73	-0.01153		0.63	0.00496		0.67	-0.00519
0.661	-0.00456		0.731	-0.00239		0.731	-0.01133		0.631	0.00492		0.671	-0.0051
0.662	-0.0046		0.732	-0.0024		0.732	-0.01153		0.632	0.00502		0.672	-0.00506
0.663	-0.00458		0.733	-0.0024		0.733	-0.01115		0.633	0.00467		0.673	-0.00524
0.664	-0.00462		0.734	-0.00253		0.734	-0.01123		0.634	0.00479		0.674	-0.0052
0.665	-0.00459		0.735	-0.00228		0.735	-0.01135		0.635	0.00472		0.675	-0.00521
0.666	-0.00459		0.736	-0.00254		0.736	-0.01141		0.636	0.00447		0.676	-0.00539
0.667	-0.00459		0.737	-0.00248		0.737	-0.01157		0.637	0.00476		0.677	-0.00506
0.668	-0.00459		0.738	-0.00254		0.738	-0.01149		0.638	0.00458		0.678	-0.00526
0.669	-0.00459		0.739	-0.00254		0.739	-0.01151		0.639	0.00447		0.679	-0.00538
0.67	-0.00461		0.74	-0.00247		0.74	-0.01141		0.64	0.0044		0.68	-0.00523
0.671	-0.00461		0.741	-0.00249		0.741	-0.01129		0.641	0.00432		0.681	-0.00513
0.672	-0.0046		0.742	-0.00257		0.742	-0.01164		0.642	0.0042		0.682	-0.00538
0.673	-0.00457		0.743	-0.00249		0.743	-0.01178		0.643	0.00425		0.683	-0.00508
0.674	-0.00457		0.744	-0.00256		0.744	-0.01143		0.644	0.00419		0.684	-0.00532
0.675	-0.00465		0.745	-0.0026		0.745	-0.01139		0.645	0.00429		0.685	-0.00521
0.676	-0.00462		0.746	-0.00249		0.746	-0.0118		0.646	0.00425		0.686	-0.00549
0.677	-0.00463		0.747	-0.00249		0.747	-0.01159		0.647	0.00404		0.687	-0.00538
0.678	-0.00463		0.748	-0.00263		0.748	-0.01141		0.648	0.00405		0.688	-0.00537
0.679	-0.00464		0.749	-0.00256		0.749	-0.01166		0.649	0.00391		0.689	-0.00532
0.68	-0.00466		0.75	-0.00257		0.75	-0.01176		0.65	0.00391		0.69	-0.00527
0.681	-0.00463		0.751	-0.00249		0.751	-0.01164		0.651	0.004		0.691	-0.00513
0.682	-0.00465		0.752	-0.00254		0.752	-0.01176		0.652	0.0037		0.692	-0.00539
0.683	-0.00465		0.753	-0.00256		0.753	-0.01151		0.653	0.0037		0.693	-0.00546
0.684	-0.00465		0.754	-0.00253		0.754	-0.01164		0.654	0.00363		0.694	-0.00532
0.685	-0.00464		0.755	-0.00254		0.755	-0.01155		0.655	0.00353		0.695	-0.00538
0.686	-0.00468		0.756	-0.00265		0.756	-0.01162		0.656	0.00369		0.696	-0.00549
0.687	-0.00461		0.757	-0.00249		0.757	-0.01147		0.657	0.0036		0.697	-0.0053
0.688	-0.00461		0.758	-0.00256		0.758	-0.01166		0.658	0.00369		0.698	-0.00535
0.689	-0.00466		0.759	-0.00257		0.759	-0.01166		0.659	0.00348		0.699	-0.00544
0.69	-0.00465		0.76	-0.00252		0.76	-0.01145		0.66	0.00345		0.7	-0.00548
0.691	-0.00466		0.761	-0.0026		0.761	-0.01164		0.661	0.00335		0.701	-0.00548
0.692	-0.00469		0.762	-0.00265		0.762	-0.01151		0.662	0.00334		0.702	-0.00548
0.693	-0.00465		0.763	-0.00259		0.763	-0.01182		0.663	0.00344		0.703	-0.00538
0.694	-0.00465		0.764	-0.00257		0.764	-0.01184		0.664	0.00328		0.704	-0.00546
0.695	-0.00468		0.765	-0.00257		0.765	-0.01153		0.665	0.00326		0.705	-0.00553
0.696	-0.00466		0.766	-0.00257		0.766	-0.0116		0.666	0.00327		0.706	-0.00546
0.697	-0.00471		0.767	-0.00254		0.767	-0.01176		0.667	0.00314		0.707	-0.00557
0.698	-0.00469		0.768	-0.00262		0.768	-0.01164		0.668	0.00296		0.708	-0.00567
0.699	-0.00468		0.769	-0.00255		0.769	-0.01155		0.669	0.00326		0.709	-0.00549
0.7	-0.00468		0.77	-0.00259		0.77	-0.01172		0.67	0.00321		0.71	-0.00538
0.701	-0.00467		0.771	-0.00246		0.771	-0.01172		0.671	0.00303		0.711	-0.00545
0.702	-0.00469		0.772	-0.00267		0.772	-0.0116		0.672	0.00305		0.712	-0.0055
0.703	-0.00468		0.773	-0.00257		0.773	-0.01162		0.673	0.00288		0.713	-0.00553
0.704	-0.00468		0.774	-0.0026		0.774	-0.01157		0.674	0.00258		0.714	-0.00556
0.705	-0.00468		0.775	-0.00266		0.775	-0.01153		0.675	0.00275		0.715	-0.0056
0.706	-0.00473		0.776	-0.0025		0.776	-0.01172		0.676	0.00258		0.716	-0.00556
0.707	-0.00468		0.777	-0.0026		0.777	-0.01174		0.677	0.00262		0.717	-0.00561
0.708	-0.00474		0.778	-0.00256		0.778	-0.01174		0.678	0.00261		0.718	-0.00553
0.709	-0.00475		0.779	-0.0026		0.779	-0.01168		0.679	0.0026		0.719	-0.00561
0.71	-0.00472		0.78	-0.00258		0.78	-0.01164		0.68	0.00261		0.72	-0.00561
0.711	-0.00474		0.781	-0.00265		0.781	-0.0118		0.681	0.00243		0.721	-0.00572
0.712	-0.00472		0.782	-0.00257		0.782	-0.0116		0.682	0.00244		0.722	-0.00548
0.713	-0.0047		0.783	-0.00256		0.783	-0.0116		0.683	0.0025		0.723	-0.00544
0.714	-0.00476		0.784	-0.0026		0.784	-0.0118		0.684	0.00244		0.724	-0.00549
0.715	-0.00471		0.785	-0.00257		0.785	-0.01168		0.685	0.00233		0.725	-0.0056
0.716	-0.00475		0.786	-0.00256		0.786	-0.0116		0.686	0.00253		0.726	-0.00574
0.717	-0.00477		0.787	-0.00263		0.787	-0.01174		0.687	0.00215		0.727	-0.00561
0.718	-0.00475		0.788	-0.00264		0.788	-0.01168		0.688	0.00226		0.728	-0.00556
0.719	-0.00474		0.789	-0.00264		0.789	-0.01174		0.689	0.00226		0.729	-0.00563
0.72	-0.00475		0.79	-0.0026		0.79	-0.0118		0.69	0.00209		0.73	-0.0056
0.721	-0.00471		0.791	-0.00268		0.791	-0.0118		0.691	0.00212		0.731	-0.00563
0.722	-0.00477		0.792	-0.00264		0.792	-0.01172		0.692	0.00214		0.732	-0.00587
0.723	-0.00472		0.793	-0.00254		0.793	-0.0118		0.693	0.00218		0.733	-0.0059
0.724	-0.00481		0.794	-0.00261		0.794	-0.01188		0.694	0.00219		0.734	-0.00571
0.725	-0.00475		0.795	-0.00259		0.795	-0.0116		0.695	0.00194		0.735	-0.00563
0.726	-0.00476		0.796	-0.00256		0.796	-0.01178		0.696	0.00191		0.736	-0.00559
0.727	-0.00479		0.797	-0.00257		0.797	-0.01192		0.697	0.00201		0.737	-0.00583
0.728	-0.0048		0.798	-0.00268		0.798	-0.0116		0.698	0.00187		0.738	-0.00582
0.729	-0.00477		0.799	-0.00253		0.799	-0.0116		0.699	0.00189		0.739	-0.00571
0.73	-0.00479		0.8	-0.00267		0.8	-0.01159		0.7	0.00176		0.74	-0.00585
0.731	-0.00475		0.801	-0.00271		0.801	-0.01166		0.701	0.00166		0.741	-0.00571
0.732	-0.00477		0.802	-0.00261		0.802	-0.01174		0.702	0.00165		0.742	-0.0055
0.733	-0.00482		0.803	-0.00267		0.803	-0.01198		0.703	0.00159		0.743	-0.00572
0.734	-0.00482		0.804	-0.00267		0.804	-0.01184		0.704	0.00173		0.744	-0.00571
0.735	-0.00483		0.805	-0.00264		0.805	-0.01233		0.705	0.00153		0.745	-0.0057
0.736	-0.00478		0.806	-0.00267		0.806	-0.01178		0.706	0.00144		0.746	-0.00576
0.737	-0.00478		0.807	-0.00256		0.807	-0.01182		0.707	0.00165		0.747	-0.00581
0.738	-0.0048		0.808	-0.00256		0.808	-0.01194		0.708	0.00173		0.748	-0.00586
0.739	-0.00476		0.809	-0.00256		0.809	-0.01184		0.709	0.00155		0.749	-0.0057
0.74	-0.00479		0.81	-0.00265		0.81	-0.01188		0.71	0.00153		0.75	-0.00568
0.741	-0.00483		0.811	-0.00271		0.811	-0.0118		0.711	0.00134		0.751	-0.00583
0.742	-0.00481		0.812	-0.00261		0.812	-0.01188		0.712	0.00144		0.752	-0.00578
0.743	-0.00483		0.813	-0.00267		0.813	-0.0119		0.713	0.00128		0.753	-0.00591
0.744	-0.00481		0.814	-0.00263		0.814	-0.0118		0.714	0.00128		0.754	-0.0057
0.745	-0.00477		0.815	-0.00245		0.815	-0.01164		0.715	0.00149		0.755	-0.00576
0.746	-0.00486		0.816	-0.00252		0.816	-0.012		0.716	0.00114		0.756	-0.00587
0.747	-0.00484		0.817	-0.00261		0.817	-0.01164		0.717	0.00117		0.757	-0.00587
0.748	-0.00485		0.818	-0.0026		0.818	-0.01184		0.718	0.00117		0.758	-0.00596
0.749	-0.00483		0.819	-0.00255		0.819	-0.01214		0.719	0.00106		0.759	-0.00598
0.75	-0.00481		0.82	-0.00258		0.82	-0.01192		0.72	0.00105		0.76	-0.00579
0.751	-0.0048		0.821	-0.0025		0.821	-0.01202		0.721	0.00119		0.761	-0.00575
0.752	-0.00486		0.822	-0.00263		0.822	-0.0121		0.722	0.000905874		0.762	-0.0059
0.753	-0.00483		0.823	-0.00249		0.823	-0.01204		0.723	0.00105		0.763	-0.00576
0.754	-0.00485		0.824	-0.00264		0.824	-0.01188		0.724	0.000961808		0.764	-0.006
0.755	-0.00485		0.825	-0.00263		0.825	-0.01178		0.725	0.000975863		0.765	-0.00587
0.756	-0.00484		0.826	-0.00263		0.826	-0.01192		0.726	0.000891962		0.766	-0.00593
0.757	-0.00482		0.827	-0.00251		0.827	-0.01202		0.727	0.000836028		0.767	-0.00578
0.758	-0.00486		0.828	-0.00263		0.828	-0.01206		0.728	0.000863995		0.768	-0.00575
0.759	-0.00486		0.829	-0.00259		0.829	-0.01186		0.729	0.00068228		0.769	-0.00593
0.76	-0.00483		0.83	-0.00263		0.83	-0.0121		0.73	0.000808061		0.77	-0.00604
0.761	-0.00487		0.831	-0.00255		0.831	-0.01198		0.731	0.00068228		0.771	-0.00607
0.762	-0.00488		0.832	-0.00258		0.832	-0.01214		0.732	0.000570413		0.772	-0.00585
0.763	-0.00485		0.833	-0.0026		0.833	-0.01206		0.733	0.00059838		0.773	-0.00579
0.764	-0.00482		0.834	-0.00257		0.834	-0.01206		0.734	0.000878049		0.774	-0.00604
0.765	-0.00489		0.835	-0.00258		0.835	-0.012		0.735	0.000584325		0.775	-0.00598
0.766	-0.00489		0.836	-0.00256		0.836	-0.01206		0.736	0.000696193		0.776	-0.00596
0.767	-0.00487		0.837	-0.0026		0.837	-0.01224		0.737	0.000458545		0.777	-0.00598
0.768	-0.00487		0.838	-0.00268		0.838	-0.01174		0.738	0.000556358		0.778	-0.00601
0.769	-0.00483		0.839	-0.00256		0.839	-0.0121		0.739	0.000514479		0.779	-0.00604
0.77	-0.00488		0.84	-0.00255		0.84	-0.01188		0.74	0.000556358		0.78	-0.00591
0.771	-0.00491		0.841	-0.00253		0.841	-0.01225		0.741	0.000444632		0.781	-0.00604
0.772	-0.0049		0.842	-0.00257		0.842	-0.01216		0.742	0.000584325		0.782	-0.00597
0.773	-0.00487		0.843	-0.00264		0.843	-0.01208		0.743	0.00027683		0.783	-0.00605
0.774	-0.0049		0.844	-0.0025		0.844	-0.01194		0.744	0.00015105		0.784	-0.00618
0.775	-0.0049		0.845	-0.00263		0.845	-0.01224		0.745	0.000234809		0.785	-0.00608
0.776	-0.00487		0.846	-0.0026		0.846	-0.01204		0.746	0.000220896		0.786	-0.00597
0.777	-0.00483		0.847	-0.00263		0.847	-0.01196		0.747	0.000332764		0.787	-0.00597
0.778	-0.00491		0.848	-0.00262		0.848	-0.0121		0.748	0.000179017		0.788	-0.00589
0.779	-0.00493		0.849	-0.00261		0.849	-0.01192		0.749	0.000360731		0.789	-0.00616
0.78	-0.00493		0.85	-0.00265		0.85	-0.01208		0.75	0.000234809		0.79	-0.00601
0.781	-0.00492		0.851	-0.0026		0.851	-0.01188		0.751	3.91396e-05		0.791	-0.00619
0.782	-0.00495		0.852	-0.00256		0.852	-0.01206		0.752	9.50593e-05		0.792	-0.00613
0.783	-0.00496		0.853	-0.00267		0.853	-0.01214		0.753	0.00015105		0.793	-0.00607
0.784	-0.00492		0.854	-0.00267		0.854	-0.01212		0.754	-0.000100667		0.794	-0.00607
0.785	-0.00492		0.855	-0.00256		0.855	-0.01224		0.755	3.91396e-05		0.795	-0.006
0.786	-0.00493		0.856	-0.00261		0.856	-0.01202		0.756	5.3123e-05		0.796	-0.00633
0.787	-0.00494		0.857	-0.00265		0.857	-0.01202		0.757	-0.000170499		0.797	-0.00631
0.788	-0.00491		0.858	-0.00265		0.858	-0.0121		0.758	-8.66834e-05		0.798	-0.00612
0.789	-0.00488		0.859	-0.00257		0.859	-0.01216		0.759	-0.00011465		0.799	-0.00611
0.79	-0.00492		0.86	-0.00265		0.86	-0.01202		0.76	-3.07637e-05		0.8	-0.00616
0.791	-0.00492		0.861	-0.00263		0.861	-0.01212		0.761	-0.000212521		0.801	-0.00608
0.792	-0.00493		0.862	-0.00263		0.862	-0.01212		0.762	-0.000156587		0.802	-0.0062
0.793	-0.00492		0.863	-0.00257		0.863	-0.01206		0.763	-0.000100667		0.803	-0.00615
0.794	-0.00496		0.864	-0.00268		0.864	-0.01222		0.764	-0.000338301		0.804	-0.00615
0.795	-0.00495		0.865	-0.00266		0.865	-0.01216		0.765	-0.000226433		0.805	-0.00633
0.796	-0.00493		0.866	-0.0027		0.866	-0.01208		0.766	-0.000226433		0.806	-0.00618
0.797	-0.00494		0.867	-0.00277		0.867	-0.01222		0.767	-0.000394235		0.807	-0.00618
0.798	-0.00496		0.868	-0.00265		0.868	-0.0122		0.768	-0.000352355		0.808	-0.00613
0.799	-0.00493		0.869	-0.00266		0.869	-0.01192		0.769	-0.000366268		0.809	-0.00627
0.8	-0.00497		0.87	-0.0026		0.87	-0.01227		0.77	-0.000478136		0.81	-0.00618
0.801	-0.00496		0.871	-0.00259		0.871	-0.01194		0.771	-0.000436256		0.811	-0.00619
0.802	-0.00495		0.872	-0.00271		0.872	-0.01192		0.772	-0.000436256		0.812	-0.00597
0.803	-0.00493		0.873	-0.00275		0.873	-0.0122		0.773	-0.000520015		0.813	-0.00604
0.804	-0.00494		0.874	-0.00268		0.874	-0.01212		0.774	-0.000450169		0.814	-0.00607
0.805	-0.00494		0.875	-0.00267		0.875	-0.01235		0.775	-0.000575949		0.815	-0.00628
0.806	-0.00492		0.876	-0.00262		0.876	-0.01202		0.776	-0.000701872		0.816	-0.0062
0.807	-0.00496		0.877	-0.00264		0.877	-0.01194		0.777	-0.00049219		0.817	-0.00633
0.808	-0.00494		0.878	-0.00264		0.878	-0.01227		0.778	-0.000687817		0.818	-0.00626
0.809	-0.00495		0.879	-0.00267		0.879	-0.01233		0.779	-0.000520015		0.819	-0.00616
0.81	-0.00495		0.88	-0.00276		0.88	-0.01204		0.78	-0.000869531		0.82	-0.00615
0.811	-0.00496		0.881	-0.00268		0.881	-0.01206		0.781	-0.000757805		0.821	-0.00622
0.812	-0.00494		0.882	-0.00268		0.882	-0.01212		0.782	-0.000590004		0.822	-0.00624
0.813	-0.00501		0.883	-0.0026		0.883	-0.01186		0.783	-0.000813739		0.823	-0.00626
0.814	-0.00497		0.884	-0.00266		0.884	-0.01206		0.784	-0.000687817		0.824	-0.00628
0.815	-0.00494		0.885	-0.00258		0.885	-0.0122		0.785	-0.000701872		0.825	-0.00616
0.816	-0.00498		0.886	-0.00276		0.886	-0.012		0.786	-0.000897498		0.826	-0.00624
0.817	-0.00492		0.887	-0.00272		0.887	-0.0122		0.787	-0.000799685		0.827	-0.0062
0.818	-0.00498		0.888	-0.00269		0.888	-0.0122		0.788	-0.00105		0.828	-0.00638
0.819	-0.00495		0.889	-0.00271		0.889	-0.01196		0.789	-0.000813739		0.829	-0.00626
0.82	-0.00495		0.89	-0.00272		0.89	-0.01208		0.79	-0.000869531		0.83	-0.00633
0.821	-0.00499		0.891	-0.00272		0.891	-0.01216		0.791	-0.000841706		0.831	-0.00616
0.822	-0.00497		0.892	-0.00265		0.892	-0.01224		0.792	-0.000911553		0.832	-0.00627
0.823	-0.005		0.893	-0.00281		0.893	-0.01235		0.793	-0.000911553		0.833	-0.00635
0.824	-0.00501		0.894	-0.0028		0.894	-0.01218		0.794	-0.00104		0.834	-0.00622
0.825	-0.00498		0.895	-0.0027		0.895	-0.01225		0.795	-0.00093952		0.835	-0.0062
0.826	-0.00502		0.896	-0.00282		0.896	-0.01241		0.796	-0.00109		0.836	-0.0065
0.827	-0.00497		0.897	-0.00266		0.897	-0.01198		0.797	-0.00101		0.837	-0.00635
0.828	-0.00497		0.898	-0.00268		0.898	-0.01225		0.798	-0.00108		0.838	-0.0063
0.829	-0.00498		0.899	-0.00275		0.899	-0.01231		0.799	-0.00104		0.839	-0.0065
0.83	-0.00504		0.9	-0.00271		0.9	-0.01227		0.8	-0.00112		0.84	-0.00638
0.831	-0.00503		0.901	-0.00278		0.901	-0.01224		0.801	-0.00122		0.841	-0.00637
0.832	-0.00499		0.902	-0.00278		0.902	-0.0119		0.802	-0.00122		0.842	-0.00663
0.833	-0.00499		0.903	-0.00273		0.903	-0.01235		0.803	-0.00126		0.843	-0.00639
0.834	-0.00505		0.904	-0.00275		0.904	-0.01239		0.804	-0.00115		0.844	-0.00637
0.835	-0.00505		0.905	-0.00275		0.905	-0.01222		0.805	-0.00126		0.845	-0.00653
0.836	-0.00502		0.906	-0.00277		0.906	-0.01225		0.806	-0.00126		0.846	-0.0065
0.837	-0.00502		0.907	-0.00278		0.907	-0.0122		0.807	-0.00115		0.847	-0.00649
0.838	-0.00504		0.908	-0.00275		0.908	-0.01202		0.808	-0.00136		0.848	-0.00649
0.839	-0.00503		0.909	-0.00278		0.909	-0.01231		0.809	-0.00137		0.849	-0.00652
0.84	-0.00504		0.91	-0.00279		0.91	-0.01222		0.81	-0.00127		0.85	-0.00646
0.841	-0.00501		0.911	-0.00268		0.911	-0.01216		0.811	-0.00123		0.851	-0.00631
0.842	-0.00502		0.912	-0.00284		0.912	-0.01212		0.812	-0.00155		0.852	-0.00644
0.843	-0.005		0.913	-0.00291		0.913	-0.01227		0.813	-0.00114		0.853	-0.00631
0.844	-0.00502		0.914	-0.00284		0.914	-0.01239		0.814	-0.0013		0.854	-0.00642
0.845	-0.00504		0.915	-0.00278		0.915	-0.01251		0.815	-0.0014		0.855	-0.00641
0.846	-0.00503		0.916	-0.00284		0.916	-0.01231		0.816	-0.00146		0.856	-0.00635
0.847	-0.00507		0.917	-0.00281		0.917	-0.01243		0.817	-0.00139		0.857	-0.00627
0.848	-0.00508		0.918	-0.00283		0.918	-0.01239		0.818	-0.00154		0.858	-0.00652
0.849	-0.00504		0.919	-0.00285		0.919	-0.01255		0.819	-0.00154		0.859	-0.00641
0.85	-0.00502		0.92	-0.00285		0.92	-0.01233		0.82	-0.00171		0.86	-0.00644
0.851	-0.00507		0.921	-0.00284		0.921	-0.01253		0.821	-0.00168		0.861	-0.00646
0.852	-0.00506		0.922	-0.0029		0.922	-0.01263		0.822	-0.00153		0.862	-0.00649
0.853	-0.00503		0.923	-0.00292		0.923	-0.01225		0.823	-0.00154		0.863	-0.00631
0.854	-0.00504		0.924	-0.00281		0.924	-0.01247		0.824	-0.00155		0.864	-0.00622
0.855	-0.00505		0.925	-0.00288		0.925	-0.01259		0.825	-0.00172		0.865	-0.00644
0.856	-0.00507		0.926	-0.0029		0.926	-0.01239		0.826	-0.00182		0.866	-0.00639
0.857	-0.00507		0.927	-0.00295		0.927	-0.0122		0.827	-0.00144		0.867	-0.00655
0.858	-0.0051		0.928	-0.00296		0.928	-0.01247		0.828	-0.00174		0.868	-0.00659
0.859	-0.00505		0.929	-0.00289		0.929	-0.01243		0.829	-0.00172		0.869	-0.00653
0.86	-0.00506		0.93	-0.00289		0.93	-0.01214		0.83	-0.00165		0.87	-0.00645
0.861	-0.0051		0.931	-0.00283		0.931	-0.01241		0.831	-0.00178		0.871	-0.00655
0.862	-0.00508		0.932	-0.00293		0.932	-0.01241		0.832	-0.0017		0.872	-0.00642
0.863	-0.00506		0.933	-0.00301		0.933	-0.01239		0.833	-0.00178		0.873	-0.00657
0.864	-0.00507		0.934	-0.00291		0.934	-0.01243		0.834	-0.0019		0.874	-0.0066
0.865	-0.00506		0.935	-0.00291		0.935	-0.01243		0.835	-0.0017		0.875	-0.00659
0.866	-0.00505		0.936	-0.00285		0.936	-0.01241		0.836	-0.00195		0.876	-0.00644
0.867	-0.00508		0.937	-0.00293		0.937	-0.01255		0.837	-0.00209		0.877	-0.00655
0.868	-0.00504		0.938	-0.00283		0.938	-0.01245		0.838	-0.00189		0.878	-0.00663
0.869	-0.00509		0.939	-0.00288		0.939	-0.01245		0.839	-0.0019		0.879	-0.00657
0.87	-0.00512		0.94	-0.00299		0.94	-0.0122		0.84	-0.00192		0.88	-0.00652
0.871	-0.00506		0.941	-0.00294		0.941	-0.01237		0.841	-0.00193		0.881	-0.00655
0.872	-0.00507		0.942	-0.00292		0.942	-0.01247		0.842	-0.00214		0.882	-0.00645
0.873	-0.00507		0.943	-0.00294		0.943	-0.01247		0.843	-0.0021		0.883	-0.00652
0.874	-0.00511		0.944	-0.00289		0.944	-0.01251		0.844	-0.00217		0.884	-0.00655
0.875	-0.00507		0.945	-0.00289		0.945	-0.01241		0.845	-0.00202		0.885	-0.00649
0.876	-0.00511		0.946	-0.00301		0.946	-0.01251		0.846	-0.002		0.886	-0.00646
0.877	-0.00509		0.947	-0.00302		0.947	-0.01231		0.847	-0.0022		0.887	-0.00657
0.878	-0.00509		0.948	-0.00289		0.948	-0.01257		0.848	-0.00206		0.888	-0.00674
0.879	-0.00507		0.949	-0.00286		0.949	-0.01259		0.849	-0.00197		0.889	-0.0066
0.88	-0.00511		0.95	-0.00303		0.95	-0.01249		0.85	-0.00221		0.89	-0.00668
0.881	-0.00515		0.951	-0.00283		0.951	-0.01251		0.851	-0.00213		0.891	-0.00649
0.882	-0.00513		0.952	-0.00302		0.952	-0.01241		0.852	-0.0021		0.892	-0.00666
0.883	-0.00514		0.953	-0.00292		0.953	-0.01239		0.853	-0.00227		0.893	-0.00677
0.884	-0.0051		0.954	-0.00306		0.954	-0.01243		0.854	-0.00227		0.894	-0.00664
0.885	-0.00514		0.955	-0.00297		0.955	-0.01259		0.855	-0.00214		0.895	-0.00666
0.886	-0.00508		0.956	-0.00303		0.956	-0.01247		0.856	-0.00228		0.896	-0.00663
0.887	-0.00512		0.957	-0.00301		0.957	-0.01251		0.857	-0.00242		0.897	-0.00677
0.888	-0.00508		0.958	-0.00303		0.958	-0.01273		0.858	-0.00235		0.898	-0.0066
0.889	-0.00512		0.959	-0.0029		0.959	-0.01229		0.859	-0.00225		0.899	-0.00672
0.89	-0.00512		0.96	-0.00303		0.96	-0.01245		0.86	-0.00234		0.9	-0.00679
0.891	-0.00512		0.961	-0.00305		0.961	-0.01255		0.861	-0.00231		0.901	-0.00661
0.892	-0.00511		0.962	-0.00296		0.962	-0.01237		0.862	-0.00225		0.902	-0.0066
0.893	-0.00508		0.963	-0.0031		0.963	-0.01251		0.863	-0.00241		0.903	-0.00656
0.894	-0.00509		0.964	-0.00298		0.964	-0.01249		0.864	-0.00224		0.904	-0.0066
0.895	-0.00512		0.965	-0.00299		0.965	-0.01245		0.865	-0.00234		0.905	-0.00656
0.896	-0.00514		0.966	-0.00291		0.966	-0.01259		0.866	-0.00256		0.906	-0.00663
0.897	-0.00513		0.967	-0.003		0.967	-0.01263		0.867	-0.00258		0.907	-0.00661
0.898	-0.0051		0.968	-0.003		0.968	-0.01237		0.868	-0.00244		0.908	-0.0066
0.899	-0.0051		0.969	-0.0031		0.969	-0.01259		0.869	-0.00256		0.909	-0.00652
0.9	-0.00512		0.97	-0.00304		0.97	-0.01251		0.87	-0.00262		0.91	-0.00661
0.901	-0.0051		0.971	-0.00307		0.971	-0.01259		0.871	-0.00253		0.911	-0.00642
0.902	-0.00512		0.972	-0.00305		0.972	-0.01251		0.872	-0.00258		0.912	-0.00653
0.903	-0.00517		0.973	-0.00306		0.973	-0.01259		0.873	-0.00255		0.913	-0.00659
0.904	-0.00513		0.974	-0.00302		0.974	-0.01249		0.874	-0.00242		0.914	-0.00656
0.905	-0.0051		0.975	-0.00296		0.975	-0.01237		0.875	-0.00235		0.915	-0.0066
0.906	-0.00514		0.976	-0.00297		0.976	-0.01225		0.876	-0.00241		0.916	-0.00655
0.907	-0.00513		0.977	-0.00296		0.977	-0.01267		0.877	-0.0026		0.917	-0.00679
0.908	-0.00514		0.978	-0.00297		0.978	-0.01251		0.878	-0.00269		0.918	-0.00668
0.909	-0.00516		0.979	-0.00308		0.979	-0.01255		0.879	-0.00273		0.919	-0.00656
0.91	-0.00513		0.98	-0.00303		0.98	-0.01249		0.88	-0.0027		0.92	-0.00682
0.911	-0.00512		0.981	-0.00306		0.981	-0.01263		0.881	-0.00263		0.921	-0.00663
0.912	-0.00514		0.982	-0.00304		0.982	-0.01255		0.882	-0.00266		0.922	-0.00668
0.913	-0.00512		0.983	-0.00294		0.983	-0.01239		0.883	-0.0026		0.923	-0.00661
0.914	-0.00515		0.984	-0.00301		0.984	-0.01253		0.884	-0.00266		0.924	-0.00671
0.915	-0.00517		0.985	-0.003		0.985	-0.01253		0.885	-0.00276		0.925	-0.00646
0.916	-0.00517		0.986	-0.0031		0.986	-0.01267		0.886	-0.00281		0.926	-0.0069
0.917	-0.00514		0.987	-0.003		0.987	-0.01255		0.887	-0.00291		0.927	-0.00667
0.918	-0.00512		0.988	-0.003		0.988	-0.01243		0.888	-0.00269		0.928	-0.00666
0.919	-0.00515		0.989	-0.00304		0.989	-0.01255		0.889	-0.00292		0.929	-0.00677
0.92	-0.00517		0.99	-0.0031		0.99	-0.01241		0.89	-0.00281		0.93	-0.00655
0.921	-0.00512		0.991	-0.00296		0.991	-0.01233		0.891	-0.00264		0.931	-0.00667
0.922	-0.00517		0.992	-0.00318		0.992	-0.01239		0.892	-0.00285		0.932	-0.00679
0.923	-0.00519		0.993	-0.00307		0.993	-0.0129		0.893	-0.00283		0.933	-0.00646
0.924	-0.00517		0.994	-0.00306		0.994	-0.01275		0.894	-0.00283		0.934	-0.00668
0.925	-0.00519		0.995	-0.00309		0.995	-0.01269		0.895	-0.00281		0.935	-0.00681
0.926	-0.00514		0.996	-0.00303		0.996	-0.01237		0.896	-0.00284		0.936	-0.00675
0.927	-0.00513		0.997	-0.00309		0.997	-0.01269		0.897	-0.00298		0.937	-0.00675
0.928	-0.00518		0.998	-0.0031		0.998	-0.01259		0.898	-0.00297		0.938	-0.00672
0.929	-0.00517		0.999	-0.0031		0.999	-0.01247		0.899	-0.00287		0.939	-0.00671
0.93	-0.00513		1	-0.00299		1	-0.01257		0.9	-0.00263		0.94	-0.00648
0.931	-0.00516		1.001	-0.00306		1.001	-0.01243		0.901	-0.00297		0.941	-0.00674
0.932	-0.00516		1.002	-0.00306		1.002	-0.01255		0.902	-0.00266		0.942	-0.00652
0.933	-0.00516		1.003	-0.00297		1.003	-0.01253		0.903	-0.0029		0.943	-0.0065
0.934	-0.00518		1.004	-0.00303		1.004	-0.01224		0.904	-0.00291		0.944	-0.00668
0.935	-0.00516		1.005	-0.00303		1.005	-0.01277		0.905	-0.00287		0.945	-0.00661
0.936	-0.00516		1.006	-0.00313		1.006	-0.01247		0.906	-0.00287		0.946	-0.00653
0.937	-0.00516		1.007	-0.00302		1.007	-0.01243		0.907	-0.00284		0.947	-0.00667
0.938	-0.00514		1.008	-0.00318		1.008	-0.01241		0.908	-0.00297		0.948	-0.00668
0.939	-0.00517		1.009	-0.00297		1.009	-0.01255		0.909	-0.00288		0.949	-0.00677
0.94	-0.00515		1.01	-0.00306		1.01	-0.01251		0.91	-0.00297		0.95	-0.00675
0.941	-0.00518		1.011	-0.00316		1.011	-0.01265		0.911	-0.00297		0.951	-0.00671
0.942	-0.00517		1.012	-0.00299		1.012	-0.01261		0.912	-0.00309		0.952	-0.0066
0.943	-0.00515		1.013	-0.00308		1.013	-0.01216		0.913	-0.00288		0.953	-0.00663
0.944	-0.00519		1.014	-0.00306		1.014	-0.01265		0.914	-0.00302		0.954	-0.00674
0.945	-0.00517		1.015	-0.00304		1.015	-0.01265		0.915	-0.00274		0.955	-0.00659
0.946	-0.00519		1.016	-0.00308		1.016	-0.01257		0.916	-0.00288		0.956	-0.00664
0.947	-0.00516		1.017	-0.0031		1.017	-0.01255		0.917	-0.00312		0.957	-0.00663
0.948	-0.00519		1.018	-0.00314		1.018	-0.01231		0.918	-0.00304		0.958	-0.00667
0.949	-0.00516		1.019	-0.00303		1.019	-0.01261		0.919	-0.0032		0.959	-0.00668
0.95	-0.00517		1.02	-0.00306		1.02	-0.01251		0.92	-0.00294		0.96	-0.00668
0.951	-0.00524		1.021	-0.00306		1.021	-0.01251		0.921	-0.00319		0.961	-0.00677
0.952	-0.00521		1.022	-0.00299		1.022	-0.01259		0.922	-0.00299		0.962	-0.00688
0.953	-0.00517		1.023	-0.00305		1.023	-0.01257		0.923	-0.00292		0.963	-0.00667
0.954	-0.00521		1.024	-0.00307		1.024	-0.01245		0.924	-0.0032		0.964	-0.00682
0.955	-0.00521		1.025	-0.003		1.025	-0.01249		0.925	-0.00315		0.965	-0.00667
0.956	-0.00518		1.026	-0.00304		1.026	-0.01261		0.926	-0.00318		0.966	-0.00663
0.957	-0.00522		1.027	-0.00311		1.027	-0.01265		0.927	-0.00323		0.967	-0.00668
0.958	-0.00519		1.028	-0.0031		1.028	-0.01243		0.928	-0.00318		0.968	-0.00675
0.959	-0.00518		1.029	-0.00303		1.029	-0.01281		0.929	-0.00308		0.969	-0.00682
0.96	-0.00519		1.03	-0.00315		1.03	-0.01245		0.93	-0.00325		0.97	-0.00667
0.961	-0.00521		1.031	-0.00309		1.031	-0.01285		0.931	-0.00312		0.971	-0.00666
0.962	-0.0052		1.032	-0.00308		1.032	-0.01273		0.932	-0.00323		0.972	-0.00679
0.963	-0.00519		1.033	-0.00303		1.033	-0.01245		0.933	-0.0032		0.973	-0.00685
0.964	-0.0052		1.034	-0.0031		1.034	-0.01271		0.934	-0.00323		0.974	-0.00668
0.965	-0.00524		1.035	-0.00314		1.035	-0.01249		0.935	-0.0032		0.975	-0.00675
0.966	-0.0052		1.036	-0.00304		1.036	-0.01245		0.936	-0.00333		0.976	-0.00674
0.967	-0.00521		1.037	-0.0031		1.037	-0.01257		0.937	-0.00337		0.977	-0.00672
0.968	-0.0052		1.038	-0.00313		1.038	-0.01243		0.938	-0.00336		0.978	-0.00663
0.969	-0.00515		1.039	-0.00313		1.039	-0.01253		0.939	-0.00329		0.979	-0.00672
0.97	-0.00522		1.04	-0.00315		1.04	-0.01245		0.94	-0.00337		0.98	-0.00685
0.971	-0.00522		1.041	-0.00315		1.041	-0.01267		0.941	-0.00329		0.981	-0.00679
0.972	-0.0052		1.042	-0.00305		1.042	-0.01253		0.942	-0.00329		0.982	-0.00694
0.973	-0.00523		1.043	-0.0031		1.043	-0.01257		0.943	-0.00333		0.983	-0.00681
0.974	-0.00521		1.044	-0.00317		1.044	-0.01253		0.944	-0.00344		0.984	-0.00675
0.975	-0.00521		1.045	-0.00313		1.045	-0.01245		0.945	-0.0034		0.985	-0.00688
0.976	-0.00522		1.046	-0.00317		1.046	-0.01267		0.946	-0.0032		0.986	-0.00668
0.977	-0.00521		1.047	-0.00314		1.047	-0.01269		0.947	-0.00344		0.987	-0.00666
0.978	-0.00523		1.048	-0.00316		1.048	-0.01243		0.948	-0.00347		0.988	-0.00678
0.979	-0.00526		1.049	-0.00321		1.049	-0.01277		0.949	-0.00332		0.989	-0.00672
0.98	-0.00521		1.05	-0.0031		1.05	-0.01243		0.95	-0.00339		0.99	-0.00679
0.981	-0.00521		1.051	-0.00314		1.051	-0.01251		0.951	-0.00337		0.991	-0.00681
0.982	-0.00515		1.052	-0.00314		1.052	-0.01267		0.952	-0.0034		0.992	-0.00678
0.983	-0.00524		1.053	-0.00312		1.053	-0.01259		0.953	-0.00353		0.993	-0.00679
0.984	-0.00522		1.054	-0.00314		1.054	-0.01269		0.954	-0.00354		0.994	-0.00675
0.985	-0.00521		1.055	-0.00311		1.055	-0.01289		0.955	-0.0032		0.995	-0.00679
0.986	-0.00524		1.056	-0.0032		1.056	-0.01233		0.956	-0.00354		0.996	-0.00678
0.987	-0.0052		1.057	-0.00319		1.057	-0.01247		0.957	-0.00347		0.997	-0.00685
0.988	-0.00521		1.058	-0.00311		1.058	-0.01261		0.958	-0.00346		0.998	-0.00667
0.989	-0.00522		1.059	-0.00316		1.059	-0.01267		0.959	-0.00353		0.999	-0.00681
0.99	-0.00519		1.06	-0.00321		1.06	-0.01273		0.96	-0.00351		1	-0.00686
0.991	-0.00525		1.061	-0.00306		1.061	-0.01251		0.961	-0.00343		1.001	-0.00692
0.992	-0.00527		1.062	-0.0032		1.062	-0.01263		0.962	-0.00346		1.002	-0.00683
0.993	-0.00522		1.063	-0.00321		1.063	-0.01267		0.963	-0.0035		1.003	-0.00675
0.994	-0.0052		1.064	-0.00319		1.064	-0.01259		0.964	-0.00344		1.004	-0.00683
0.995	-0.00523		1.065	-0.00317		1.065	-0.01271		0.965	-0.0034		1.005	-0.00678
0.996	-0.00523		1.066	-0.00317		1.066	-0.01249		0.966	-0.00348		1.006	-0.00685
0.997	-0.00519		1.067	-0.00319		1.067	-0.01269		0.967	-0.00353		1.007	-0.00685
0.998	-0.00524		1.068	-0.00317		1.068	-0.01261		0.968	-0.0035		1.008	-0.00668
0.999	-0.00525		1.069	-0.00314		1.069	-0.01259		0.969	-0.00351		1.009	-0.0069
1	-0.00523		1.07	-0.00325		1.07	-0.01251		0.97	-0.00364		1.01	-0.00692
1.001	-0.00521		1.071	-0.00315		1.071	-0.01251		0.971	-0.0035		1.011	-0.00672
1.002	-0.00522		1.072	-0.00326		1.072	-0.01261		0.972	-0.00365		1.012	-0.00675
1.003	-0.00523		1.073	-0.0032		1.073	-0.01261		0.973	-0.00343		1.013	-0.00679
1.004	-0.00523		1.074	-0.00316		1.074	-0.01247		0.974	-0.00357		1.014	-0.00682
1.005	-0.00529		1.075	-0.00331		1.075	-0.01255		0.975	-0.00361		1.015	-0.00693
1.006	-0.0052		1.076	-0.00323		1.076	-0.01261		0.976	-0.00351		1.016	-0.00679
1.007	-0.00521		1.077	-0.00321		1.077	-0.01271		0.977	-0.00351		1.017	-0.00664
1.008	-0.00523		1.078	-0.00328		1.078	-0.01283		0.978	-0.00379		1.018	-0.00692
1.009	-0.00521		1.079	-0.00327		1.079	-0.01279		0.979	-0.00367		1.019	-0.00679
1.01	-0.00524		1.08	-0.00321		1.08	-0.01247		0.98	-0.00357		1.02	-0.00675
1.011	-0.00525		1.081	-0.0032		1.081	-0.01267		0.981	-0.00368		1.021	-0.00693
1.012	-0.00523		1.082	-0.00332		1.082	-0.01263		0.982	-0.0036		1.022	-0.00685
1.013	-0.00524		1.083	-0.0032		1.083	-0.01237		0.983	-0.00358		1.023	-0.00686
1.014	-0.00524		1.084	-0.00317		1.084	-0.01275		0.984	-0.00364		1.024	-0.00667
1.015	-0.00524		1.085	-0.00321		1.085	-0.01283		0.985	-0.00378		1.025	-0.00688
1.016	-0.00526		1.086	-0.00326		1.086	-0.01273		0.986	-0.00374		1.026	-0.00686
1.017	-0.00524		1.087	-0.00314		1.087	-0.01273		0.987	-0.00351		1.027	-0.00683
1.018	-0.00528		1.088	-0.00328		1.088	-0.01285		0.988	-0.00382		1.028	-0.00694
1.019	-0.00522		1.089	-0.00315		1.089	-0.01257		0.989	-0.00354		1.029	-0.00679
1.02	-0.00522		1.09	-0.00325		1.09	-0.01263		0.99	-0.00355		1.03	-0.00681
1.021	-0.00528		1.091	-0.00324		1.091	-0.01259		0.991	-0.00375		1.031	-0.00682
1.022	-0.00526		1.092	-0.00326		1.092	-0.01277		0.992	-0.00372		1.032	-0.00685
1.023	-0.00523		1.093	-0.00311		1.093	-0.01255		0.993	-0.00372		1.033	-0.00681
1.024	-0.00527		1.094	-0.00324		1.094	-0.01287		0.994	-0.00397		1.034	-0.00707
1.025	-0.00519		1.095	-0.00325		1.095	-0.013		0.995	-0.00362		1.035	-0.00701
1.026	-0.00525		1.096	-0.00326		1.096	-0.01247		0.996	-0.00385		1.036	-0.00679
1.027	-0.00524		1.097	-0.00325		1.097	-0.01259		0.997	-0.00378		1.037	-0.00679
1.028	-0.00523		1.098	-0.00313		1.098	-0.01279		0.998	-0.00376		1.038	-0.00689
1.029	-0.00522		1.099	-0.00325		1.099	-0.01292		0.999	-0.00389		1.039	-0.00701
1.03	-0.00525		1.1	-0.00322		1.1	-0.01275		1	-0.00376		1.04	-0.007
1.031	-0.00526		1.101	-0.00321		1.101	-0.01261		1.001	-0.00368		1.041	-0.00688
1.032	-0.00522		1.102	-0.00335		1.102	-0.01273		1.002	-0.00354		1.042	-0.00683
1.033	-0.00522		1.103	-0.00325		1.103	-0.01277		1.003	-0.00376		1.043	-0.00689
1.034	-0.00528		1.104	-0.00314		1.104	-0.01269		1.004	-0.00389		1.044	-0.00689
1.035	-0.00528		1.105	-0.00327		1.105	-0.01249		1.005	-0.00378		1.045	-0.00701
1.036	-0.00522		1.106	-0.00324		1.106	-0.01275		1.006	-0.004		1.046	-0.0069
1.037	-0.00525		1.107	-0.00323		1.107	-0.01283		1.007	-0.00371		1.047	-0.00707
1.038	-0.00521		1.108	-0.00328		1.108	-0.01263		1.008	-0.00395		1.048	-0.00685
1.039	-0.00527		1.109	-0.00328		1.109	-0.01277		1.009	-0.00381		1.049	-0.00697
1.04	-0.00527		1.11	-0.00326		1.11	-0.01271		1.01	-0.00389		1.05	-0.00678
1.041	-0.00522		1.111	-0.00324		1.111	-0.01289		1.011	-0.00388		1.051	-0.00682
1.042	-0.00526		1.112	-0.00331		1.112	-0.01292		1.012	-0.00397		1.052	-0.00699
1.043	-0.00525		1.113	-0.00321		1.113	-0.01281		1.013	-0.00385		1.053	-0.00685
1.044	-0.00525		1.114	-0.00314		1.114	-0.01267		1.014	-0.00393		1.054	-0.00686
1.045	-0.00524		1.115	-0.00321		1.115	-0.01287		1.015	-0.00382		1.055	-0.00692
1.046	-0.00523		1.116	-0.00329		1.116	-0.01257		1.016	-0.00376		1.056	-0.00681
1.047	-0.00522		1.117	-0.00325		1.117	-0.01275		1.017	-0.00393		1.057	-0.007
1.048	-0.00524		1.118	-0.00319		1.118	-0.01245		1.018	-0.00397		1.058	-0.00688
1.049	-0.00525		1.119	-0.0032		1.119	-0.01261		1.019	-0.00374		1.059	-0.00692
1.05	-0.00524		1.12	-0.00328		1.12	-0.01263		1.02	-0.00392		1.06	-0.00705
1.051	-0.00527		1.121	-0.00315		1.121	-0.01261		1.021	-0.00397		1.061	-0.00703
1.052	-0.00524		1.122	-0.00324		1.122	-0.01283		1.022	-0.00374		1.062	-0.0069
1.053	-0.00523		1.123	-0.00326		1.123	-0.01273		1.023	-0.004		1.063	-0.00697
1.054	-0.00526		1.124	-0.00337		1.124	-0.01275		1.024	-0.00397		1.064	-0.00708
1.055	-0.00524		1.125	-0.00324		1.125	-0.01281		1.025	-0.00371		1.065	-0.00697
1.056	-0.00527		1.126	-0.00323		1.126	-0.01279		1.026	-0.00395		1.066	-0.00699
1.057	-0.00525		1.127	-0.00313		1.127	-0.01263		1.027	-0.00376		1.067	-0.00688
1.058	-0.00523		1.128	-0.00313		1.128	-0.01265		1.028	-0.00374		1.068	-0.00705
1.059	-0.00526		1.129	-0.00322		1.129	-0.01267		1.029	-0.00375		1.069	-0.0069
1.06	-0.00528		1.13	-0.00316		1.13	-0.01275		1.03	-0.00393		1.07	-0.00681
1.061	-0.00525		1.131	-0.00321		1.131	-0.01273		1.031	-0.00404		1.071	-0.00682
1.062	-0.00527		1.132	-0.00328		1.132	-0.01277		1.032	-0.00383		1.072	-0.00683
1.063	-0.00526		1.133	-0.0032		1.133	-0.01289		1.033	-0.00386		1.073	-0.00709
1.064	-0.00526		1.134	-0.00327		1.134	-0.0129		1.034	-0.00393		1.074	-0.00693
1.065	-0.00527		1.135	-0.00317		1.135	-0.01261		1.035	-0.00399		1.075	-0.00692
1.066	-0.00525		1.136	-0.00324		1.136	-0.013		1.036	-0.00393		1.076	-0.00683
1.067	-0.00525		1.137	-0.00326		1.137	-0.01289		1.037	-0.00379		1.077	-0.00667
1.068	-0.00526		1.138	-0.00324		1.138	-0.01273		1.038	-0.00401		1.078	-0.00688
1.069	-0.00526		1.139	-0.00322		1.139	-0.01279		1.039	-0.0041		1.079	-0.00697
1.07	-0.00526		1.14	-0.00315		1.14	-0.01281		1.04	-0.00392		1.08	-0.00693
1.071	-0.00521		1.141	-0.00314		1.141	-0.01275		1.041	-0.004		1.081	-0.007
1.072	-0.00528		1.142	-0.00325		1.142	-0.01273		1.042	-0.00399		1.082	-0.00679
1.073	-0.00528		1.143	-0.00323		1.143	-0.01273		1.043	-0.00383		1.083	-0.00683
1.074	-0.00526		1.144	-0.00321		1.144	-0.01261		1.044	-0.00395		1.084	-0.00686
1.075	-0.00522		1.145	-0.00323		1.145	-0.01277		1.045	-0.00396		1.085	-0.00671
1.076	-0.00524		1.146	-0.00321		1.146	-0.01271		1.046	-0.0041		1.086	-0.00693
1.077	-0.00523		1.147	-0.00324		1.147	-0.01294		1.047	-0.00404		1.087	-0.00683
1.078	-0.00524		1.148	-0.00326		1.148	-0.01267		1.048	-0.00401		1.088	-0.00681
1.079	-0.00529		1.149	-0.00326		1.149	-0.01283		1.049	-0.00399		1.089	-0.00688
1.08	-0.00531		1.15	-0.00323		1.15	-0.01279		1.05	-0.00416		1.09	-0.00681
1.081	-0.00525		1.151	-0.00314		1.151	-0.01257		1.051	-0.00389		1.091	-0.00697
1.082	-0.0053		1.152	-0.00328		1.152	-0.01279		1.052	-0.00401		1.092	-0.0069
1.083	-0.00527		1.153	-0.00325		1.153	-0.01285		1.053	-0.00385		1.093	-0.00693
1.084	-0.00524		1.154	-0.00321		1.154	-0.01267		1.054	-0.00392		1.094	-0.0069
1.085	-0.00526		1.155	-0.00324		1.155	-0.01271		1.055	-0.00401		1.095	-0.00685
1.086	-0.00525		1.156	-0.00321		1.156	-0.01296		1.056	-0.00395		1.096	-0.00689
1.087	-0.00529		1.157	-0.00318		1.157	-0.01259		1.057	-0.00407		1.097	-0.00697
1.088	-0.00525		1.158	-0.00322		1.158	-0.01289		1.058	-0.00396		1.098	-0.00682
1.089	-0.00523		1.159	-0.00317		1.159	-0.01287		1.059	-0.00413		1.099	-0.00689
1.09	-0.00524		1.16	-0.00322		1.16	-0.01275		1.06	-0.00413		1.1	-0.007
1.091	-0.00527		1.161	-0.00325		1.161	-0.01273		1.061	-0.00403		1.101	-0.00681
1.092	-0.00524		1.162	-0.00331		1.162	-0.01285		1.062	-0.00393		1.102	-0.00682
1.093	-0.00526		1.163	-0.00322		1.163	-0.01259		1.063	-0.00393		1.103	-0.00692
1.094	-0.00528		1.164	-0.00322		1.164	-0.01298		1.064	-0.0039		1.104	-0.00692
1.095	-0.00526		1.165	-0.00313		1.165	-0.01275		1.065	-0.00428		1.105	-0.007
1.096	-0.00529		1.166	-0.00318		1.166	-0.01255		1.066	-0.00411		1.106	-0.00692
1.097	-0.00526		1.167	-0.00319		1.167	-0.01271		1.067	-0.00401		1.107	-0.00681
1.098	-0.00525		1.168	-0.00317		1.168	-0.01265		1.068	-0.00392		1.108	-0.00677
1.099	-0.00527		1.169	-0.00317		1.169	-0.01269		1.069	-0.00386		1.109	-0.00671
1.1	-0.00525		1.17	-0.00318		1.17	-0.01283		1.07	-0.00372		1.11	-0.00671
1.101	-0.00524		1.171	-0.00318		1.171	-0.01263		1.071	-0.0041		1.111	-0.00679
1.102	-0.00529		1.172	-0.00317		1.172	-0.01263		1.072	-0.004		1.112	-0.0067
1.103	-0.00525		1.173	-0.00305		1.173	-0.01265		1.073	-0.00388		1.113	-0.00672
1.104	-0.00526		1.174	-0.00309		1.174	-0.01271		1.074	-0.0039		1.114	-0.00686
1.105	-0.00525		1.175	-0.00324		1.175	-0.01275		1.075	-0.00397		1.115	-0.00685
1.106	-0.00533		1.176	-0.00321		1.176	-0.01275		1.076	-0.00407		1.116	-0.00677
1.107	-0.00527		1.177	-0.00323		1.177	-0.01281		1.077	-0.00401		1.117	-0.00683
1.108	-0.00528		1.178	-0.00315		1.178	-0.01267		1.078	-0.00417		1.118	-0.00686
1.109	-0.00526		1.179	-0.00317		1.179	-0.01273		1.079	-0.00386		1.119	-0.00679
1.11	-0.00525		1.18	-0.00312		1.18	-0.01275		1.08	-0.00417		1.12	-0.00671
1.111	-0.00525		1.181	-0.00318		1.181	-0.0129		1.081	-0.00417		1.121	-0.00666
1.112	-0.00528		1.182	-0.00325		1.182	-0.01283		1.082	-0.00393		1.122	-0.00659
1.113	-0.00527		1.183	-0.00318		1.183	-0.01285		1.083	-0.00395		1.123	-0.00685
1.114	-0.00529		1.184	-0.00321		1.184	-0.01271		1.084	-0.0041		1.124	-0.00681
1.115	-0.00528		1.185	-0.00321		1.185	-0.01275		1.085	-0.00406		1.125	-0.00699
1.116	-0.00525		1.186	-0.00316		1.186	-0.01275		1.086	-0.00406		1.126	-0.00689
1.117	-0.00527		1.187	-0.00307		1.187	-0.01279		1.087	-0.00403		1.127	-0.00692
1.118	-0.00523		1.188	-0.00316		1.188	-0.01283		1.088	-0.00403		1.128	-0.00683
1.119	-0.00525		1.189	-0.00321		1.189	-0.01292		1.089	-0.00404		1.129	-0.00675
1.12	-0.0053		1.19	-0.00323		1.19	-0.01279		1.09	-0.00421		1.13	-0.00693
1.121	-0.00526		1.191	-0.00318		1.191	-0.01287		1.091	-0.0042		1.131	-0.00681
1.122	-0.00527		1.192	-0.00317		1.192	-0.01239		1.092	-0.00416		1.132	-0.00679
1.123	-0.00528		1.193	-0.00317		1.193	-0.01247		1.093	-0.00409		1.133	-0.00667
1.124	-0.00527		1.194	-0.00322		1.194	-0.01267		1.094	-0.00417		1.134	-0.00663
1.125	-0.00523		1.195	-0.00321		1.195	-0.01275		1.095	-0.00422		1.135	-0.00661
1.126	-0.00532		1.196	-0.00321		1.196	-0.01279		1.096	-0.00401		1.136	-0.00685
1.127	-0.00526		1.197	-0.00321		1.197	-0.01275		1.097	-0.00414		1.137	-0.00681
1.128	-0.0053		1.198	-0.00322		1.198	-0.01283		1.098	-0.00418		1.138	-0.00672
1.129	-0.00526		1.199	-0.00322		1.199	-0.01263		1.099	-0.00403		1.139	-0.00666
1.13	-0.00526		1.2	-0.00317		1.2	-0.01275		1.1	-0.0042		1.14	-0.00678
1.131	-0.00528		1.201	-0.0032		1.201	-0.01259		1.101	-0.00418		1.141	-0.00682
1.132	-0.00527		1.202	-0.0032		1.202	-0.01269		1.102	-0.00404		1.142	-0.00679
1.133	-0.00528		1.203	-0.00331		1.203	-0.01269		1.103	-0.00404		1.143	-0.00682
1.134	-0.00527		1.204	-0.00323		1.204	-0.01281		1.104	-0.00416		1.144	-0.00682
1.135	-0.00529		1.205	-0.00321		1.205	-0.01271		1.105	-0.00397		1.145	-0.00659
1.136	-0.00526		1.206	-0.00314		1.206	-0.01269		1.106	-0.00407		1.146	-0.00667
1.137	-0.00528		1.207	-0.00309		1.207	-0.01271		1.107	-0.00396		1.147	-0.00675
1.138	-0.00524		1.208	-0.00317		1.208	-0.01267		1.108	-0.0041		1.148	-0.00666
1.139	-0.00525		1.209	-0.00327		1.209	-0.01281		1.109	-0.00416		1.149	-0.00668
1.14	-0.00528		1.21	-0.00325		1.21	-0.01273		1.11	-0.00417		1.15	-0.00678
1.141	-0.00528		1.211	-0.00319		1.211	-0.01261		1.111	-0.0041		1.151	-0.00688
1.142	-0.00525		1.212	-0.00328		1.212	-0.01275		1.112	-0.00383		1.152	-0.00682
1.143	-0.00526		1.213	-0.00321		1.213	-0.01259		1.113	-0.00404		1.153	-0.00686
1.144	-0.0053		1.214	-0.00316		1.214	-0.01259		1.114	-0.00422		1.154	-0.00686
1.145	-0.00526		1.215	-0.00315		1.215	-0.01279		1.115	-0.0041		1.155	-0.00672
1.146	-0.00527		1.216	-0.00313		1.216	-0.01275		1.116	-0.00421		1.156	-0.00683
1.147	-0.0053		1.217	-0.00316		1.217	-0.0129		1.117	-0.00401		1.157	-0.0067
1.148	-0.00524		1.218	-0.00317		1.218	-0.01281		1.118	-0.00396		1.158	-0.0066
1.149	-0.00526		1.219	-0.00303		1.219	-0.01273		1.119	-0.00416		1.159	-0.00668
1.15	-0.00527		1.22	-0.00304		1.22	-0.01249		1.12	-0.00422		1.16	-0.00672
1.151	-0.00525		1.221	-0.0031		1.221	-0.01269		1.121	-0.00396		1.161	-0.00668
1.152	-0.00527		1.222	-0.00316		1.222	-0.01265		1.122	-0.00413		1.162	-0.00686
1.153	-0.00528		1.223	-0.0031		1.223	-0.01259		1.123	-0.00389		1.163	-0.00668
1.154	-0.00526		1.224	-0.0031		1.224	-0.01271		1.124	-0.00414		1.164	-0.00671
1.155	-0.00529		1.225	-0.0031		1.225	-0.01249		1.125	-0.00421		1.165	-0.00677
1.156	-0.00529		1.226	-0.00303		1.226	-0.01255		1.126	-0.0042		1.166	-0.00679
1.157	-0.00529		1.227	-0.00314		1.227	-0.01261		1.127	-0.00416		1.167	-0.00659
1.158	-0.0053		1.228	-0.00313		1.228	-0.01255		1.128	-0.0042		1.168	-0.00693
1.159	-0.00528		1.229	-0.00314		1.229	-0.01275		1.129	-0.0041		1.169	-0.00677
1.16	-0.00525		1.23	-0.00322		1.23	-0.01225		1.13	-0.00417		1.17	-0.00672
1.161	-0.00526		1.231	-0.00306		1.231	-0.01263		1.131	-0.00392		1.171	-0.00664
1.162	-0.00528		1.232	-0.00312		1.232	-0.01241		1.132	-0.00406		1.172	-0.00666
1.163	-0.00531		1.233	-0.0031		1.233	-0.01263		1.133	-0.00421		1.173	-0.00668
1.164	-0.00526		1.234	-0.00316		1.234	-0.01251		1.134	-0.00416		1.174	-0.00667
1.165	-0.00524		1.235	-0.00309		1.235	-0.01267		1.135	-0.00435		1.175	-0.0067
1.166	-0.0053		1.236	-0.00319		1.236	-0.01281		1.136	-0.00413		1.176	-0.0067
1.167	-0.00529		1.237	-0.00319		1.237	-0.01247		1.137	-0.00418		1.177	-0.00677
1.168	-0.00525		1.238	-0.00316		1.238	-0.01271		1.138	-0.00432		1.178	-0.00668
1.169	-0.00529		1.239	-0.0031		1.239	-0.01251		1.139	-0.00432		1.179	-0.00668
1.17	-0.00526		1.24	-0.00312		1.24	-0.01273		1.14	-0.0042		1.18	-0.00655
1.171	-0.0053		1.241	-0.00317		1.241	-0.01269		1.141	-0.00428		1.181	-0.00667
1.172	-0.00526		1.242	-0.0031		1.242	-0.01269		1.142	-0.0042		1.182	-0.00671
1.173	-0.00526		1.243	-0.00314		1.243	-0.01275		1.143	-0.00407		1.183	-0.00657
1.174	-0.00528		1.244	-0.00306		1.244	-0.01255		1.144	-0.00399		1.184	-0.00683
1.175	-0.00526		1.245	-0.00312		1.245	-0.01259		1.145	-0.00413		1.185	-0.00664
1.176	-0.00526		1.246	-0.00313		1.246	-0.01283		1.146	-0.00437		1.186	-0.00664
1.177	-0.00524		1.247	-0.00305		1.247	-0.01267		1.147	-0.00404		1.187	-0.00663
1.178	-0.00525		1.248	-0.00311		1.248	-0.01253		1.148	-0.0041		1.188	-0.00666
1.179	-0.00529		1.249	-0.00316		1.249	-0.01283		1.149	-0.0041		1.189	-0.00653
1.18	-0.00529		1.25	-0.00307		1.25	-0.01245		1.15	-0.00404		1.19	-0.00663
1.181	-0.0053		1.251	-0.00312		1.251	-0.01281		1.151	-0.00413		1.191	-0.00688
1.182	-0.00529		1.252	-0.00315		1.252	-0.01273		1.152	-0.00416		1.192	-0.00666
1.183	-0.00529		1.253	-0.00303		1.253	-0.01261		1.153	-0.00427		1.193	-0.00666
1.184	-0.00526		1.254	-0.00306		1.254	-0.01251		1.154	-0.00432		1.194	-0.00668
1.185	-0.00527		1.255	-0.00319		1.255	-0.01239		1.155	-0.0041		1.195	-0.00667
1.186	-0.00528		1.256	-0.00305		1.256	-0.01275		1.156	-0.00418		1.196	-0.00681
1.187	-0.00528		1.257	-0.00297		1.257	-0.01285		1.157	-0.00418		1.197	-0.00677
1.188	-0.00524		1.258	-0.00307		1.258	-0.01279		1.158	-0.00413		1.198	-0.0067
1.189	-0.00528		1.259	-0.003		1.259	-0.01253		1.159	-0.00417		1.199	-0.00667
1.19	-0.00527		1.26	-0.003		1.26	-0.01279		1.16	-0.00413		1.2	-0.00663
1.191	-0.00525		1.261	-0.00307		1.261	-0.01247		1.161	-0.00427		1.201	-0.00668
1.192	-0.00523		1.262	-0.00312		1.262	-0.01263		1.162	-0.00416		1.202	-0.00655
1.193	-0.00524		1.263	-0.00314		1.263	-0.01267		1.163	-0.0041		1.203	-0.00646
1.194	-0.00531		1.264	-0.00308		1.264	-0.01239		1.164	-0.00418		1.204	-0.0067
1.195	-0.00527		1.265	-0.00313		1.265	-0.01261		1.165	-0.00404		1.205	-0.00671
1.196	-0.0053		1.266	-0.003		1.266	-0.01263		1.166	-0.00431		1.206	-0.0065
1.197	-0.00532		1.267	-0.003		1.267	-0.01265		1.167	-0.00424		1.207	-0.00664
1.198	-0.00527		1.268	-0.00295		1.268	-0.01275		1.168	-0.00435		1.208	-0.00688
1.199	-0.00525		1.269	-0.003		1.269	-0.01271		1.169	-0.00425		1.209	-0.00667
1.2	-0.00528		1.27	-0.003		1.27	-0.01265		1.17	-0.00418		1.21	-0.00652
1.201	-0.00529		1.271	-0.00305		1.271	-0.01292		1.171	-0.00422		1.211	-0.00661
1.202	-0.00526		1.272	-0.003		1.272	-0.01281		1.172	-0.00424		1.212	-0.0065
1.203	-0.00531		1.273	-0.00293		1.273	-0.01279		1.173	-0.00428		1.213	-0.00652
1.204	-0.00531		1.274	-0.00297		1.274	-0.01263		1.174	-0.00418		1.214	-0.00656
1.205	-0.00529		1.275	-0.00299		1.275	-0.01253		1.175	-0.0042		1.215	-0.00648
1.206	-0.00526		1.276	-0.00305		1.276	-0.01261		1.176	-0.00417		1.216	-0.00675
1.207	-0.00534		1.277	-0.00306		1.277	-0.01271		1.177	-0.00422		1.217	-0.00661
1.208	-0.00527		1.278	-0.00294		1.278	-0.01255		1.178	-0.00424		1.218	-0.00656
1.209	-0.00531		1.279	-0.00298		1.279	-0.01261		1.179	-0.00429		1.219	-0.00652
1.21	-0.00533		1.28	-0.00289		1.28	-0.01263		1.18	-0.00428		1.22	-0.00666
1.211	-0.00526		1.281	-0.00292		1.281	-0.01259		1.181	-0.00418		1.221	-0.00648
1.212	-0.00526		1.282	-0.00294		1.282	-0.01247		1.182	-0.00417		1.222	-0.00653
1.213	-0.00524		1.283	-0.00297		1.283	-0.01259		1.183	-0.00411		1.223	-0.00664
1.214	-0.0053		1.284	-0.003		1.284	-0.0129		1.184	-0.00428		1.224	-0.00664
1.215	-0.00531		1.285	-0.00289		1.285	-0.01271		1.185	-0.0041		1.225	-0.0067
1.216	-0.00529		1.286	-0.00303		1.286	-0.01269		1.186	-0.00421		1.226	-0.00661
1.217	-0.00525		1.287	-0.00303		1.287	-0.01265		1.187	-0.0042		1.227	-0.00652
1.218	-0.00526		1.288	-0.00303		1.288	-0.01259		1.188	-0.00424		1.228	-0.0065
1.219	-0.0053		1.289	-0.00297		1.289	-0.01267		1.189	-0.00424		1.229	-0.00666
1.22	-0.00528		1.29	-0.00303		1.29	-0.01287		1.19	-0.0041		1.23	-0.0066
1.221	-0.00532		1.291	-0.00296		1.291	-0.01289		1.191	-0.00437		1.231	-0.00672
1.222	-0.00528		1.292	-0.00306		1.292	-0.01269		1.192	-0.00424		1.232	-0.00655
1.223	-0.00532		1.293	-0.00296		1.293	-0.01279		1.193	-0.00422		1.233	-0.00656
1.224	-0.00528		1.294	-0.003		1.294	-0.01263		1.194	-0.00418		1.234	-0.00652
1.225	-0.00527		1.295	-0.00296		1.295	-0.01255		1.195	-0.00407		1.235	-0.00645
1.226	-0.00529		1.296	-0.003		1.296	-0.01255		1.196	-0.00404		1.236	-0.00653
1.227	-0.00528		1.297	-0.00303		1.297	-0.01296		1.197	-0.00421		1.237	-0.00663
1.228	-0.00528		1.298	-0.00299		1.298	-0.01255		1.198	-0.00431		1.238	-0.0065
1.229	-0.0053		1.299	-0.00298		1.299	-0.01273		1.199	-0.00424		1.239	-0.00656
1.23	-0.00529		1.3	-0.00292		1.3	-0.01251		1.2	-0.00435		1.24	-0.00671
1.231	-0.00526		1.301	-0.00291		1.301	-0.01273		1.201	-0.00425		1.241	-0.00656
1.232	-0.00528		1.302	-0.00304		1.302	-0.01255		1.202	-0.00421		1.242	-0.00661
1.233	-0.00527		1.303	-0.00296		1.303	-0.01257		1.203	-0.00411		1.243	-0.00637
1.234	-0.00529		1.304	-0.00299		1.304	-0.01261		1.204	-0.00414		1.244	-0.00655
1.235	-0.0053		1.305	-0.00299		1.305	-0.01261		1.205	-0.00411		1.245	-0.00664
1.236	-0.00526		1.306	-0.003		1.306	-0.01294		1.206	-0.00422		1.246	-0.00649
1.237	-0.00529		1.307	-0.00298		1.307	-0.01269		1.207	-0.0042		1.247	-0.00656
1.238	-0.00527		1.308	-0.00292		1.308	-0.01255		1.208	-0.00421		1.248	-0.00642
1.239	-0.00527		1.309	-0.00292		1.309	-0.01245		1.209	-0.00428		1.249	-0.00655
1.24	-0.0053		1.31	-0.00285		1.31	-0.01263		1.21	-0.00421		1.25	-0.00659
1.241	-0.0053		1.311	-0.00302		1.311	-0.01273		1.211	-0.00404		1.251	-0.00655
1.242	-0.00528		1.312	-0.00291		1.312	-0.01241		1.212	-0.004		1.252	-0.00674
1.243	-0.00528		1.313	-0.00297		1.313	-0.01267		1.213	-0.00427		1.253	-0.00657
1.244	-0.00526		1.314	-0.00295		1.314	-0.01257		1.214	-0.00421		1.254	-0.00661
1.245	-0.00527		1.315	-0.003		1.315	-0.01279		1.215	-0.00411		1.255	-0.00649
1.246	-0.00526		1.316	-0.00298		1.316	-0.01247		1.216	-0.00432		1.256	-0.00661
1.247	-0.0053		1.317	-0.00295		1.317	-0.01269		1.217	-0.00431		1.257	-0.00635
1.248	-0.00532		1.318	-0.00295		1.318	-0.01245		1.218	-0.0041		1.258	-0.00666
1.249	-0.00525		1.319	-0.0029		1.319	-0.01273		1.219	-0.00421		1.259	-0.00652
1.25	-0.00528		1.32	-0.00285		1.32	-0.01275		1.22	-0.00411		1.26	-0.00642
1.251	-0.00524		1.321	-0.00299		1.321	-0.01269		1.221	-0.00417		1.261	-0.00649
1.252	-0.00528		1.322	-0.00299		1.322	-0.01251		1.222	-0.00418		1.262	-0.00653
1.253	-0.00528		1.323	-0.00292		1.323	-0.01239		1.223	-0.0042		1.263	-0.00663
1.254	-0.00529		1.324	-0.00292		1.324	-0.01259		1.224	-0.00417		1.264	-0.00648
1.255	-0.0053		1.325	-0.00299		1.325	-0.01259		1.225	-0.00435		1.265	-0.00661
1.256	-0.00527		1.326	-0.00287		1.326	-0.01253		1.226	-0.0042		1.266	-0.00644
1.257	-0.00525		1.327	-0.00283		1.327	-0.01245		1.227	-0.00422		1.267	-0.00645
1.258	-0.0053		1.328	-0.00288		1.328	-0.01271		1.228	-0.00414		1.268	-0.00645
1.259	-0.00526		1.329	-0.00289		1.329	-0.01253		1.229	-0.00417		1.269	-0.00663
1.26	-0.00528		1.33	-0.00277		1.33	-0.01241		1.23	-0.0042		1.27	-0.00633
1.261	-0.00531		1.331	-0.00289		1.331	-0.01275		1.231	-0.0042		1.271	-0.00655
1.262	-0.0053		1.332	-0.00296		1.332	-0.01243		1.232	-0.00425		1.272	-0.0065
1.263	-0.00527		1.333	-0.00281		1.333	-0.01253		1.233	-0.00425		1.273	-0.00648
1.264	-0.00527		1.334	-0.00283		1.334	-0.01233		1.234	-0.00431		1.274	-0.0066
1.265	-0.00526		1.335	-0.00292		1.335	-0.01253		1.235	-0.00442		1.275	-0.00649
1.266	-0.00525		1.336	-0.00284		1.336	-0.01249		1.236	-0.0042		1.276	-0.0065
1.267	-0.00527		1.337	-0.00275		1.337	-0.01255		1.237	-0.00427		1.277	-0.00641
1.268	-0.00528		1.338	-0.00287		1.338	-0.01259		1.238	-0.00421		1.278	-0.00653
1.269	-0.00527		1.339	-0.00279		1.339	-0.01243		1.239	-0.00421		1.279	-0.00642
1.27	-0.00526		1.34	-0.00284		1.34	-0.01265		1.24	-0.00428		1.28	-0.00646
1.271	-0.00531		1.341	-0.00278		1.341	-0.01243		1.241	-0.00438		1.281	-0.00641
1.272	-0.00527		1.342	-0.00287		1.342	-0.01255		1.242	-0.00439		1.282	-0.00639
1.273	-0.00525		1.343	-0.00287		1.343	-0.01224		1.243	-0.00409		1.283	-0.00641
1.274	-0.00528		1.344	-0.00285		1.344	-0.01261		1.244	-0.00424		1.284	-0.00653
1.275	-0.00525		1.345	-0.00278		1.345	-0.01279		1.245	-0.00407		1.285	-0.0066
1.276	-0.00527		1.346	-0.00271		1.346	-0.01245		1.246	-0.00416		1.286	-0.00627
1.277	-0.00527		1.347	-0.00278		1.347	-0.01261		1.247	-0.00414		1.287	-0.00641
1.278	-0.00525		1.348	-0.00272		1.348	-0.01251		1.248	-0.00421		1.288	-0.00657
1.279	-0.00524		1.349	-0.00285		1.349	-0.01239		1.249	-0.00424		1.289	-0.00633
1.28	-0.00528		1.35	-0.00281		1.35	-0.01257		1.25	-0.00404		1.29	-0.00649
1.281	-0.00528		1.351	-0.00284		1.351	-0.01255		1.251	-0.00425		1.291	-0.00646
1.282	-0.00524		1.352	-0.00281		1.352	-0.01273		1.252	-0.00418		1.292	-0.00641
1.283	-0.0053		1.353	-0.00276		1.353	-0.01257		1.253	-0.00431		1.293	-0.00644
1.284	-0.00523		1.354	-0.00277		1.354	-0.01245		1.254	-0.00424		1.294	-0.00637
1.285	-0.00529		1.355	-0.00281		1.355	-0.01235		1.255	-0.0042		1.295	-0.00648
1.286	-0.00523		1.356	-0.00274		1.356	-0.01263		1.256	-0.00418		1.296	-0.00641
1.287	-0.00526		1.357	-0.00275		1.357	-0.01233		1.257	-0.00434		1.297	-0.00649
1.288	-0.00526		1.358	-0.00275		1.358	-0.01249		1.258	-0.00413		1.298	-0.00635
1.289	-0.00526		1.359	-0.00277		1.359	-0.01233		1.259	-0.00413		1.299	-0.00618
1.29	-0.00526		1.36	-0.00279		1.36	-0.01241		1.26	-0.00422		1.3	-0.00633
1.291	-0.00525		1.361	-0.00277		1.361	-0.01255		1.261	-0.00421		1.301	-0.00638
1.292	-0.00526		1.362	-0.00277		1.362	-0.01247		1.262	-0.0042		1.302	-0.0063
1.293	-0.00526		1.363	-0.00275		1.363	-0.01245		1.263	-0.0042		1.303	-0.00634
1.294	-0.00525		1.364	-0.00278		1.364	-0.01241		1.264	-0.00425		1.304	-0.00639
1.295	-0.00526		1.365	-0.00271		1.365	-0.01237		1.265	-0.00401		1.305	-0.00641
1.296	-0.00527		1.366	-0.00275		1.366	-0.01263		1.266	-0.00432		1.306	-0.00631
1.297	-0.00524		1.367	-0.00272		1.367	-0.01245		1.267	-0.00434		1.307	-0.00635
1.298	-0.00526		1.368	-0.00268		1.368	-0.01251		1.268	-0.00434		1.308	-0.00639
1.299	-0.00528		1.369	-0.00277		1.369	-0.01263		1.269	-0.00435		1.309	-0.00646
1.3	-0.00524		1.37	-0.00276		1.37	-0.01257		1.27	-0.00441		1.31	-0.00646
1.301	-0.00524		1.371	-0.00265		1.371	-0.01231		1.271	-0.00418		1.311	-0.00626
1.302	-0.00524		1.372	-0.00268		1.372	-0.01271		1.272	-0.00437		1.312	-0.00618
1.303	-0.00523		1.373	-0.00264		1.373	-0.01243		1.273	-0.00421		1.313	-0.0063
1.304	-0.00526		1.374	-0.00267		1.374	-0.01243		1.274	-0.0041		1.314	-0.00633
1.305	-0.00524		1.375	-0.00271		1.375	-0.01239		1.275	-0.00417		1.315	-0.00639
1.306	-0.00525		1.376	-0.00269		1.376	-0.01231		1.276	-0.00404		1.316	-0.00626
1.307	-0.00527		1.377	-0.0027		1.377	-0.01253		1.277	-0.0042		1.317	-0.00631
1.308	-0.00525		1.378	-0.00269		1.378	-0.01231		1.278	-0.0042		1.318	-0.00637
1.309	-0.00526		1.379	-0.00259		1.379	-0.01218		1.279	-0.00421		1.319	-0.00635
1.31	-0.00527		1.38	-0.00267		1.38	-0.01239		1.28	-0.00425		1.32	-0.00638
1.311	-0.00526		1.381	-0.00273		1.381	-0.01237		1.281	-0.00431		1.321	-0.00633
1.312	-0.00524		1.382	-0.0027		1.382	-0.01247		1.282	-0.00427		1.322	-0.00638
1.313	-0.00526		1.383	-0.00266		1.383	-0.01269		1.283	-0.00443		1.323	-0.00623
1.314	-0.00527		1.384	-0.00262		1.384	-0.01206		1.284	-0.0042		1.324	-0.00618
1.315	-0.00526		1.385	-0.0027		1.385	-0.01214		1.285	-0.00413		1.325	-0.00626
1.316	-0.00526		1.386	-0.00258		1.386	-0.01231		1.286	-0.00406		1.326	-0.00637
1.317	-0.00523		1.387	-0.00259		1.387	-0.01259		1.287	-0.00416		1.327	-0.00638
1.318	-0.00527		1.388	-0.00258		1.388	-0.01245		1.288	-0.0042		1.328	-0.00626
1.319	-0.00528		1.389	-0.00267		1.389	-0.01251		1.289	-0.0042		1.329	-0.00615
1.32	-0.00523		1.39	-0.00264		1.39	-0.01241		1.29	-0.00425		1.33	-0.00622
1.321	-0.00525		1.391	-0.0026		1.391	-0.01225		1.291	-0.00427		1.331	-0.00619
1.322	-0.00525		1.392	-0.00258		1.392	-0.01229		1.292	-0.00425		1.332	-0.00628
1.323	-0.00526		1.393	-0.0026		1.393	-0.01229		1.293	-0.00416		1.333	-0.00623
1.324	-0.00527		1.394	-0.00256		1.394	-0.01249		1.294	-0.00424		1.334	-0.00616
1.325	-0.00524		1.395	-0.00258		1.395	-0.01249		1.295	-0.00428		1.335	-0.00642
1.326	-0.00523		1.396	-0.00261		1.396	-0.01233		1.296	-0.00431		1.336	-0.00628
1.327	-0.00522		1.397	-0.00258		1.397	-0.01222		1.297	-0.00409		1.337	-0.00613
1.328	-0.00525		1.398	-0.0026		1.398	-0.01241		1.298	-0.00422		1.338	-0.00604
1.329	-0.00524		1.399	-0.00253		1.399	-0.01241		1.299	-0.0042		1.339	-0.00612
1.33	-0.00525		1.4	-0.00256		1.4	-0.01227		1.3	-0.00429		1.34	-0.006
1.331	-0.00527		1.401	-0.00254		1.401	-0.01225		1.301	-0.00417		1.341	-0.0063
1.332	-0.00528		1.402	-0.00258		1.402	-0.01239		1.302	-0.00417		1.342	-0.00604
1.333	-0.00524		1.403	-0.00256		1.403	-0.01253		1.303	-0.00414		1.343	-0.00628
1.334	-0.00526		1.404	-0.0026		1.404	-0.01255		1.304	-0.00422		1.344	-0.00619
1.335	-0.00527		1.405	-0.00254		1.405	-0.01231		1.305	-0.00425		1.345	-0.00608
1.336	-0.00524		1.406	-0.00251		1.406	-0.01243		1.306	-0.00439		1.346	-0.00596
1.337	-0.00526		1.407	-0.00246		1.407	-0.01235		1.307	-0.00407		1.347	-0.00622
1.338	-0.00526		1.408	-0.00253		1.408	-0.01241		1.308	-0.00422		1.348	-0.00624
1.339	-0.00522		1.409	-0.00248		1.409	-0.01227		1.309	-0.00414		1.349	-0.00609
1.34	-0.00524		1.41	-0.00244		1.41	-0.01225		1.31	-0.0041		1.35	-0.00597
1.341	-0.00524		1.411	-0.00253		1.411	-0.01222		1.311	-0.00416		1.351	-0.00626
1.342	-0.00525		1.412	-0.00251		1.412	-0.0122		1.312	-0.0042		1.352	-0.00615
1.343	-0.00524		1.413	-0.00246		1.413	-0.01222		1.313	-0.00428		1.353	-0.00604
1.344	-0.00521		1.414	-0.0025		1.414	-0.01233		1.314	-0.00437		1.354	-0.00615
1.345	-0.00521		1.415	-0.00252		1.415	-0.01216		1.315	-0.00422		1.355	-0.00615
1.346	-0.00524		1.416	-0.00243		1.416	-0.01233		1.316	-0.00432		1.356	-0.00608
1.347	-0.0052		1.417	-0.00246		1.417	-0.01231		1.317	-0.00411		1.357	-0.00602
1.348	-0.0052		1.418	-0.00247		1.418	-0.01239		1.318	-0.00407		1.358	-0.00597
1.349	-0.00522		1.419	-0.00242		1.419	-0.01222		1.319	-0.00414		1.359	-0.00613
1.35	-0.00524		1.42	-0.00245		1.42	-0.01216		1.32	-0.00429		1.36	-0.00612
1.351	-0.00523		1.421	-0.0024		1.421	-0.01206		1.321	-0.00434		1.361	-0.00611
1.352	-0.00522		1.422	-0.00243		1.422	-0.01216		1.322	-0.00417		1.362	-0.00604
1.353	-0.00519		1.423	-0.00235		1.423	-0.01218		1.323	-0.00407		1.363	-0.00594
1.354	-0.00521		1.424	-0.00239		1.424	-0.0121		1.324	-0.00421		1.364	-0.00609
1.355	-0.00518		1.425	-0.00244		1.425	-0.01227		1.325	-0.00422		1.365	-0.00591
1.356	-0.00518		1.426	-0.00234		1.426	-0.01225		1.326	-0.00411		1.366	-0.00616
1.357	-0.00525		1.427	-0.00242		1.427	-0.01202		1.327	-0.00431		1.367	-0.00611
1.358	-0.00524		1.428	-0.00245		1.428	-0.01192		1.328	-0.00418		1.368	-0.00611
1.359	-0.00523		1.429	-0.00238		1.429	-0.01204		1.329	-0.00409		1.369	-0.00607
1.36	-0.00524		1.43	-0.00242		1.43	-0.01202		1.33	-0.00421		1.37	-0.00607
1.361	-0.00524		1.431	-0.00231		1.431	-0.01206		1.331	-0.00418		1.371	-0.00602
1.362	-0.00522		1.432	-0.00231		1.432	-0.012		1.332	-0.00418		1.372	-0.00586
1.363	-0.00523		1.433	-0.00235		1.433	-0.01214		1.333	-0.00421		1.373	-0.00613
1.364	-0.00524		1.434	-0.00237		1.434	-0.01208		1.334	-0.00428		1.374	-0.00601
1.365	-0.00518		1.435	-0.00238		1.435	-0.01196		1.335	-0.00406		1.375	-0.00622
1.366	-0.00517		1.436	-0.0023		1.436	-0.0121		1.336	-0.0041		1.376	-0.00615
1.367	-0.00522		1.437	-0.00228		1.437	-0.01214		1.337	-0.00421		1.377	-0.00596
1.368	-0.00523		1.438	-0.00228		1.438	-0.0121		1.338	-0.00413		1.378	-0.00596
1.369	-0.00518		1.439	-0.00227		1.439	-0.01202		1.339	-0.00424		1.379	-0.00615
1.37	-0.00522		1.44	-0.00232		1.44	-0.012		1.34	-0.00427		1.38	-0.00604
1.371	-0.00522		1.441	-0.00232		1.441	-0.012		1.341	-0.00406		1.381	-0.006
1.372	-0.00518		1.442	-0.00234		1.442	-0.01192		1.342	-0.00418		1.382	-0.00604
1.373	-0.00519		1.443	-0.00228		1.443	-0.01204		1.343	-0.00411		1.383	-0.00583
1.374	-0.00518		1.444	-0.00231		1.444	-0.0121		1.344	-0.0041		1.384	-0.00601
1.375	-0.0052		1.445	-0.00227		1.445	-0.01212		1.345	-0.0042		1.385	-0.00596
1.376	-0.00517		1.446	-0.00231		1.446	-0.01224		1.346	-0.00431		1.386	-0.00615
1.377	-0.0052		1.447	-0.00224		1.447	-0.01206		1.347	-0.00427		1.387	-0.00593
1.378	-0.0052		1.448	-0.00228		1.448	-0.01178		1.348	-0.0041		1.388	-0.00594
1.379	-0.00522		1.449	-0.00224		1.449	-0.0119		1.349	-0.00417		1.389	-0.00594
1.38	-0.00521		1.45	-0.00229		1.45	-0.01186		1.35	-0.00404		1.39	-0.00578
1.381	-0.00518		1.451	-0.00231		1.451	-0.0121		1.351	-0.00417		1.391	-0.00579
1.382	-0.00524		1.452	-0.00217		1.452	-0.01208		1.352	-0.00407		1.392	-0.006
1.383	-0.00519		1.453	-0.00222		1.453	-0.0121		1.353	-0.00418		1.393	-0.00594
1.384	-0.00518		1.454	-0.00221		1.454	-0.01168		1.354	-0.00401		1.394	-0.00593
1.385	-0.00519		1.455	-0.00221		1.455	-0.01208		1.355	-0.00407		1.395	-0.00591
1.386	-0.00523		1.456	-0.00218		1.456	-0.01206		1.356	-0.00418		1.396	-0.00598
1.387	-0.00519		1.457	-0.00218		1.457	-0.01204		1.357	-0.00414		1.397	-0.0057
1.388	-0.00521		1.458	-0.00213		1.458	-0.01198		1.358	-0.00407		1.398	-0.00587
1.389	-0.0052		1.459	-0.00226		1.459	-0.01212		1.359	-0.00409		1.399	-0.00589
1.39	-0.00521		1.46	-0.00213		1.46	-0.01194		1.36	-0.00407		1.4	-0.00583
1.391	-0.00519		1.461	-0.00213		1.461	-0.01178		1.361	-0.00414		1.401	-0.00568
1.392	-0.00518		1.462	-0.00216		1.462	-0.0117		1.362	-0.00432		1.402	-0.00586
1.393	-0.0052		1.463	-0.00218		1.463	-0.01178		1.363	-0.00396		1.403	-0.00572
1.394	-0.00518		1.464	-0.00211		1.464	-0.01192		1.364	-0.00429		1.404	-0.00583
1.395	-0.0052		1.465	-0.00217		1.465	-0.01174		1.365	-0.00409		1.405	-0.00594
1.396	-0.00517		1.466	-0.00213		1.466	-0.01196		1.366	-0.00414		1.406	-0.00585
1.397	-0.00518		1.467	-0.002		1.467	-0.012		1.367	-0.00409		1.407	-0.00587
1.398	-0.00518		1.468	-0.00208		1.468	-0.01182		1.368	-0.0041		1.408	-0.00589
1.399	-0.0052		1.469	-0.00213		1.469	-0.01184		1.369	-0.0041		1.409	-0.00597
1.4	-0.00523		1.47	-0.00209		1.47	-0.01168		1.37	-0.00414		1.41	-0.00583
1.401	-0.00521		1.471	-0.00203		1.471	-0.01184		1.371	-0.00404		1.411	-0.00582
1.402	-0.00519		1.472	-0.00213		1.472	-0.01204		1.372	-0.00428		1.412	-0.006
1.403	-0.00516		1.473	-0.00204		1.473	-0.01174		1.373	-0.00401		1.413	-0.00576
1.404	-0.00515		1.474	-0.00198		1.474	-0.0117		1.374	-0.00409		1.414	-0.00581
1.405	-0.0052		1.475	-0.00195		1.475	-0.0119		1.375	-0.00403		1.415	-0.00585
1.406	-0.00521		1.476	-0.0019		1.476	-0.0116		1.376	-0.00399		1.416	-0.00578
1.407	-0.00516		1.477	-0.00206		1.477	-0.01176		1.377	-0.004		1.417	-0.00575
1.408	-0.0052		1.478	-0.00198		1.478	-0.01182		1.378	-0.00414		1.418	-0.00578
1.409	-0.00519		1.479	-0.00199		1.479	-0.01174		1.379	-0.00421		1.419	-0.00583
1.41	-0.0052		1.48	-0.00198		1.48	-0.01184		1.38	-0.00411		1.42	-0.00571
1.411	-0.00512		1.481	-0.00196		1.481	-0.01172		1.381	-0.00404		1.421	-0.00568
1.412	-0.00517		1.482	-0.00196		1.482	-0.01172		1.382	-0.00401		1.422	-0.0056
1.413	-0.00518		1.483	-0.00187		1.483	-0.01172		1.383	-0.00404		1.423	-0.00579
1.414	-0.00521		1.484	-0.00198		1.484	-0.01157		1.384	-0.0041		1.424	-0.00578
1.415	-0.00517		1.485	-0.00198		1.485	-0.0116		1.385	-0.00417		1.425	-0.00572
1.416	-0.00518		1.486	-0.00191		1.486	-0.01184		1.386	-0.00414		1.426	-0.00578
1.417	-0.00518		1.487	-0.00194		1.487	-0.0118		1.387	-0.00392		1.427	-0.00582
1.418	-0.0052		1.488	-0.00187		1.488	-0.01182		1.388	-0.004		1.428	-0.00564
1.419	-0.0052		1.489	-0.00186		1.489	-0.01162		1.389	-0.00403		1.429	-0.00556
1.42	-0.0052		1.49	-0.00188		1.49	-0.0116		1.39	-0.00403		1.43	-0.00572
1.421	-0.00519		1.491	-0.00196		1.491	-0.01172		1.391	-0.00413		1.431	-0.00571
1.422	-0.00518		1.492	-0.00188		1.492	-0.01153		1.392	-0.00407		1.432	-0.00563
1.423	-0.00514		1.493	-0.00186		1.493	-0.01155		1.393	-0.00403		1.433	-0.00563
1.424	-0.00519		1.494	-0.0019		1.494	-0.01141		1.394	-0.00421		1.434	-0.00574
1.425	-0.00517		1.495	-0.00176		1.495	-0.01168		1.395	-0.00409		1.435	-0.00565
1.426	-0.00515		1.496	-0.00185		1.496	-0.01153		1.396	-0.00407		1.436	-0.00561
1.427	-0.00521		1.497	-0.00181		1.497	-0.01149		1.397	-0.00393		1.437	-0.00574
1.428	-0.00521		1.498	-0.00188		1.498	-0.01159		1.398	-0.00417		1.438	-0.00568
1.429	-0.00521		1.499	-0.0018		1.499	-0.01133		1.399	-0.00409		1.439	-0.00561
1.43	-0.00519		1.5	-0.00181		1.5	-0.01147		1.4	-0.00404		1.44	-0.00552
1.431	-0.00516		1.501	-0.00178		1.501	-0.01149		1.401	-0.00396		1.441	-0.00556
1.432	-0.00514		1.502	-0.00181		1.502	-0.01151		1.402	-0.00401		1.442	-0.00555
1.433	-0.00514		1.503	-0.00171		1.503	-0.01137		1.403	-0.0039		1.443	-0.0056
1.434	-0.00518		1.504	-0.00179		1.504	-0.01143		1.404	-0.00393		1.444	-0.00567
1.435	-0.00515		1.505	-0.00174		1.505	-0.01153		1.405	-0.00407		1.445	-0.00565
1.436	-0.00517		1.506	-0.00176		1.506	-0.01129		1.406	-0.00397		1.446	-0.00556
1.437	-0.00515		1.507	-0.00168		1.507	-0.01117		1.407	-0.00396		1.447	-0.00553
1.438	-0.00518		1.508	-0.00159		1.508	-0.01137		1.408	-0.0041		1.448	-0.00546
1.439	-0.00517		1.509	-0.00169		1.509	-0.01133		1.409	-0.00397		1.449	-0.00555
1.44	-0.0052		1.51	-0.00172		1.51	-0.01139		1.41	-0.0041		1.45	-0.00559
1.441	-0.00519		1.511	-0.00168		1.511	-0.01147		1.411	-0.0039		1.451	-0.00553
1.442	-0.00515		1.512	-0.00172		1.512	-0.01117		1.412	-0.00409		1.452	-0.0055
1.443	-0.00518		1.513	-0.0016		1.513	-0.01119		1.413	-0.00397		1.453	-0.00555
1.444	-0.00514		1.514	-0.00163		1.514	-0.01105		1.414	-0.004		1.454	-0.00531
1.445	-0.00514		1.515	-0.00165		1.515	-0.01125		1.415	-0.00399		1.455	-0.00582
1.446	-0.00517		1.516	-0.00169		1.516	-0.01125		1.416	-0.00421		1.456	-0.00559
1.447	-0.00517		1.517	-0.00163		1.517	-0.01109		1.417	-0.00409		1.457	-0.00538
1.448	-0.00519		1.518	-0.00161		1.518	-0.01105		1.418	-0.00403		1.458	-0.00552
1.449	-0.00517		1.519	-0.0016		1.519	-0.01123		1.419	-0.0041		1.459	-0.00542
1.45	-0.00517		1.52	-0.00155		1.52	-0.01101		1.42	-0.00411		1.46	-0.00552
1.451	-0.00519		1.521	-0.00158		1.521	-0.01123		1.421	-0.00406		1.461	-0.00545
1.452	-0.00517		1.522	-0.00154		1.522	-0.01105		1.422	-0.00397		1.462	-0.00544
1.453	-0.00516		1.523	-0.00163		1.523	-0.01123		1.423	-0.00383		1.463	-0.0055
1.454	-0.00513		1.524	-0.00153		1.524	-0.01109		1.424	-0.00389		1.464	-0.00548
1.455	-0.00514		1.525	-0.0015		1.525	-0.01113		1.425	-0.00395		1.465	-0.00526
1.456	-0.00519		1.526	-0.00151		1.526	-0.01113		1.426	-0.00397		1.466	-0.00538
1.457	-0.0051		1.527	-0.00153		1.527	-0.01076		1.427	-0.00403		1.467	-0.00534
1.458	-0.00514		1.528	-0.00148		1.528	-0.01111		1.428	-0.00386		1.468	-0.0055
1.459	-0.00516		1.529	-0.00146		1.529	-0.0109		1.429	-0.00399		1.469	-0.00546
1.46	-0.00517		1.53	-0.00149		1.53	-0.01086		1.43	-0.00409		1.47	-0.00532
1.461	-0.00511		1.531	-0.00137		1.531	-0.01101		1.431	-0.00395		1.471	-0.00528
1.462	-0.00512		1.532	-0.00144		1.532	-0.01099		1.432	-0.00399		1.472	-0.00532
1.463	-0.00516		1.533	-0.00143		1.533	-0.0109		1.433	-0.00397		1.473	-0.00544
1.464	-0.00518		1.534	-0.00147		1.534	-0.01086		1.434	-0.0041		1.474	-0.00541
1.465	-0.00513		1.535	-0.00152		1.535	-0.01107		1.435	-0.00396		1.475	-0.00534
1.466	-0.00515		1.536	-0.00144		1.536	-0.01084		1.436	-0.00404		1.476	-0.00552
1.467	-0.00517		1.537	-0.00138		1.537	-0.01078		1.437	-0.00379		1.477	-0.00535
1.468	-0.00508		1.538	-0.00128		1.538	-0.0108		1.438	-0.00388		1.478	-0.00524
1.469	-0.00511		1.539	-0.00133		1.539	-0.01084		1.439	-0.00395		1.479	-0.00528
1.47	-0.00511		1.54	-0.00128		1.54	-0.0107		1.44	-0.00389		1.48	-0.00516
1.471	-0.00513		1.541	-0.00128		1.541	-0.01078		1.441	-0.004		1.481	-0.00534
1.472	-0.00512		1.542	-0.00122		1.542	-0.01062		1.442	-0.0039		1.482	-0.00534
1.473	-0.00513		1.543	-0.00123		1.543	-0.01062		1.443	-0.00382		1.483	-0.00527
1.474	-0.00514		1.544	-0.00124		1.544	-0.0107		1.444	-0.00382		1.484	-0.00526
1.475	-0.00512		1.545	-0.00117		1.545	-0.01029		1.445	-0.0039		1.485	-0.00524
1.476	-0.00511		1.546	-0.00115		1.546	-0.01048		1.446	-0.00407		1.486	-0.00526
1.477	-0.00515		1.547	-0.0011		1.547	-0.01042		1.447	-0.00403		1.487	-0.00535
1.478	-0.00513		1.548	-0.00121		1.548	-0.01066		1.448	-0.00393		1.488	-0.00521
1.479	-0.00515		1.549	-0.00118		1.549	-0.01019		1.449	-0.00404		1.489	-0.00523
1.48	-0.00515		1.55	-0.00113		1.55	-0.01027		1.45	-0.00385		1.49	-0.00531
1.481	-0.00511		1.551	-0.0011		1.551	-0.01029		1.451	-0.00371		1.491	-0.00504
1.482	-0.00513		1.552	-0.00117		1.552	-0.01007		1.452	-0.00383		1.492	-0.0051
1.483	-0.00512		1.553	-0.00113		1.553	-0.01034		1.453	-0.00389		1.493	-0.00527
1.484	-0.00511		1.554	-0.00106		1.554	-0.01013		1.454	-0.00392		1.494	-0.00505
1.485	-0.00513		1.555	-0.0011		1.555	-0.0103		1.455	-0.00403		1.495	-0.0052
1.486	-0.00514		1.556	-0.00096265		1.556	-0.0103		1.456	-0.0039		1.496	-0.00516
1.487	-0.00512		1.557	-0.00104		1.557	-0.01013		1.457	-0.00396		1.497	-0.00484
1.488	-0.00514		1.558	-0.00103		1.558	-0.01007		1.458	-0.00396		1.498	-0.00509
1.489	-0.00512		1.559	-0.000947571		1.559	-0.00995		1.459	-0.00386		1.499	-0.00515
1.49	-0.0051		1.56	-0.00096265		1.56	-0.01015		1.46	-0.00397		1.5	-0.00509
1.491	-0.00511		1.561	-0.000947571		1.561	-0.00962		1.461	-0.00399		1.501	-0.00501
1.492	-0.00514		1.562	-0.000954714		1.562	-0.00965		1.462	-0.00382		1.502	-0.0052
1.493	-0.00513		1.563	-0.000853132		1.563	-0.0095		1.463	-0.00388		1.503	-0.00497
1.494	-0.0051		1.564	-0.000915827		1.564	-0.00967		1.464	-0.00385		1.504	-0.00498
1.495	-0.00511		1.565	-0.000907891		1.565	-0.00977		1.465	-0.00379		1.505	-0.00494
1.496	-0.00512		1.566	-0.000899955		1.566	-0.0094		1.466	-0.00381		1.506	-0.00506
1.497	-0.00509		1.567	-0.000814245		1.567	-0.0096		1.467	-0.00407		1.507	-0.00489
1.498	-0.00508		1.568	-0.000931699		1.568	-0.00924		1.468	-0.00393		1.508	-0.00497
1.499	-0.0051		1.569	-0.000830117		1.569	-0.00952		1.469	-0.00381		1.509	-0.00494
1.5	-0.0051		1.57	-0.000775278		1.57	-0.00971		1.47	-0.00385		1.51	-0.00494
1.501	-0.00508		1.571	-0.000697108		1.571	-0.0093		1.471	-0.00378		1.511	-0.005
1.502	-0.00511		1.572	-0.000673696		1.572	-0.00952		1.472	-0.00397		1.512	-0.00491
1.503	-0.00508		1.573	-0.000642428		1.573	-0.0094		1.473	-0.00404		1.513	-0.00494
1.504	-0.00509		1.574	-0.000587748		1.574	-0.00916		1.474	-0.00389		1.514	-0.00491
1.505	-0.00507		1.575	-0.000673696		1.575	-0.00926		1.475	-0.00397		1.515	-0.00487
1.506	-0.00505		1.576	-0.000634651		1.576	-0.00902		1.476	-0.00393		1.516	-0.00493
1.507	-0.00503		1.577	-0.000587748		1.577	-0.00889		1.477	-0.00389		1.517	-0.00486
1.508	-0.00505		1.578	-0.000634651		1.578	-0.00883		1.478	-0.00385		1.518	-0.00464
1.509	-0.00508		1.579	-0.000579891		1.579	-0.00871		1.479	-0.00382		1.519	-0.00484
1.51	-0.00507		1.58	-0.000525212		1.58	-0.00901		1.48	-0.00389		1.52	-0.00489
1.511	-0.00506		1.581	-0.000501721		1.581	-0.00887		1.481	-0.00386		1.521	-0.00472
1.512	-0.00503		1.582	-0.000376727		1.582	-0.00883		1.482	-0.00388		1.522	-0.0048
1.513	-0.00507		1.583	-0.000431407		1.583	-0.00879		1.483	-0.00376		1.523	-0.00483
1.514	-0.00508		1.584	-0.000431407		1.584	-0.00863		1.484	-0.00388		1.524	-0.00482
1.515	-0.00509		1.585	-0.000345459		1.585	-0.00855		1.485	-0.0039		1.525	-0.00501
1.516	-0.00505		1.586	-0.000337602		1.586	-0.0082		1.486	-0.00383		1.526	-0.00487
1.517	-0.00511		1.587	-0.000353236		1.587	-0.00822		1.487	-0.00392		1.527	-0.00493
1.518	-0.00513		1.588	-0.000243877		1.588	-0.00832		1.488	-0.0039		1.528	-0.00483
1.519	-0.00507		1.589	-0.000220386		1.589	-0.00818		1.489	-0.00381		1.529	-0.00468
1.52	-0.00508		1.59	-0.000189117		1.59	-0.0082		1.49	-0.00364		1.53	-0.00458
1.521	-0.00506		1.591	-0.000243877		1.591	-0.00808		1.491	-0.00372		1.531	-0.00467
1.522	-0.00511		1.592	-0.000142215		1.592	-0.00812		1.492	-0.00397		1.532	-0.00467
1.523	-0.0051		1.593	-0.000173483		1.593	-0.00776		1.493	-0.00369		1.533	-0.00457
1.524	-0.00509		1.594	-0.000189117		1.594	-0.00769		1.494	-0.00388		1.534	-0.00471
1.525	-0.00507		1.595	-8.75353e-05		1.595	-0.00753		1.495	-0.0039		1.535	-0.00447
1.526	-0.00504		1.596	-5.62749e-05		1.596	-0.00769		1.496	-0.00386		1.536	-0.00458
1.527	-0.00502		1.597	-0.000103169		1.597	-0.00747		1.497	-0.00381		1.537	-0.00463
1.528	-0.00507		1.598	-0.000118804		1.598	-0.00757		1.498	-0.00397		1.538	-0.00463
1.529	-0.00506		1.599	-1.71975e-05		1.599	-0.00745		1.499	-0.00382		1.539	-0.00463
1.53	-0.00509		1.6	-5.62749e-05		1.6	-0.00735		1.5	-0.00381		1.54	-0.00464
1.531	-0.00503		1.601	0.00013912		1.601	-0.00672		1.501	-0.00374		1.541	-0.00458
1.532	-0.00503		1.602	0.0001938		1.602	-0.00674		1.502	-0.00383		1.542	-0.00416
1.533	-0.00504		1.603	7.65914e-05		1.603	-0.00706		1.503	-0.00399		1.543	-0.00447
1.534	-0.00502		1.604	0.000232925		1.604	-0.00664		1.504	-0.00378		1.544	-0.00439
1.535	-0.00507		1.605	0.000170388		1.605	-0.00658		1.505	-0.00374		1.545	-0.00443
1.536	-0.00504		1.606	0.000154754		1.606	-0.00668		1.506	-0.00371		1.546	-0.00439
1.537	-0.00505		1.607	0.000287605		1.607	-0.00623		1.507	-0.00358		1.547	-0.00437
1.538	-0.00499		1.608	0.000342284		1.608	-0.00639		1.508	-0.00383		1.548	-0.00424
1.539	-0.00503		1.609	0.000381409		1.609	-0.00605		1.509	-0.00381		1.549	-0.00437
1.54	-0.00502		1.61	0.000381409		1.61	-0.00597		1.51	-0.00369		1.55	-0.0046
1.541	-0.00505		1.611	0.000389187		1.611	-0.00591		1.511	-0.00376		1.551	-0.00437
1.542	-0.00504		1.612	0.000553305		1.612	-0.00562		1.512	-0.00364		1.552	-0.00427
1.543	-0.00503		1.613	0.000412678		1.613	-0.0055		1.513	-0.00378		1.553	-0.00427
1.544	-0.00502		1.614	0.000608065		1.614	-0.00509		1.514	-0.00368		1.554	-0.00432
1.545	-0.005		1.615	0.000670601		1.615	-0.00514		1.515	-0.00369		1.555	-0.00397
1.546	-0.00502		1.616	0.00056894		1.616	-0.00491		1.516	-0.00371		1.556	-0.00435
1.547	-0.00503		1.617	0.000694013		1.617	-0.00475		1.517	-0.00367		1.557	-0.00419
1.548	-0.00503		1.618	0.000694013		1.618	-0.00438		1.518	-0.00365		1.558	-0.00406
1.549	-0.005		1.619	0.000865829		1.619	-0.00426		1.519	-0.00376		1.559	-0.00412
1.55	-0.00501		1.62	0.000826942		1.62	-0.00416		1.52	-0.00362		1.56	-0.00419
1.551	-0.00503		1.621	0.000951539		1.621	-0.00394		1.521	-0.00358		1.561	-0.00399
1.552	-0.00501		1.622	0.000983284		1.622	-0.00367		1.522	-0.00375		1.562	-0.00416
1.553	-0.005		1.623	0.000936461		1.623	-0.00351		1.523	-0.00374		1.563	-0.00405
1.554	-0.00498		1.624	0.00103		1.624	-0.00347		1.524	-0.00369		1.564	-0.00408
1.555	-0.00499		1.625	0.00112		1.625	-0.00323		1.525	-0.00372		1.565	-0.00399
1.556	-0.005		1.626	0.00112		1.626	-0.00274		1.526	-0.00353		1.566	-0.00398
1.557	-0.00498		1.627	0.0012		1.627	-0.00256		1.527	-0.00367		1.567	-0.00376
1.558	-0.00501		1.628	0.00126		1.628	-0.00215		1.528	-0.00362		1.568	-0.0038
1.559	-0.00499		1.629	0.00135		1.629	-0.00219		1.529	-0.00375		1.569	-0.00382
1.56	-0.00498		1.63	0.00137		1.63	-0.00199		1.53	-0.00362		1.57	-0.0039
1.561	-0.00494		1.631	0.00152		1.631	-0.0017		1.531	-0.00351		1.571	-0.00387
1.562	-0.00495		1.632	0.00148		1.632	-0.00128		1.532	-0.00358		1.572	-0.00388
1.563	-0.00495		1.633	0.00157		1.633	-0.0007918		1.533	-0.00346		1.573	-0.00382
1.564	-0.00498		1.634	0.00158		1.634	-0.0003782		1.534	-0.00343		1.574	-0.00375
1.565	-0.00498		1.635	0.00171		1.635	-0.000319		1.535	-0.00336		1.575	-0.00365
1.566	-0.00492		1.636	0.00176		1.636	-3.944e-06		1.536	-0.00348		1.576	-0.0038
1.567	-0.00493		1.637	0.00173		1.637	0.00019302		1.537	-0.00351		1.577	-0.00373
1.568	-0.00498		1.638	0.00187		1.638	0.0004688		1.538	-0.00333		1.578	-0.00382
1.569	-0.00492		1.639	0.0018		1.639	0.0008824		1.539	-0.00343		1.579	-0.0036
1.57	-0.00494		1.64	0.00204		1.64	0.00149		1.54	-0.00332		1.58	-0.00371
1.571	-0.00494		1.641	0.00206		1.641	0.00181		1.541	-0.00343		1.581	-0.00362
1.572	-0.00493		1.642	0.0021		1.642	0.0021		1.542	-0.00329		1.582	-0.00369
1.573	-0.00494		1.643	0.00222		1.643	0.00222		1.543	-0.00333		1.583	-0.0034
1.574	-0.00492		1.644	0.00226		1.644	0.00293		1.544	-0.00332		1.584	-0.00357
1.575	-0.00492		1.645	0.00241		1.645	0.00315		1.545	-0.00339		1.585	-0.00347
1.576	-0.00492		1.646	0.00243		1.646	0.00382		1.546	-0.00333		1.586	-0.00351
1.577	-0.00491		1.647	0.00242		1.647	0.00394		1.547	-0.00326		1.587	-0.0034
1.578	-0.00495		1.648	0.00256		1.648	0.00449		1.548	-0.00344		1.588	-0.00323
1.579	-0.0049		1.649	0.00262		1.649	0.00494		1.549	-0.0033		1.589	-0.0035
1.58	-0.00491		1.65	0.00268		1.65	0.00551		1.55	-0.00334		1.59	-0.00342
1.581	-0.00494		1.651	0.0027		1.651	0.00604		1.551	-0.00304		1.591	-0.00313
1.582	-0.00491		1.652	0.00283		1.652	0.0062		1.552	-0.00305		1.592	-0.0032
1.583	-0.00488		1.653	0.00304		1.653	0.00713		1.553	-0.00302		1.593	-0.00291
1.584	-0.00491		1.654	0.00308		1.654	0.00738		1.554	-0.00305		1.594	-0.00298
1.585	-0.0049		1.655	0.00316		1.655	0.00825		1.555	-0.00295		1.595	-0.00309
1.586	-0.00485		1.656	0.00326		1.656	0.00858		1.556	-0.00322		1.596	-0.00295
1.587	-0.00491		1.657	0.00328		1.657	0.00941		1.557	-0.00304		1.597	-0.00298
1.588	-0.00491		1.658	0.00337		1.658	0.00963		1.558	-0.00304		1.598	-0.00298
1.589	-0.00487		1.659	0.00351		1.659	0.01032		1.559	-0.00288		1.599	-0.00286
1.59	-0.00486		1.66	0.00364		1.66	0.01093		1.56	-0.00291		1.6	-0.00284
1.591	-0.00488		1.661	0.00378		1.661	0.0116		1.561	-0.0029		1.601	-0.00276
1.592	-0.00488		1.662	0.00393		1.662	0.01215		1.562	-0.00287		1.602	-0.00286
1.593	-0.00485		1.663	0.00393		1.663	0.0127		1.563	-0.00283		1.603	-0.00276
1.594	-0.00487		1.664	0.00397		1.664	0.01331		1.564	-0.0027		1.604	-0.00275
1.595	-0.00485		1.665	0.00424		1.665	0.0141		1.565	-0.00274		1.605	-0.00247
1.596	-0.00487		1.666	0.00434		1.666	0.01461		1.566	-0.00264		1.606	-0.00243
1.597	-0.00483		1.667	0.00443		1.667	0.0153		1.567	-0.00266		1.607	-0.00253
1.598	-0.00479		1.668	0.00457		1.668	0.01628		1.568	-0.00277		1.608	-0.00239
1.599	-0.00476		1.669	0.00466		1.669	0.01711		1.569	-0.00249		1.609	-0.00232
1.6	-0.00485		1.67	0.00481		1.67	0.01772		1.57	-0.00252		1.61	-0.00238
1.601	-0.00482		1.671	0.00497		1.671	0.01855		1.571	-0.00238		1.611	-0.00228
1.602	-0.0048		1.672	0.00508		1.672	0.01912		1.572	-0.00249		1.612	-0.00214
1.603	-0.00484		1.673	0.00534		1.673	0.01999		1.573	-0.00253		1.613	-0.00213
1.604	-0.00482		1.674	0.00539		1.674	0.02106		1.574	-0.00245		1.614	-0.00213
1.605	-0.00475		1.675	0.00562		1.675	0.02162		1.575	-0.00234		1.615	-0.00213
1.606	-0.00481		1.676	0.00581		1.676	0.02254		1.576	-0.00237		1.616	-0.0019
1.607	-0.00481		1.677	0.00579		1.677	0.02344		1.577	-0.00221		1.617	-0.00192
1.608	-0.00478		1.678	0.00609		1.678	0.0244		1.578	-0.00206		1.618	-0.00172
1.609	-0.00474		1.679	0.00631		1.679	0.02534		1.579	-0.0021		1.619	-0.00172
1.61	-0.00477		1.68	0.00652		1.68	0.02618		1.58	-0.00203		1.62	-0.00176
1.611	-0.00477		1.681	0.00666		1.681	0.0272		1.581	-0.00206		1.621	-0.00168
1.612	-0.00475		1.682	0.00691		1.682	0.02818		1.582	-0.00206		1.622	-0.00157
1.613	-0.00472		1.683	0.00709		1.683	0.02918		1.583	-0.00172		1.623	-0.00146
1.614	-0.00474		1.684	0.00727		1.684	0.03016		1.584	-0.00168		1.624	-0.00147
1.615	-0.00471		1.685	0.00749		1.685	0.0314		1.585	-0.00168		1.625	-0.00139
1.616	-0.00471		1.686	0.00778		1.686	0.0324		1.586	-0.00172		1.626	-0.00124
1.617	-0.00469		1.687	0.00802		1.687	0.0335		1.587	-0.00161		1.627	-0.00117
1.618	-0.00468		1.688	0.00825		1.688	0.0347		1.588	-0.00147		1.628	-0.0011
1.619	-0.00469		1.689	0.00862		1.689	0.03606		1.589	-0.00151		1.629	-0.00102
1.62	-0.00466		1.69	0.00884		1.69	0.03704		1.59	-0.00136		1.63	-0.00082584
1.621	-0.00469		1.691	0.00906		1.691	0.03862		1.591	-0.00127		1.631	-0.000619972
1.622	-0.00465		1.692	0.00947		1.692	0.03976		1.592	-0.0014		1.632	-0.000524002
1.623	-0.00465		1.693	0.00986		1.693	0.0409		1.593	-0.00116		1.633	-0.000702291
1.624	-0.00461		1.694	0.01018		1.694	0.04242		1.594	-0.00111		1.634	-0.000496563
1.625	-0.00463		1.695	0.01046		1.695	0.04378		1.595	-0.000869531		1.635	-0.000373153
1.626	-0.00462		1.696	0.01082		1.696	0.04516		1.596	-0.000967487		1.636	-0.000290834
1.627	-0.00458		1.697	0.01121		1.697	0.04676		1.597	-0.000743751		1.637	-0.000167285
1.628	-0.00457		1.698	0.01165		1.698	0.04832		1.598	-0.000687817		1.638	-3.01838e-05
1.629	-0.00455		1.699	0.01203		1.699	0.0495		1.599	-0.00053407		1.639	1.09703e-05
1.63	-0.00455		1.7	0.01242		1.7	0.05112		1.6	-0.000506103		1.64	0.000340142
1.631	-0.00456		1.701	0.01296		1.701	0.05292		1.601	-0.000366268		1.641	0.000367582
1.632	-0.0045		1.702	0.01344		1.702	0.05446		1.602	-0.000352355		1.642	0.000504781
1.633	-0.00453		1.703	0.01382		1.703	0.05618		1.603	-0.000184554		1.643	0.000751739
1.634	-0.00449		1.704	0.01444		1.704	0.05806		1.604	-2.79954e-06		1.644	0.000861498
1.635	-0.00447		1.705	0.01494		1.705	0.06004		1.605	0.000220896		1.645	0.000861498
1.636	-0.00447		1.706	0.01549		1.706	0.06178		1.606	0.000164963		1.646	0.00114
1.637	-0.00445		1.707	0.01609		1.707	0.06346		1.607	0.000332764		1.647	0.00118
1.638	-0.00441		1.708	0.01659		1.708	0.06548		1.608	0.000444632		1.648	0.00152
1.639	-0.00443		1.709	0.01725		1.709	0.06744		1.609	0.000654314		1.649	0.00167
1.64	-0.00437		1.71	0.01786		1.71	0.06948		1.61	0.000640259		1.65	0.00174
1.641	-0.00436		1.711	0.01853		1.711	0.0714		1.611	0.000933841		1.651	0.00211
1.642	-0.00434		1.712	0.01917		1.712	0.07346		1.612	0.00107		1.652	0.00214
1.643	-0.00432		1.713	0.01989		1.713	0.07558		1.613	0.00117		1.653	0.00236
1.644	-0.00431		1.714	0.02074		1.714	0.07758		1.614	0.00138		1.654	0.00267
1.645	-0.00429		1.715	0.02144		1.715	0.07986		1.615	0.00138		1.655	0.00277
1.646	-0.00425		1.716	0.02231		1.716	0.08222		1.616	0.00162		1.656	0.00308
1.647	-0.00422		1.717	0.02317		1.717	0.08478		1.617	0.00181		1.657	0.00326
1.648	-0.00419		1.718	0.02408		1.718	0.08732		1.618	0.00189		1.658	0.00344
1.649	-0.00416		1.719	0.02499		1.719	0.08952		1.619	0.00207		1.659	0.00374
1.65	-0.00417		1.72	0.02591		1.72	0.09208		1.62	0.00222		1.66	0.00395
1.651	-0.00417		1.721	0.02697		1.721	0.09494		1.621	0.00254		1.661	0.00441
1.652	-0.00412		1.722	0.0279		1.722	0.09756		1.622	0.00265		1.662	0.00451
1.653	-0.00405		1.723	0.0289		1.723	0.10048		1.623	0.00284		1.663	0.00489
1.654	-0.00403		1.724	0.03007		1.724	0.1033		1.624	0.00306		1.664	0.00509
1.655	-0.00399		1.725	0.03109		1.725	0.10628		1.625	0.00316		1.665	0.00532
1.656	-0.00398		1.726	0.03219		1.726	0.10916		1.626	0.00332		1.666	0.00568
1.657	-0.0039		1.727	0.03343		1.727	0.11194		1.627	0.00367		1.667	0.00602
1.658	-0.00388		1.728	0.03464		1.728	0.11504		1.628	0.00372		1.668	0.00638
1.659	-0.00384		1.729	0.03597		1.729	0.11828		1.629	0.00415		1.669	0.0068
1.66	-0.00377		1.73	0.03737		1.73	0.12134		1.63	0.0045		1.67	0.00713
1.661	-0.00374		1.731	0.03879		1.731	0.12468		1.631	0.00455		1.671	0.00747
1.662	-0.00369		1.732	0.04032		1.732	0.12768		1.632	0.00481		1.672	0.00783
1.663	-0.00369		1.733	0.04174		1.733	0.13132		1.633	0.0051		1.673	0.00821
1.664	-0.00362		1.734	0.04342		1.734	0.13496		1.634	0.00534		1.674	0.00873
1.665	-0.00359		1.735	0.04491		1.735	0.13838		1.635	0.00552		1.675	0.00923
1.666	-0.00351		1.736	0.04644		1.736	0.14196		1.636	0.0058		1.676	0.00952
1.667	-0.00347		1.737	0.04808		1.737	0.14566		1.637	0.00616		1.677	0.00987
1.668	-0.00344		1.738	0.04974		1.738	0.14942		1.638	0.00646		1.678	0.01042
1.669	-0.00331		1.739	0.05155		1.739	0.15324		1.639	0.00675		1.679	0.01082
1.67	-0.00329		1.74	0.05347		1.74	0.15702		1.64	0.00707		1.68	0.01118
1.671	-0.00322		1.741	0.05531		1.741	0.16102		1.641	0.00714		1.681	0.01199
1.672	-0.00311		1.742	0.05716		1.742	0.16496		1.642	0.00771		1.682	0.01251
1.673	-0.00306		1.743	0.05928		1.743	0.16894		1.643	0.00787		1.683	0.01303
1.674	-0.00299		1.744	0.06134		1.744	0.17292		1.644	0.00829		1.684	0.01352
1.675	-0.00291		1.745	0.06335		1.745	0.17738		1.645	0.00851		1.685	0.01418
1.676	-0.00286		1.746	0.06551		1.746	0.182		1.646	0.00886		1.686	0.01483
1.677	-0.0028		1.747	0.0676		1.747	0.1864		1.647	0.00929		1.687	0.01521
1.678	-0.00271		1.748	0.06991		1.748	0.19104		1.648	0.00956		1.688	0.01596
1.679	-0.00262		1.749	0.07232		1.749	0.19558		1.649	0.01005		1.689	0.01659
1.68	-0.0025		1.75	0.07477		1.75	0.2008		1.65	0.01044		1.69	0.01729
1.681	-0.00239		1.751	0.07731		1.751	0.2058		1.651	0.01066		1.691	0.01801
1.682	-0.00235		1.752	0.07992		1.752	0.2108		1.652	0.01107		1.692	0.0188
1.683	-0.00221		1.753	0.08269		1.753	0.2156		1.653	0.01142		1.693	0.01937
1.684	-0.00212		1.754	0.08523		1.754	0.221		1.654	0.01177		1.694	0.02034
1.685	-0.00202		1.755	0.08817		1.755	0.2266		1.655	0.0125		1.695	0.02102
1.686	-0.00188		1.756	0.09111		1.756	0.232		1.656	0.01276		1.696	0.02204
1.687	-0.00181		1.757	0.09404		1.757	0.2378		1.657	0.01327		1.697	0.023
1.688	-0.00168		1.758	0.09722		1.758	0.2432		1.658	0.0137		1.698	0.02382
1.689	-0.00152		1.759	0.10039		1.759	0.2492		1.659	0.01416		1.699	0.02461
1.69	-0.00138		1.76	0.10349		1.76	0.255		1.66	0.01452		1.7	0.02595
1.691	-0.00126		1.761	0.10674		1.761	0.2608		1.661	0.01519		1.701	0.0268
1.692	-0.00115		1.762	0.11015		1.762	0.2672		1.662	0.01572		1.702	0.0277
1.693	-0.000965006		1.763	0.11349		1.763	0.2732		1.663	0.01593		1.703	0.0289
1.694	-0.00084926		1.764	0.11706		1.764	0.2798		1.664	0.0166		1.704	0.03016
1.695	-0.000689635		1.765	0.12071		1.765	0.286		1.665	0.01704		1.705	0.03116
1.696	-0.00055005		1.766	0.1242		1.766	0.2926		1.666	0.0175		1.706	0.03233
1.697	-0.000311649		1.767	0.12793		1.767	0.2994		1.667	0.01829		1.707	0.03354
1.698	-0.000158588		1.768	0.13182		1.768	0.3062		1.668	0.01873		1.708	0.03503
1.699	-2.07305e-06		1.769	0.13587		1.769	0.3128		1.669	0.01938		1.709	0.03623
1.7	0.000158934		1.77	0.13983		1.77	0.3198		1.67	0.01992		1.71	0.0375
1.701	0.000369694		1.771	0.14396		1.771	0.327		1.671	0.02064		1.711	0.03903
1.702	0.000570089		1.772	0.14817		1.772	0.3346		1.672	0.02118		1.712	0.04039
1.703	0.000735933		1.773	0.15245		1.773	0.342		1.673	0.02173		1.713	0.04202
1.704	0.000943239		1.774	0.15674		1.774	0.3496		1.674	0.02249		1.714	0.04335
1.705	0.00123		1.775	0.16134		1.775	0.3574		1.675	0.02314		1.715	0.04499
1.706	0.00141		1.776	0.16579		1.776	0.3652		1.676	0.02369		1.716	0.04655
1.707	0.00161		1.777	0.17055		1.777	0.3732		1.677	0.02465		1.717	0.04832
1.708	0.00191		1.778	0.17499		1.778	0.3816		1.678	0.02537		1.718	0.05
1.709	0.00216		1.779	0.17975		1.779	0.3896		1.679	0.02599		1.719	0.05179
1.71	0.00241		1.78	0.18451		1.78	0.3982		1.68	0.02687		1.72	0.0536
1.711	0.00272		1.781	0.18967		1.781	0.4068		1.681	0.02765		1.721	0.05541
1.712	0.00299		1.782	0.19467		1.782	0.4152		1.682	0.02852		1.722	0.05739
1.713	0.00329		1.783	0.19983		1.783	0.4242		1.683	0.0294		1.723	0.05931
1.714	0.00357		1.784	0.20531		1.784	0.4326		1.684	0.03032		1.724	0.06129
1.715	0.00385		1.785	0.2107		1.785	0.4416		1.685	0.03125		1.725	0.06357
1.716	0.00423		1.786	0.21594		1.786	0.4508		1.686	0.03214		1.726	0.06555
1.717	0.0045		1.787	0.2215		1.787	0.4602		1.687	0.03288		1.727	0.0679
1.718	0.00487		1.788	0.22697		1.788	0.47		1.688	0.03384		1.728	0.07033
1.719	0.00522		1.789	0.23253		1.789	0.4802		1.689	0.03478		1.729	0.07271
1.72	0.00555		1.79	0.23848		1.79	0.49		1.69	0.03569		1.73	0.0754
1.721	0.00595		1.791	0.24443		1.791	0.5002		1.691	0.03698		1.731	0.07771
1.722	0.00636		1.792	0.2503		1.792	0.5106		1.692	0.0379		1.732	0.08024
1.723	0.00679		1.793	0.25642		1.793	0.5212		1.693	0.0391		1.733	0.08288
1.724	0.00723		1.794	0.26269		1.794	0.5314		1.694	0.04016		1.734	0.08556
1.725	0.0077		1.795	0.26895		1.795	0.5422		1.695	0.04124		1.735	0.08828
1.726	0.00811		1.796	0.27538		1.796	0.553		1.696	0.0425		1.736	0.09121
1.727	0.00854		1.797	0.28197		1.797	0.564		1.697	0.04365		1.737	0.09401
1.728	0.00901		1.798	0.28784		1.798	0.5754		1.698	0.04476		1.738	0.09694
1.729	0.00945		1.799	0.29403		1.799	0.5868		1.699	0.04627		1.739	0.09997
1.73	0.00993		1.8	0.30078		1.8	0.5986		1.7	0.04747		1.74	0.103
1.731	0.01049		1.801	0.3076		1.801	0.6106		1.701	0.04864		1.741	0.10635
1.732	0.011		1.802	0.31514		1.802	0.6218		1.702	0.05013		1.742	0.10942
1.733	0.01155		1.803	0.32236		1.803	0.634		1.703	0.05139		1.743	0.11266
1.734	0.01212		1.804	0.32943		1.804	0.6462		1.704	0.05277		1.744	0.11615
1.735	0.01272		1.805	0.33649		1.805	0.6586		1.705	0.05433		1.745	0.1193
1.736	0.01335		1.806	0.34387		1.806	0.671		1.706	0.05592		1.746	0.12266
1.737	0.01402		1.807	0.35125		1.807	0.684		1.707	0.05734		1.747	0.12674
1.738	0.01458		1.808	0.35895		1.808	0.6974		1.708	0.05884		1.748	0.13042
1.739	0.01531		1.809	0.36681		1.809	0.7104		1.709	0.06063		1.749	0.13411
1.74	0.01594		1.81	0.37443		1.81	0.7226		1.71	0.06214		1.75	0.13824
1.741	0.01666		1.811	0.38181		1.811	0.7346		1.711	0.06401		1.751	0.14221
1.742	0.01732		1.812	0.38935		1.812	0.7482		1.712	0.06557		1.752	0.14611
1.743	0.01804		1.813	0.39728		1.813	0.7622		1.713	0.06759		1.753	0.15057
1.744	0.01877		1.814	0.40546		1.814	0.7764		1.714	0.06925		1.754	0.15475
1.745	0.01952		1.815	0.41331		1.815	0.7906		1.715	0.07108		1.755	0.15935
1.746	0.02032		1.816	0.42141		1.816	0.8052		1.716	0.07328		1.756	0.1638
1.747	0.02113		1.817	0.4295		1.817	0.8196		1.717	0.07526		1.757	0.1684
1.748	0.02188		1.818	0.43768		1.818	0.8344		1.718	0.07738		1.758	0.17314
1.749	0.02283		1.819	0.44641		1.819	0.85		1.719	0.07957		1.759	0.17773
1.75	0.02366		1.82	0.45529		1.82	0.8654		1.72	0.08169		1.76	0.18275
1.751	0.02452		1.821	0.46387		1.821	0.8806		1.721	0.08357		1.761	0.18776
1.752	0.02534		1.822	0.47267		1.822	0.8966		1.722	0.08575		1.762	0.19277
1.753	0.02627		1.823	0.48132		1.823	0.9128		1.723	0.08815		1.763	0.19793
1.754	0.02717		1.824	0.49005		1.824	0.9284		1.724	0.09026		1.764	0.20308
1.755	0.02816		1.825	0.49926		1.825	0.9442		1.725	0.0928		1.765	0.20838
1.756	0.02912		1.826	0.50839		1.826	0.9602		1.726	0.0951		1.766	0.21381
1.757	0.03014		1.827	0.51759		1.827	0.9762		1.727	0.09757		1.767	0.2191
1.758	0.03116		1.828	0.52656		1.828	0.9932		1.728	0.10003		1.768	0.22467
1.759	0.03231		1.829	0.53569		1.829	1.0102		1.729	0.10256		1.769	0.23052
1.76	0.03334		1.83	0.54489		1.83	1.0276		1.73	0.10514		1.77	0.23623
1.761	0.03448		1.831	0.5545		1.831	1.0448		1.731	0.10794		1.771	0.24236
1.762	0.03559		1.832	0.56362		1.832	1.0624		1.732	0.11082		1.772	0.24849
1.763	0.03683		1.833	0.57299		1.833	1.08		1.733	0.11333		1.773	0.25448
1.764	0.03797		1.834	0.58243		1.834	1.098		1.734	0.11625		1.774	0.26089
1.765	0.03918		1.835	0.59251		1.835	1.1162		1.735	0.11881		1.775	0.26702
1.766	0.04042		1.836	0.60402		1.836	1.1338		1.736	0.12165		1.776	0.27342
1.767	0.04167		1.837	0.61354		1.837	1.1526		1.737	0.12463		1.777	0.27983
1.768	0.04295		1.838	0.6233		1.838	1.1716		1.738	0.12787		1.778	0.28666
1.769	0.04426		1.839	0.63306		1.839	1.1902		1.739	0.13098		1.779	0.29348
1.77	0.04561		1.84	0.64298		1.84	1.2096		1.74	0.13418		1.78	0.29989
1.771	0.04695		1.841	0.6529		1.841	1.2284		1.741	0.13755		1.781	0.30657
1.772	0.04834		1.842	0.66322		1.842	1.2482		1.742	0.14107		1.782	0.31368
1.773	0.04972		1.843	0.67362		1.843	1.268		1.743	0.14452		1.783	0.3205
1.774	0.05114		1.844	0.68362		1.844	1.2882		1.744	0.14821		1.784	0.3283
1.775	0.05269		1.845	0.69393		1.845	1.3088		1.745	0.15176		1.785	0.33568
1.776	0.05411		1.846	0.70417		1.846	1.3288		1.746	0.15517		1.786	0.34321
1.777	0.05559		1.847	0.71473		1.847	1.3496		1.747	0.159		1.787	0.35101
1.778	0.05718		1.848	0.72568		1.848	1.3702		1.748	0.16298		1.788	0.35867
1.779	0.05874		1.849	0.73663		1.849	1.3916		1.749	0.16695		1.789	0.36633
1.78	0.06033		1.85	0.74679		1.85	1.4124		1.75	0.17107		1.79	0.37413
1.781	0.06198		1.851	0.75734		1.851	1.434		1.751	0.17504		1.791	0.38207
1.782	0.06364		1.852	0.76782		1.852	1.4558		1.752	0.17916		1.792	0.39001
1.783	0.0653		1.853	0.77845		1.853	1.4776		1.753	0.18313		1.793	0.39823
1.784	0.06703		1.854	0.79028		1.854	1.5		1.754	0.18768		1.794	0.40658
1.785	0.06876		1.855	0.80155		1.855	1.5224		1.755	0.19194		1.795	0.41508
1.786	0.07045		1.856	0.81186		1.856	1.5442		1.756	0.19662		1.796	0.42371
1.787	0.07218		1.857	0.82297		1.857	1.567		1.757	0.20116		1.797	0.43207
1.788	0.07404		1.858	0.83488		1.858	1.59		1.758	0.20571		1.798	0.44099
1.789	0.07587		1.859	0.84599		1.859	1.613		1.759	0.21039		1.799	0.44976
1.79	0.07781		1.86	0.8571		1.86	1.6358		1.76	0.21522		1.8	0.45882
1.791	0.07974		1.861	0.869		1.861	1.6596		1.761	0.22004		1.801	0.46759
1.792	0.08168		1.862	0.87932		1.862	1.6832		1.762	0.22487		1.802	0.47664
1.793	0.08365		1.863	0.89122		1.863	1.707		1.763	0.22984		1.803	0.48584
1.794	0.08569		1.864	0.90234		1.864	1.7308		1.764	0.23509		1.804	0.49545
1.795	0.08766		1.865	0.91345		1.865	1.7554		1.765	0.24035		1.805	0.50381
1.796	0.08973		1.866	0.92456		1.866	1.7792		1.766	0.24574		1.806	0.51244
1.797	0.0918		1.867	0.93567		1.867	1.8038		1.767	0.25099		1.807	0.52219
1.798	0.09394		1.868	0.94757		1.868	1.8284		1.768	0.25653		1.808	0.53194
1.799	0.09598		1.869	0.95948		1.869	1.8532		1.769	0.26207		1.809	0.54141
1.8	0.09816		1.87	0.97059		1.87	1.8776		1.77	0.26789		1.81	0.55158
1.801	0.10044		1.871	0.98408		1.871	1.9028		1.771	0.27371		1.811	0.56161
1.802	0.10272		1.872	0.99678		1.872	1.928		1.772	0.27939		1.812	0.57136
1.803	0.10493		1.873	1.00789		1.873	1.9538		1.773	0.28549		1.813	0.58153
1.804	0.10718		1.874	1.01979		1.874	1.981		1.774	0.29188		1.814	0.59184
1.805	0.10953		1.875	1.0309		1.875	2.008		1.775	0.29784		1.815	0.60214
1.806	0.11184		1.876	1.0428		1.876	2.034		1.776	0.30395		1.816	0.61231
1.807	0.11423		1.877	1.05471		1.877	2.06		1.777	0.31005		1.817	0.62332
1.808	0.11664		1.878	1.06661		1.878	2.086		1.778	0.31644		1.818	0.63418
1.809	0.1191		1.879	1.07931		1.879	2.114		1.779	0.32311		1.819	0.64463
1.81	0.12138		1.88	1.09042		1.88	2.14		1.78	0.33007		1.82	0.65521
1.811	0.12359		1.881	1.10312		1.881	2.168		1.781	0.33674		1.821	0.6658
1.812	0.12608		1.882	1.11502		1.882	2.194		1.782	0.34384		1.822	0.67666
1.813	0.12863		1.883	1.12772		1.883	2.222		1.783	0.35108		1.823	0.68767
1.814	0.13122		1.884	1.14121		1.884	2.25		1.784	0.35832		1.824	0.69909
1.815	0.13382		1.885	1.15391		1.885	2.278		1.785	0.36542		1.825	0.71037
1.816	0.13644		1.886	1.16581		1.886	2.304		1.786	0.37251		1.826	0.72165
1.817	0.13903		1.887	1.17851		1.887	2.332		1.787	0.38004		1.827	0.73307
1.818	0.14169		1.888	1.19121		1.888	2.36		1.788	0.38756		1.828	0.74436
1.819	0.14442		1.889	1.20311		1.889	2.39		1.789	0.39509		1.829	0.75578
1.82	0.14712		1.89	1.21581		1.89	2.418		1.79	0.40304		1.83	0.76734
1.821	0.14988		1.891	1.2293		1.891	2.448		1.791	0.41042		1.831	0.77904
1.822	0.15275		1.892	1.24279		1.892	2.478		1.792	0.41865		1.832	0.7906
1.823	0.15551		1.893	1.2547		1.893	2.506		1.793	0.42703		1.833	0.80244
1.824	0.15831		1.894	1.2674		1.894	2.536		1.794	0.43498		1.834	0.81428
1.825	0.16118		1.895	1.28009		1.895	2.566		1.795	0.44335		1.835	0.82626
1.826	0.16394		1.896	1.29279		1.896	2.596		1.796	0.45173		1.836	0.83852
1.827	0.16688		1.897	1.30549		1.897	2.626		1.797	0.46025		1.837	0.85035
1.828	0.16985		1.898	1.31739		1.898	2.656		1.798	0.46877		1.838	0.86219
1.829	0.17282		1.899	1.3293		1.899	2.686		1.799	0.47757		1.839	0.87473
1.83	0.17586		1.9	1.34358		1.9	2.716		1.8	0.48651		1.84	0.88713
1.831	0.17884		1.901	1.35549		1.901	2.748		1.801	0.49546		1.841	0.89952
1.832	0.18184		1.902	1.36739		1.902	2.778		1.802	0.50454		1.842	0.9122
1.833	0.18492		1.903	1.38009		1.903	2.81		1.803	0.51292		1.843	0.92446
1.834	0.18796		1.904	1.39199		1.904	2.842		1.804	0.52129		1.844	0.93727
1.835	0.191		1.905	1.40469		1.905	2.882		1.805	0.53024		1.845	0.94995
1.836	0.19418		1.906	1.4166		1.906	2.916		1.806	0.54003		1.846	0.96276
1.837	0.19732		1.907	1.42929		1.907	2.948		1.807	0.5494		1.847	0.97571
1.838	0.20046		1.908	1.4412		1.908	2.982		1.808	0.55934		1.848	0.98853
1.839	0.20371		1.909	1.45389		1.909	3.014		1.809	0.56928		1.849	1.00176
1.84	0.20693		1.91	1.46659		1.91	3.046		1.81	0.57893		1.85	1.01485
1.841	0.21003		1.911	1.47929		1.911	3.08		1.811	0.58901		1.851	1.02795
1.842	0.21332		1.912	1.49199		1.912	3.11		1.812	0.59895		1.852	1.04132
1.843	0.2167		1.913	1.50548		1.913	3.142		1.813	0.60931		1.853	1.05483
1.844	0.22002		1.914	1.51818		1.914	3.174		1.814	0.61967		1.854	1.06792
1.845	0.22337		1.915	1.53088		1.915	3.21		1.815	0.63018		1.855	1.08143
1.846	0.22669		1.916	1.54278		1.916	3.244		1.816	0.64097		1.856	1.09481
1.847	0.23007		1.917	1.55627		1.917	3.276		1.817	0.65162		1.857	1.1079
1.848	0.23353		1.918	1.56897		1.918	3.308		1.818	0.66255		1.858	1.12155
1.849	0.23702		1.919	1.58167		1.919	3.34		1.819	0.67362		1.859	1.13478
1.85	0.2404		1.92	1.59436		1.92	3.372		1.82	0.68413		1.86	1.14829
1.851	0.24389		1.921	1.60786		1.921	3.404		1.821	0.69534		1.861	1.1625
1.852	0.24745		1.922	1.62055		1.922	3.438		1.822	0.70698		1.862	1.17587
1.853	0.25098		1.923	1.63325		1.923	3.47		1.823	0.71806		1.863	1.18966
1.854	0.25464		1.924	1.64595		1.924	3.504		1.824	0.72984		1.864	1.20317
1.855	0.25827		1.925	1.65785		1.925	3.536		1.825	0.74148		1.865	1.21724
1.856	0.26179		1.926	1.67134		1.926	3.57		1.826	0.75326		1.866	1.23117
1.857	0.26539		1.927	1.68404		1.927	3.602		1.827	0.76505		1.867	1.24496
1.858	0.26901		1.928	1.69674		1.928	3.636		1.828	0.77697		1.868	1.25903
1.859	0.27264		1.929	1.71182		1.929	3.672		1.829	0.7889		1.869	1.27254
1.86	0.27627		1.93	1.72372		1.93	3.704		1.83	0.80267		1.87	1.28716
1.861	0.27993		1.931	1.73563		1.931	3.738		1.831	0.81544		1.871	1.30081
1.862	0.2837		1.932	1.74832		1.932	3.772		1.832	0.82794		1.872	1.31446
1.863	0.28736		1.933	1.76102		1.933	3.806		1.833	0.84029		1.873	1.32867
1.864	0.29116		1.934	1.77372		1.934	3.84		1.834	0.85349		1.874	1.34302
1.865	0.29486		1.935	1.78562		1.935	3.876		1.835	0.86598		1.875	1.35709
1.866	0.29862		1.936	1.79753		1.936	3.91		1.836	0.87862		1.876	1.37115
1.867	0.30239		1.937	1.81023		1.937	3.946		1.837	0.89182		1.877	1.3855
1.868	0.30626		1.938	1.82292		1.938	3.982		1.838	0.90531		1.878	1.39985
1.869	0.31002		1.939	1.83642		1.939	4.016		1.839	0.91837		1.879	1.41378
1.87	0.31389		1.94	1.84911		1.94	4.052		1.84	0.93171		1.88	1.4291
1.871	0.31776		1.941	1.86102		1.941	4.088		1.841	0.94477		1.881	1.44303
1.872	0.32153		1.942	1.87292		1.942	4.126		1.842	0.95812		1.882	1.45696
1.873	0.32537		1.943	1.88483		1.943	4.162		1.843	0.9716		1.883	1.47228
1.874	0.32924		1.944	1.89594		1.944	4.202		1.844	0.98537		1.884	1.48621
1.875	0.3331		1.945	1.90784		1.945	4.238		1.845	0.99914		1.885	1.50013
1.876	0.33704		1.946	1.91895		1.946	4.274		1.846	1.01292		1.886	1.51546
1.877	0.34102		1.947	1.93086		1.947	4.308		1.847	1.02768		1.887	1.52939
1.878	0.34516		1.948	1.94197		1.948	4.344		1.848	1.04202		1.888	1.54471
1.879	0.34896		1.949	1.95308		1.949	4.38		1.849	1.0565		1.889	1.55864
1.88	0.35311		1.95	1.96419		1.95	4.416		1.85	1.07126		1.89	1.57256
1.881	0.35691		1.951	1.9745		1.951	4.454		1.851	1.08588		1.891	1.58789
1.882	0.36106		1.952	1.98482		1.952	4.49		1.852	1.10065		1.892	1.60182
1.883	0.36486		1.953	1.99434		1.953	4.526		1.853	1.11527		1.893	1.61574
1.884	0.369		1.954	2.00466		1.954	4.562		1.854	1.13018		1.894	1.62967
1.885	0.37315		1.955	2.01418		1.955	4.598		1.855	1.14508		1.895	1.6436
1.886	0.3773		1.956	2.02371		1.956	4.636		1.856	1.16042		1.896	1.65753
1.887	0.3811		1.957	2.03402		1.957	4.676		1.857	1.17575		1.897	1.67146
1.888	0.38524		1.958	2.04434		1.958	4.714		1.858	1.19094		1.898	1.68539
1.889	0.38939		1.959	2.05386		1.959	4.752		1.859	1.20655		1.899	1.70071
1.89	0.39353		1.96	2.06339		1.96	4.788		1.86	1.2226		1.9	1.71464
1.891	0.39768		1.961	2.0737		1.961	4.824		1.861	1.23835		1.901	1.72857
1.892	0.40183		1.962	2.0864		1.962	4.862		1.862	1.25411		1.902	1.74389
1.893	0.40597		1.963	2.09513		1.963	4.9		1.863	1.27001		1.903	1.75921
1.894	0.41012		1.964	2.10386		1.964	4.936		1.864	1.28577		1.904	1.77314
1.895	0.41426		1.965	2.1118		1.965	4.972		1.865	1.30181		1.905	1.78707
1.896	0.41841		1.966	2.12132		1.966	5.01		1.866	1.31814		1.906	1.7996
1.897	0.42256		1.967	2.13005		1.967	5.048		1.867	1.33404		1.907	1.81353
1.898	0.4267		1.968	2.14116		1.968	5.086		1.868	1.34994		1.908	1.82885
1.899	0.43085		1.969	2.15227		1.969	5.124		1.869	1.36641		1.909	1.84278
1.9	0.43534		1.97	2.1618		1.97	5.164		1.87	1.38287		1.91	1.85532
1.901	0.43949		1.971	2.16973		1.971	5.2		1.871	1.39934		1.911	1.86925
1.902	0.44363		1.972	2.17846		1.972	5.238		1.872	1.41609		1.912	1.88457
1.903	0.44812		1.973	2.18878		1.973	5.274		1.873	1.43384		1.913	1.8985
1.904	0.45227		1.974	2.19751		1.974	5.31		1.874	1.44946		1.914	1.91243
1.905	0.45642		1.975	2.20544		1.975	5.348		1.875	1.46649		1.915	1.92496
1.906	0.46056		1.976	2.21417		1.976	5.384		1.876	1.48353		1.916	1.93889
1.907	0.46471		1.977	2.2237		1.977	5.422		1.877	1.50056		1.917	1.95282
1.908	0.4692		1.978	2.23322		1.978	5.458		1.878	1.51902		1.918	1.96675
1.909	0.47335		1.979	2.24354		1.979	5.494		1.879	1.53747		1.919	1.97929
1.91	0.47784		1.98	2.25544		1.98	5.532		1.88	1.55451		1.92	1.99322
1.911	0.48198		1.981	2.26735		1.981	5.57		1.881	1.57154		1.921	2.00714
1.912	0.48613		1.982	2.27766		1.982	5.61		1.882	1.59		1.922	2.02107
1.913	0.49062		1.983	2.28719		1.983	5.65		1.883	1.60846		1.923	2.03361
1.914	0.49511		1.984	2.29671		1.984	5.69		1.884	1.62549		1.924	2.04614
1.915	0.49926		1.985	2.30941		1.985	5.728		1.885	1.64395		1.925	2.06007
1.916	0.50375		1.986	2.32052		1.986	5.768		1.886	1.6624		1.926	2.0754
1.917	0.5079		1.987	2.32845		1.987	5.806		1.887	1.68086		1.927	2.08932
1.918	0.51239		1.988	2.33798		1.988	5.844		1.888	1.69931		1.928	2.10325
1.919	0.51654		1.989	2.3475		1.989	5.882		1.889	1.71777		1.929	2.11718
1.92	0.52103		1.99	2.35702		1.99	5.922		1.89	1.73622		1.93	2.1325
1.921	0.52517		1.991	2.36734		1.991	5.962		1.891	1.7561		1.931	2.14783
1.922	0.52966		1.992	2.37686		1.992	6.002		1.892	1.77455		1.932	2.16036
1.923	0.53416		1.993	2.38956		1.993	6.042		1.893	1.79443		1.933	2.1729
1.924	0.5383		1.994	2.39988		1.994	6.082		1.894	1.81288		1.934	2.18683
1.925	0.54279		1.995	2.40861		1.995	6.124		1.895	1.83134		1.935	2.20075
1.926	0.54694		1.996	2.41813		1.996	6.16		1.896	1.85121		1.936	2.21329
1.927	0.55143		1.997	2.42845		1.997	6.198		1.897	1.86967		1.937	2.22583
1.928	0.55558		1.998	2.43956		1.998	6.236		1.898	1.89096		1.938	2.23697
1.929	0.56007		1.999	2.44988		1.999	6.272		1.899	1.90942		1.939	2.24951
1.93	0.56422		2	2.46019		2	6.31		1.9	1.92929		1.94	2.26204
1.931	0.56836		2.001	2.47289		2.001	6.35		1.901	1.94917		1.941	2.27736
1.932	0.57285		2.002	2.48638		2.002	6.388		1.902	1.96904		1.942	2.2899
1.933	0.577		2.003	2.50067		2.003	6.432		1.903	1.9875		1.943	2.30244
1.934	0.58115		2.004	2.51257		2.004	6.476		1.904	2.00738		1.944	2.31776
1.935	0.58529		2.005	2.52606		2.005	6.514		1.905	2.02725		1.945	2.33308
1.936	0.58944		2.006	2.53955		2.006	6.554		1.906	2.04854		1.946	2.34701
1.937	0.59358		2.007	2.55067		2.007	6.594		1.907	2.06842		1.947	2.35954
1.938	0.59808		2.008	2.56178		2.008	6.64		1.908	2.08971		1.948	2.37208
1.939	0.60222		2.009	2.57289		2.009	6.686		1.909	2.10959		1.949	2.38322
1.94	0.60637		2.01	2.58479		2.01	6.724		1.91	2.13088		1.95	2.39576
1.941	0.61051		2.011	2.5959		2.011	6.762		1.911	2.15076		1.951	2.40551
1.942	0.61501		2.012	2.60622		2.012	6.802		1.912	2.17205		1.952	2.41804
1.943	0.61915		2.013	2.61733		2.013	6.84		1.913	2.19335		1.953	2.43058
1.944	0.6233		2.014	2.62765		2.014	6.882		1.914	2.21606		1.954	2.44312
1.945	0.62744		2.015	2.63717		2.015	6.924		1.915	2.23736		1.955	2.45705
1.946	0.63159		2.016	2.6459		2.016	6.966		1.916	2.25865		1.956	2.46958
1.947	0.63574		2.017	2.65542		2.017	7.006		1.917	2.27995		1.957	2.48212
1.948	0.63988		2.018	2.66415		2.018	7.046		1.918	2.30266		1.958	2.49605
1.949	0.64403		2.019	2.67606		2.019	7.084		1.919	2.32396		1.959	2.50858
1.95	0.64783		2.02	2.68875		2.02	7.122		1.92	2.34383		1.96	2.52112
1.951	0.65163		2.021	2.70145		2.021	7.162		1.921	2.36513		1.961	2.53505
1.952	0.65578		2.022	2.70939		2.022	7.206		1.922	2.38784		1.962	2.55037
1.953	0.65958		2.023	2.71653		2.023	7.244		1.923	2.40913		1.963	2.5643
1.954	0.66338		2.024	2.72526		2.024	7.282		1.924	2.43185		1.964	2.57683
1.955	0.66752		2.025	2.73399		2.025	7.322		1.925	2.45314		1.965	2.59076
1.956	0.67132		2.026	2.74351		2.026	7.36		1.926	2.47444		1.966	2.6033
1.957	0.67512		2.027	2.75304		2.027	7.396		1.927	2.49573		1.967	2.61444
1.958	0.67892		2.028	2.76335		2.028	7.44		1.928	2.51703		1.968	2.62698
1.959	0.68273		2.029	2.77129		2.029	7.478		1.929	2.53832		1.969	2.6423
1.96	0.68618		2.03	2.7824		2.03	7.514		1.93	2.56104		1.97	2.65483
1.961	0.68964		2.031	2.79589		2.031	7.55		1.931	2.58517		1.971	2.66737
1.962	0.69344		2.032	2.81097		2.032	7.59		1.932	2.60788		1.972	2.68269
1.963	0.69758		2.033	2.82208		2.033	7.628		1.933	2.62918		1.973	2.69523
1.964	0.70138		2.034	2.83081		2.034	7.666		1.934	2.65189		1.974	2.70916
1.965	0.70518		2.035	2.83954		2.035	7.706		1.935	2.67461		1.975	2.72448
1.966	0.70933		2.036	2.85144		2.036	7.746		1.936	2.69732		1.976	2.7398
1.967	0.71278		2.037	2.85938		2.037	7.784		1.937	2.72004		1.977	2.75094
1.968	0.71658		2.038	2.86811		2.038	7.826		1.938	2.74275		1.978	2.76487
1.969	0.72004		2.039	2.88001		2.039	7.87		1.939	2.76405		1.979	2.78159
1.97	0.72384		2.04	2.89112		2.04	7.916		1.94	2.78818		1.98	2.79969
1.971	0.7273		2.041	2.89985		2.041	7.958		1.941	2.81089		1.981	2.81919
1.972	0.73075		2.042	2.90779		2.042	7.996		1.942	2.83503		1.982	2.83869
1.973	0.73421		2.043	2.91811		2.043	8.034		1.943	2.85774		1.983	2.8582
1.974	0.73766		2.044	2.92922		2.044	8.072		1.944	2.88188		1.984	2.88187
1.975	0.74146		2.045	2.93636		2.045	8.112		1.945	2.90459		1.985	2.90555
1.976	0.74492		2.046	2.9435		2.046	8.154		1.946	2.92872		1.986	2.92505
1.977	0.74837		2.047	2.95461		2.047	8.192		1.947	2.95144		1.987	2.94455
1.978	0.75114		2.048	2.96493		2.048	8.23		1.948	2.97557		1.988	2.96266
1.979	0.75425		2.049	2.97604		2.049	8.274		1.949	2.99829		1.989	2.97798
1.98	0.75735		2.05	2.98556		2.05	8.314		1.95	3.02242		1.99	2.99609
1.981	0.76046		2.051	2.99667		2.051	8.358		1.951	3.04655		1.991	3.01281
1.982	0.76288		2.052	3.01255		2.052	8.4		1.952	3.07069		1.992	3.02952
1.983	0.76565		2.053	3.02763		2.053	8.442		1.953	3.0934		1.993	3.04902
1.984	0.76841		2.054	3.04032		2.054	8.492		1.954	3.11612		1.994	3.07131
1.985	0.77118		2.055	3.05302		2.055	8.534		1.955	3.14025		1.995	3.08941
1.986	0.77394		2.056	3.06969		2.056	8.58		1.956	3.1658		1.996	3.10613
1.987	0.77705		2.057	3.07683		2.057	8.626		1.957	3.1942		1.997	3.12284
1.988	0.78016		2.058	3.07921		2.058	8.67		1.958	3.21833		1.998	3.13677
1.989	0.78292		2.059	3.08635		2.059	8.71		1.959	3.24246		1.999	3.1507
1.99	0.78672		2.06	3.09429		2.06	8.754		1.96	3.2666		2	3.16881
1.991	0.79156		2.061	3.10302		2.061	8.8		1.961	3.29073		2.001	3.18134
1.992	0.79502		2.062	3.11095		2.062	8.84		1.962	3.31487		2.002	3.19806
1.993	0.79812		2.063	3.12603		2.063	8.882		1.963	3.339		2.003	3.21756
1.994	0.80089		2.064	3.13556		2.064	8.922		1.964	3.36313		2.004	3.23149
1.995	0.80676		2.065	3.14508		2.065	8.962		1.965	3.38727		2.005	3.24542
1.996	0.81056		2.066	3.15381		2.066	9.002		1.966	3.41424		2.006	3.25935
1.997	0.8154		2.067	3.16175		2.067	9.04		1.967	3.4398		2.007	3.27606
1.998	0.81955		2.068	3.16968		2.068	9.08		1.968	3.46393		2.008	3.2872
1.999	0.82335		2.069	3.17841		2.069	9.12		1.969	3.48948		2.009	3.30113
2	0.82749		2.07	3.19746		2.07	9.16		1.97	3.51504		2.01	3.31367
2.001	0.83129		2.071	3.21492		2.071	9.208		1.971	3.53917		2.011	3.3276
2.002	0.83406		2.072	3.23		2.072	9.248		1.972	3.5633		2.012	3.34013
2.003	0.83682		2.073	3.24428		2.073	9.292		1.973	3.58886		2.013	3.35267
2.004	0.83993		2.074	3.25222		2.074	9.334		1.974	3.61299		2.014	3.3652
2.005	0.84235		2.075	3.26015		2.075	9.382		1.975	3.63713		2.015	3.37774
2.006	0.84615		2.076	3.27444		2.076	9.44		1.976	3.66268		2.016	3.39585
2.007	0.84926		2.077	3.28317		2.077	9.486		1.977	3.68681		2.017	3.42092
2.008	0.85168		2.078	3.2911		2.078	9.53		1.978	3.71379		2.018	3.43624
2.009	0.8541		2.079	3.29745		2.079	9.572		1.979	3.74076		2.019	3.45296
2.01	0.8579		2.08	3.30142		2.08	9.616		1.98	3.76489		2.02	3.46689
2.011	0.86066		2.081	3.3046		2.081	9.658		1.981	3.79045		2.021	3.48639
2.012	0.86377		2.082	3.30936		2.082	9.696		1.982	3.81458		2.022	3.50449
2.013	0.86619		2.083	3.3165		2.083	9.732		1.983	3.84013		2.023	3.51842
2.014	0.86826		2.084	3.32444		2.084	9.77		1.984	3.86569		2.024	3.53235
2.015	0.87068		2.085	3.33158		2.085	9.812		1.985	3.8884		2.025	3.54489
2.016	0.8731		2.086	3.3419		2.086	9.856		1.986	3.91254		2.026	3.55603
2.017	0.87517		2.087	3.3538		2.087	9.898		1.987	3.93667		2.027	3.57692
2.018	0.87759		2.088	3.36491		2.088	9.944		1.988	3.96222		2.028	3.59364
2.019	0.88001		2.089	3.37602		2.089	9.988		1.989	3.98778		2.029	3.61035
2.02	0.88139		2.09	3.38396		2.09	10.032		1.99	4.01333		2.03	3.62428
2.021	0.88416		2.091	3.39031		2.091	10.078		1.991	4.0403		2.031	3.6396
2.022	0.88623		2.092	3.40142		2.092	10.132		1.992	4.06444		2.032	3.65632
2.023	0.88899		2.093	3.40856		2.093	10.178		1.993	4.08857		2.033	3.67303
2.024	0.89141		2.094	3.41967		2.094	10.228		1.994	4.11271		2.034	3.68975
2.025	0.89349		2.095	3.42919		2.095	10.272		1.995	4.13826		2.035	3.70368
2.026	0.89521		2.096	3.43633		2.096	10.316		1.996	4.16381		2.036	3.719
2.027	0.89659		2.097	3.44427		2.097	10.36		1.997	4.18937		2.037	3.73293
2.028	0.8997		2.098	3.45221		2.098	10.406		1.998	4.21776		2.038	3.75103
2.029	0.90247		2.099	3.46014		2.099	10.45		1.999	4.24189		2.039	3.76914
2.03	0.90351		2.1	3.46808		2.1	10.488		2	4.26603		2.04	3.78586
2.031	0.90627		2.101	3.47602		2.101	10.528		2.001	4.29158		2.041	3.80675
2.032	0.91007		2.102	3.48554		2.102	10.572		2.002	4.31571		2.042	3.82207
2.033	0.91387		2.103	3.49506		2.103	10.61		2.003	4.33985		2.043	3.836
2.034	0.91698		2.104	3.50062		2.104	10.646		2.004	4.3654		2.044	3.84993
2.035	0.92147		2.105	3.5149		2.105	10.686		2.005	4.38954		2.045	3.86107
2.036	0.92596		2.106	3.5276		2.106	10.726		2.006	4.41651		2.046	3.87779
2.037	0.92942		2.107	3.5403		2.107	10.776		2.007	4.44348		2.047	3.89171
2.038	0.9346		2.108	3.55061		2.108	10.822		2.008	4.47188		2.048	3.90982
2.039	0.93909		2.109	3.56411		2.109	10.864		2.009	4.49885		2.049	3.92514
2.04	0.9422		2.11	3.57601		2.11	10.91		2.01	4.5244		2.05	3.94047
2.041	0.94669		2.111	3.58633		2.111	10.962		2.011	4.54996		2.051	3.95718
2.042	0.9498		2.112	3.59744		2.112	11.01		2.012	4.57551		2.052	3.97111
2.043	0.95257		2.113	3.60934		2.113	11.058		2.013	4.60248		2.053	3.98364
2.044	0.95533		2.114	3.62918		2.114	11.112		2.014	4.63088		2.054	3.992
2.045	0.9581		2.115	3.64902		2.115	11.162		2.015	4.65501		2.055	3.99897
2.046	0.96224		2.116	3.66489		2.116	11.208		2.016	4.67914		2.056	4.00732
2.047	0.96812		2.117	3.67839		2.117	11.254		2.017	4.70328		2.057	4.01707
2.048	0.97226		2.118	3.69188		2.118	11.3		2.018	4.72883		2.058	4.031
2.049	0.97537		2.119	3.70378		2.119	11.348		2.019	4.75297		2.059	4.04354
2.05	0.97883		2.12	3.7141		2.12	11.392		2.02	4.7771		2.06	4.05747
2.051	0.98124		2.121	3.72362		2.121	11.436		2.021	4.80265		2.061	4.07
2.052	0.98332		2.122	3.73235		2.122	11.484		2.022	4.82963		2.062	4.08393
2.053	0.98677		2.123	3.74505		2.123	11.524		2.023	4.8566		2.063	4.09925
2.054	0.98919		2.124	3.75219		2.124	11.562		2.024	4.88215		2.064	4.11458
2.055	0.99023		2.125	3.75854		2.125	11.604		2.025	4.90913		2.065	4.12572
2.056	0.9923		2.126	3.77044		2.126	11.652		2.026	4.93326		2.066	4.14104
2.057	0.99403		2.127	3.78394		2.127	11.698		2.027	4.96023		2.067	4.15358
2.058	0.99714		2.128	3.79425		2.128	11.74		2.028	4.98721		2.068	4.16333
2.059	1.00025		2.129	3.80219		2.129	11.786		2.029	5.01276		2.069	4.17168
2.06	1.00267		2.13	3.80854		2.13	11.826		2.03	5.03831		2.07	4.18561
2.061	1.00508		2.131	3.82124		2.131	11.868		2.031	5.06245		2.071	4.20372
2.062	1.00647		2.132	3.83711		2.132	11.904		2.032	5.088		2.072	4.22322
2.063	1.00716		2.133	3.84901		2.133	11.95		2.033	5.11355		2.073	4.24411
2.064	1.00854		2.134	3.8625		2.134	11.992		2.034	5.13769		2.074	4.26361
2.065	1.00923		2.135	3.87917		2.135	12.04		2.035	5.16324		2.075	4.28172
2.066	1.01061		2.136	3.89584		2.136	12.076		2.036	5.19022		2.076	4.29704
2.067	1.0113		2.137	3.90615		2.137	12.116		2.037	5.21861		2.077	4.31097
2.068	1.01269		2.138	3.91885		2.138	12.164		2.038	5.24416		2.078	4.33187
2.069	1.01476		2.139	3.93393		2.139	12.21		2.039	5.2683		2.079	4.34858
2.07	1.0189		2.14	3.94345		2.14	12.258		2.04	5.29243		2.08	4.36529
2.071	1.02236		2.141	3.9498		2.141	12.302		2.041	5.31514		2.081	4.38479
2.072	1.02789		2.142	3.96091		2.142	12.352		2.042	5.33644		2.082	4.4029
2.073	1.02892		2.143	3.97996		2.143	12.4		2.043	5.36057		2.083	4.4224
2.074	1.02892		2.144	3.99266		2.144	12.444		2.044	5.38187		2.084	4.4419
2.075	1.02892		2.145	4.00218		2.145	12.488		2.045	5.40316		2.085	4.46837
2.076	1.03169		2.146	4.00932		2.146	12.536		2.046	5.42304		2.086	4.48787
2.077	1.03273		2.147	4.01646		2.147	12.576		2.047	5.44433		2.087	4.51294
2.078	1.03549		2.148	4.02519		2.148	12.624		2.048	5.46847		2.088	4.5408
2.079	1.03894		2.149	4.03948		2.149	12.676		2.049	5.48976		2.089	4.56308
2.08	1.04067		2.15	4.05456		2.15	12.722		2.05	5.50963		2.09	4.58258
2.081	1.04309		2.151	4.0617		2.151	12.766		2.051	5.52809		2.091	4.60069
2.082	1.04482		2.152	4.06805		2.152	12.808		2.052	5.54797		2.092	4.6188
2.083	1.04758		2.153	4.07757		2.153	12.85		2.053	5.56358		2.093	4.63691
2.084	1.05138		2.154	4.08551		2.154	12.892		2.054	5.58488		2.094	4.65641
2.085	1.05242		2.155	4.09186		2.155	12.942		2.055	5.60475		2.095	4.67034
2.086	1.05276		2.156	4.09741		2.156	12.99		2.056	5.62747		2.096	4.68426
2.087	1.05622		2.157	4.09979		2.157	13.034		2.057	5.64876		2.097	4.69959
2.088	1.06002		2.158	4.10455		2.158	13.088		2.058	5.67431		2.098	4.71352
2.089	1.06209		2.159	4.1117		2.159	13.142		2.059	5.69845		2.099	4.72744
2.09	1.06417		2.16	4.12201		2.16	13.192		2.06	5.72116		2.1	4.74834
2.091	1.06831		2.161	4.12995		2.161	13.244		2.061	5.74955		2.101	4.76227
2.092	1.0728		2.162	4.14503		2.162	13.302		2.062	5.77369		2.102	4.7748
2.093	1.07695		2.163	4.16646		2.163	13.36		2.063	5.80634		2.103	4.78873
2.094	1.0811		2.164	4.17519		2.164	13.408		2.064	5.83615		2.104	4.80127
2.095	1.08559		2.165	4.18154		2.165	13.456		2.065	5.86455		2.105	4.81659
2.096	1.08801		2.166	4.18788		2.166	13.502		2.066	5.89578		2.106	4.83191
2.097	1.09353		2.167	4.19582		2.167	13.542		2.067	5.92559		2.107	4.84584
2.098	1.10252		2.168	4.20296		2.168	13.588		2.068	5.95256		2.108	4.86395
2.099	1.10839		2.169	4.2109		2.169	13.64		2.069	5.97528		2.109	4.87648
2.1	1.10943		2.17	4.2228		2.17	13.688		2.07	5.99941		2.11	4.88763
2.101	1.1115		2.171	4.23709		2.171	13.732		2.071	6.02355		2.111	4.90573
2.102	1.11357		2.172	4.25217		2.172	13.78		2.072	6.0491		2.112	4.92802
2.103	1.11496		2.173	4.26407		2.173	13.828		2.073	6.07181		2.113	4.9517
2.104	1.11496		2.174	4.27201		2.174	13.874		2.074	6.09737		2.114	4.97398
2.105	1.1153		2.175	4.27836		2.175	13.924		2.075	6.12292		2.115	4.99488
2.106	1.11496		2.176	4.28788		2.176	13.982		2.076	6.14563		2.116	5.01716
2.107	1.11461		2.177	4.29899		2.177	14.038		2.077	6.17403		2.117	5.04641
2.108	1.11496		2.178	4.31566		2.178	14.088		2.078	6.19958		2.118	5.07288
2.109	1.11772		2.179	4.32835		2.179	14.132		2.079	6.22655		2.119	5.10074
2.11	1.12083		2.18	4.34184		2.18	14.174		2.08	6.25211		2.12	5.1272
2.111	1.12221		2.181	4.3601		2.181	14.216		2.081	6.27624		2.121	5.15506
2.112	1.12429		2.182	4.3728		2.182	14.254		2.082	6.29754		2.122	5.18292
2.113	1.12498		2.183	4.38549		2.183	14.294		2.083	6.31883		2.123	5.20381
2.114	1.12429		2.184	4.40057		2.184	14.338		2.084	6.34013		2.124	5.22052
2.115	1.12429		2.185	4.41565		2.185	14.374		2.085	6.35858		2.125	5.23445
2.116	1.12532		2.186	4.42914		2.186	14.406		2.086	6.37704		2.126	5.24838
2.117	1.12705		2.187	4.43946		2.187	14.436		2.087	6.39833		2.127	5.2637
2.118	1.12705		2.188	4.44739		2.188	14.464		2.088	6.41537		2.128	5.27624
2.119	1.1267		2.189	4.45771		2.189	14.498		2.089	6.43098		2.129	5.28599
2.12	1.13016		2.19	4.46882		2.19	14.534		2.09	6.45086		2.13	5.30131
2.121	1.13223		2.191	4.47835		2.191	14.568		2.091	6.47073		2.131	5.31803
2.122	1.13741		2.192	4.49263		2.192	14.608		2.092	6.49487		2.132	5.33335
2.123	1.14122		2.193	4.50533		2.193	14.652		2.093	6.52042		2.133	5.35146
2.124	1.14432		2.194	4.51803		2.194	14.694		2.094	6.54314		2.134	5.37235
2.125	1.14674		2.195	4.53152		2.195	14.73		2.095	6.56301		2.135	5.39046
2.126	1.14985		2.196	4.54977		2.196	14.766		2.096	6.58714		2.136	5.40717
2.127	1.14916		2.197	4.57358		2.197	14.808		2.097	6.60844		2.137	5.41971
2.128	1.14916		2.198	4.58786		2.198	14.848		2.098	6.63825		2.138	5.43921
2.129	1.14916		2.199	4.59818		2.199	14.89		2.099	6.66806		2.139	5.45314

## Sheet: Fig. S3a
	β-Fe2O3	1% Sn/β-Fe2O3	2% Sn/β-Fe2O3	3% Sn/β-Fe2O3	4% Sn/β-Fe2O3
Wavelength (nm)	Abs. (arb.units)	Abs. (arb.units)	Abs. (arb.units)	Abs. (arb.units)	Abs. (arb.units)
200	92.2786	92.2878	92.3904	88.2911	89.6838
201	92.2357	92.3696	92.5887	88.3867	89.7418
202	92.1938	92.3696	92.6678	88.3985	89.6596
203	92.1906	92.3645	92.771	88.527	89.7013
204	92.184	92.315	92.772	88.516	89.8024
205	92.0568	92.3483	92.7956	88.6638	89.7043
206	92.0452	92.2593	92.6234	88.6039	89.6696
207	92.1078	92.3079	92.5528	88.6721	89.6674
208	92.0465	92.3703	92.5118	88.5809	89.604
209	92.2231	92.3023	92.3793	88.6116	89.5377
210	92.1808	92.2134	92.3181	88.5052	89.5781
211	92.1447	92.2458	92.265	88.5116	89.556
212	92.1016	92.2175	92.2747	88.5655	89.7432
213	92.1581	92.1544	92.2795	88.6565	89.8806
214	92.0979	92.1806	92.372	88.699	89.983
215	92.1256	92.2588	92.4549	88.8469	90.0735
216	92.141	92.2293	92.5051	88.9458	90.2074
217	92.0964	92.2147	92.4522	88.9426	90.1342
218	92.0661	92.2146	92.4167	88.9241	90.0757
219	92.1547	92.2584	92.3887	88.9813	90.1262
220	92.1897	92.2303	92.3722	88.9629	90.1344
221	92.193	92.2005	92.2968	88.9711	90.0595
222	92.2454	92.2046	92.3284	88.9977	90.1255
223	92.2932	92.2441	92.3288	89.0679	90.1568
224	92.2109	92.2282	92.3506	89.0485	90.1032
225	92.2384	92.2683	92.3415	89.1003	90.1167
226	92.2913	92.2958	92.363	89.1309	90.1454
227	92.2431	92.3173	92.3696	89.1589	90.1644
228	92.241	92.2905	92.3313	89.168	90.193
229	92.2904	92.2825	92.2698	89.2275	90.1822
230	92.2695	92.306	92.2583	89.2641	90.2044
231	92.2408	92.341	92.2664	89.2829	90.2668
232	92.2651	92.3197	92.265	89.3067	90.2578
233	92.2134	92.3439	92.295	89.313	90.2728
234	92.1754	92.3378	92.3405	89.3238	90.2879
235	92.1681	92.3154	92.3073	89.3318	90.2728
236	92.1306	92.3364	92.2866	89.3541	90.2773
237	92.1104	92.3466	92.2771	89.4109	90.3094
238	92.1566	92.4058	92.2569	89.4397	90.3428
239	92.1486	92.4111	92.2177	89.4348	90.3595
240	92.1446	92.411	92.2067	89.4153	90.4063
241	92.1633	92.4166	92.2231	89.4172	90.4081
242	92.1652	92.4627	92.2566	89.3696	90.3968
243	92.1003	92.4161	92.2809	89.3655	90.3501
244	92.1108	92.4378	92.3117	89.3803	90.3503
245	92.0705	92.4345	92.3523	89.4032	90.3273
246	92.0594	92.4235	92.3897	89.3943	90.332
247	92.0304	92.4078	92.3532	89.4315	90.3599
248	92.0399	92.421	92.3101	89.448	90.3957
249	92.0407	92.4414	92.3034	89.4372	90.4494
250	92.0284	92.4362	92.2857	89.4421	90.4637
251	92.0357	92.4399	92.2988	89.4626	90.4557
252	92.0585	92.4265	92.2895	89.4635	90.4573
253	92.0441	92.4531	92.3286	89.4707	90.4781
254	92.0315	92.4713	92.32	89.4994	90.4545
255	92.0359	92.5043	92.3493	89.5351	90.4865
256	92.0011	92.5083	92.2906	89.5437	90.4945
257	91.9748	92.5173	92.3139	89.5312	90.5242
258	91.9578	92.5034	92.2774	89.5353	90.4975
259	91.9458	92.4881	92.3064	89.5497	90.517
260	91.9236	92.4871	92.2908	89.5219	90.5102
261	91.9273	92.5005	92.3288	89.5404	90.5247
262	91.9043	92.5147	92.3464	89.566	90.5149
263	91.8826	92.5038	92.3682	89.5512	90.5043
264	91.87	92.4999	92.3567	89.5534	90.4826
265	91.8587	92.5122	92.3724	89.5733	90.4969
266	91.8539	92.5076	92.3828	89.5627	90.518
267	91.8469	92.5275	92.3835	89.5868	90.5233
268	91.8482	92.5344	92.3894	89.5991	90.5406
269	91.814	92.5472	92.3913	89.6133	90.5441
270	91.8226	92.5631	92.4027	89.6317	90.5369
271	91.8133	92.568	92.4	89.6436	90.534
272	91.8063	92.5805	92.4291	89.6312	90.519
273	91.7776	92.5912	92.4233	89.6431	90.5403
274	91.7807	92.6142	92.4352	89.6531	90.558
275	91.7516	92.6049	92.4346	89.6437	90.5533
276	91.7439	92.6251	92.4481	89.6887	90.5495
277	91.7404	92.6372	92.4266	89.6865	90.5364
278	91.7545	92.6539	92.4707	89.7017	90.5359
279	91.7451	92.6385	92.4893	89.7015	90.5557
280	91.7572	92.6663	92.5108	89.7104	90.5834
281	91.7507	92.6733	92.5457	89.6663	90.6062
282	91.7469	92.6547	92.5703	89.6847	90.6209
283	91.7366	92.671	92.5871	89.6715	90.6226
284	91.7285	92.6871	92.6063	89.6581	90.6097
285	91.6859	92.6695	92.5959	89.6191	90.5864
286	91.6657	92.6781	92.582	89.6235	90.5751
287	91.658	92.6734	92.5604	89.6146	90.5944
288	91.6486	92.6854	92.5659	89.6205	90.5892
289	91.674	92.6959	92.5943	89.6362	90.59
290	91.7076	92.7354	92.6191	89.6829	90.5961
291	91.7028	92.7488	92.6192	89.6849	90.5987
292	91.7062	92.7697	92.6277	89.6718	90.5694
293	91.7158	92.7695	92.6251	89.6767	90.5668
294	91.6946	92.754	92.5901	89.677	90.5698
295	91.6468	92.7508	92.575	89.6547	90.5718
296	91.6329	92.7707	92.5968	89.667	90.5606
297	91.6235	92.7404	92.6439	89.6706	90.5825
298	91.6125	92.7159	92.6389	89.6647	90.5806
299	91.6196	92.7452	92.6991	89.6441	90.5659
300	91.635	92.7668	92.7326	89.642	90.5545
301	91.6557	92.7667	92.7159	89.6381	90.5444
302	91.6723	92.8268	92.7166	89.654	90.5382
303	91.6859	92.8802	92.7372	89.6603	90.56
304	91.6596	92.8732	92.6478	89.648	90.5522
305	91.6437	92.8753	92.6199	89.6487	90.553
306	91.6447	92.8751	92.6547	89.6515	90.5369
307	91.6378	92.8788	92.6595	89.637	90.5243
308	91.6149	92.8766	92.6607	89.5977	90.5307
309	91.57	92.88	92.6757	89.6528	90.5841
310	91.5069	92.8483	92.7042	89.6739	90.6333
311	91.4911	92.8301	92.6898	89.7389	90.6751
312	91.4701	92.8185	92.6897	89.7479	90.7253
313	91.4245	92.7654	92.6948	89.7905	90.7451
314	91.4238	92.7662	92.7162	89.7515	90.7557
315	91.4356	92.7646	92.7004	89.7585	90.7454
316	91.3951	92.7504	92.6597	89.6862	90.7491
317	91.3664	92.7466	92.6956	89.7138	90.7143
318	91.392	92.7634	92.6675	89.718	90.7196
319	91.4105	92.7468	92.6751	89.7331	90.675
320	91.4113	92.7331	92.6776	89.7429	90.7104
321	91.397	92.7438	92.7015	89.778	90.7103
322	91.4355	92.7414	92.6492	89.7742	90.7158
323	91.4103	92.728	92.6584	89.7867	90.7201
324	91.3772	92.7483	92.7192	89.7809	90.757
325	91.3728	92.7549	92.7278	89.7533	90.7535
326	91.375	92.7529	92.7334	89.7256	90.7474
327	91.3082	92.7527	92.7413	89.731	90.7564
328	91.3165	92.7541	92.7209	89.7289	90.7409
329	91.303	92.7636	92.6642	89.7462	90.7236
330	91.3167	92.7841	92.6685	89.7393	90.702
331	91.3361	92.7943	92.6976	89.7396	90.694
332	91.3668	92.7854	92.687	89.7362	90.6891
333	91.3914	92.8132	92.6946	89.7245	90.6664
334	91.4132	92.7935	92.7204	89.6863	90.7015
335	91.3932	92.7944	92.7143	89.6961	90.6982
336	91.3378	92.78	92.6965	89.6831	90.6767
337	91.3023	92.7911	92.7252	89.673	90.6737
338	91.2483	92.7526	92.7292	89.662	90.6978
339	91.2204	92.7648	92.718	89.6669	90.6419
340	91.2277	92.7753	92.748	89.6532	90.6661
341	91.2505	92.7722	92.7364	89.6739	90.6873
342	91.2505	92.7602	92.7008	89.6865	90.6886
343	91.2757	92.775	92.6951	89.7274	90.7009
344	91.2822	92.7656	92.6872	89.7264	90.719
345	91.2851	92.7473	92.6905	89.7279	90.6936
346	91.3101	92.7487	92.6812	89.7063	90.7039
347	91.3311	92.7723	92.7202	89.6978	90.6899
348	91.3331	92.7809	92.7476	89.6993	90.6903
349	91.343	92.7916	92.7563	89.7205	90.6923
350	91.3502	92.8153	92.7406	89.7142	90.6937
351	91.3038	92.8238	92.762	89.7354	90.7023
352	91.2978	92.8097	92.7724	89.7504	90.706
353	91.2767	92.7913	92.7804	89.7308	90.6881
354	91.287	92.7913	92.7975	89.7464	90.7058
355	91.2716	92.7849	92.7923	89.7458	90.7148
356	91.2926	92.7773	92.8073	89.7317	90.7018
357	91.2944	92.7886	92.795	89.7326	90.6897
358	91.3178	92.8145	92.8224	89.7507	90.7057
359	91.2908	92.8107	92.796	89.7192	90.68
360	91.301	92.8042	92.7848	89.7286	90.666
361	91.2976	92.8196	92.7673	89.7033	90.6469
362	91.2694	92.8192	92.7662	89.6878	90.6346
363	91.2547	92.8222	92.7318	89.6918	90.6193
364	91.2759	92.8287	92.7555	89.6686	90.6368
365	91.2493	92.8107	92.77	89.6552	90.6457
366	91.2235	92.7621	92.7574	89.668	90.6546
367	91.2354	92.7699	92.7654	89.6662	90.6438
368	91.2103	92.7562	92.7716	89.6492	90.6114
369	91.2202	92.7418	92.7781	89.6547	90.5976
370	91.2292	92.7661	92.8032	89.671	90.597
371	91.2356	92.8135	92.8341	89.6713	90.5817
372	91.2285	92.7993	92.8207	89.659	90.606
373	91.2506	92.8036	92.8373	89.6404	90.5971
374	91.2079	92.8088	92.8385	89.6638	90.5784
375	91.203	92.7776	92.8282	89.6539	90.5744
376	91.2132	92.7845	92.823	89.6276	90.5739
377	91.194	92.7692	92.8269	89.6442	90.5409
378	91.2025	92.7737	92.8288	89.644	90.5805
379	91.2212	92.7806	92.8331	89.6161	90.5731
380	91.2189	92.7709	92.8217	89.6253	90.5916
381	91.2032	92.7563	92.8097	89.6241	90.609
382	91.2107	92.7815	92.8332	89.6059	90.6024
383	91.1701	92.7775	92.8499	89.6136	90.5829
384	91.1662	92.7899	92.8445	89.6053	90.5818
385	91.1517	92.7985	92.8567	89.6037	90.5717
386	91.164	92.7919	92.882	89.6342	90.591
387	91.1489	92.8048	92.8323	89.6297	90.5998
388	91.1673	92.7975	92.8263	89.6415	90.5866
389	91.192	92.7922	92.8591	89.658	90.603
390	91.2047	92.8317	92.8719	89.6376	90.6116
391	91.1929	92.8415	92.8548	89.6365	90.5935
392	91.2131	92.8543	92.8886	89.6395	90.5971
393	91.2088	92.8613	92.8903	89.6253	90.5785
394	91.1905	92.8449	92.86	89.6219	90.5617
395	91.1898	92.847	92.8582	89.6404	90.5716
396	91.1797	92.8337	92.8625	89.6382	90.5723
397	91.1781	92.8039	92.8527	89.6359	90.603
398	91.1832	92.8143	92.8439	89.6394	90.6131
399	91.1449	92.8255	92.8642	89.6675	90.62
400	91.1461	92.831	92.8456	89.6536	90.6096
401	91.1323	92.854	92.8472	89.6612	90.5979
402	91.1239	92.8543	92.8385	89.6677	90.5929
403	91.11	92.8458	92.8249	89.6567	90.5886
404	91.1218	92.8581	92.8287	89.6525	90.5869
405	91.1065	92.8442	92.835	89.6566	90.6167
406	91.1028	92.8526	92.8361	89.6442	90.6279
407	91.0927	92.8418	92.8171	89.6278	90.6275
408	91.1029	92.8424	92.8173	89.6104	90.6261
409	91.0948	92.8386	92.8074	89.599	90.6083
410	91.069	92.8192	92.7959	89.6002	90.5828
411	91.0656	92.8102	92.7815	89.6002	90.5754
412	91.0341	92.8007	92.8198	89.6132	90.5566
413	91.0361	92.7989	92.7935	89.6166	90.5822
414	91.0244	92.797	92.7867	89.62	90.5808
415	91.0179	92.796	92.7861	89.6186	90.5682
416	91.0216	92.7926	92.7714	89.6138	90.5755
417	91.0298	92.7942	92.7672	89.608	90.572
418	91.0054	92.7941	92.777	89.6066	90.5652
419	90.9911	92.781	92.7541	89.5826	90.568
420	91.012	92.7932	92.7547	89.5871	90.582
421	91.0039	92.8007	92.7788	89.6042	90.5842
422	90.9987	92.799	92.737	89.5854	90.5972
423	90.9933	92.7965	92.7286	89.5833	90.5838
424	90.981	92.7917	92.7131	89.5831	90.569
425	90.9416	92.7568	92.6809	89.5569	90.5543
426	90.9253	92.742	92.6626	89.5285	90.5517
427	90.8952	92.7293	92.6622	89.5327	90.5359
428	90.8923	92.7089	92.6469	89.5248	90.5333
429	90.8806	92.7186	92.6337	89.535	90.5221
430	90.8683	92.7178	92.6194	89.5398	90.5122
431	90.8517	92.6986	92.5911	89.5353	90.5074
432	90.8464	92.6779	92.5834	89.5341	90.4997
433	90.819	92.6664	92.5502	89.522	90.4992
434	90.814	92.6653	92.5315	89.5186	90.505
435	90.779	92.6454	92.5081	89.5138	90.4878
436	90.7525	92.6284	92.4731	89.5005	90.4923
437	90.7256	92.6015	92.4473	89.485	90.4835
438	90.7058	92.5741	92.4134	89.4958	90.4735
439	90.6783	92.5423	92.3833	89.4801	90.4692
440	90.6712	92.5223	92.3568	89.4656	90.4549
441	90.6542	92.4952	92.3337	89.4575	90.4414
442	90.6359	92.4808	92.2993	89.4463	90.4325
443	90.606	92.4585	92.2669	89.4311	90.421
444	90.5912	92.4299	92.2275	89.4083	90.4097
445	90.5776	92.4187	92.1872	89.4145	90.4039
446	90.5354	92.3799	92.148	89.3904	90.388
447	90.5099	92.3677	92.1268	89.3803	90.3745
448	90.4847	92.3348	92.0785	89.3727	90.3534
449	90.4612	92.3082	92.038	89.3661	90.3551
450	90.4373	92.2688	91.9987	89.3422	90.3397
451	90.4136	92.2404	91.9454	89.3307	90.3255
452	90.3811	92.202	91.8898	89.311	90.3099
453	90.3362	92.1735	91.8489	89.2879	90.287
454	90.299	92.1364	91.8197	89.2701	90.266
455	90.2771	92.1116	91.774	89.2553	90.2465
456	90.2389	92.0685	91.7313	89.2374	90.2159
457	90.2027	92.025	91.6722	89.206	90.2075
458	90.1611	91.9883	91.6246	89.1951	90.1888
459	90.1275	91.9501	91.5665	89.1787	90.1627
460	90.084	91.9046	91.5222	89.1557	90.14
461	90.0447	91.8691	91.4826	89.1408	90.1204
462	90.0063	91.828	91.4254	89.1205	90.0961
463	89.9738	91.7926	91.3741	89.0966	90.0677
464	89.9308	91.731	91.3131	89.081	90.0579
465	89.8933	91.6953	91.2684	89.0576	90.0441
466	89.8595	91.6628	91.2078	89.0357	90.0172
467	89.8227	91.6208	91.1536	89.0096	90.0026
468	89.7945	91.5825	91.1027	88.9825	89.9777
469	89.7578	91.5424	91.0445	88.9523	89.9424
470	89.7257	91.5044	90.9745	88.9199	89.9173
471	89.7021	91.4634	90.9059	88.9029	89.8947
472	89.6544	91.4182	90.8443	88.892	89.8556
473	89.6141	91.3622	90.7867	88.8673	89.8559
474	89.5827	91.3359	90.7476	88.8462	89.8345
475	89.5295	91.2721	90.6867	88.8165	89.8092
476	89.4625	91.2339	90.6252	88.7798	89.7784
477	89.4182	91.1803	90.5705	88.7523	89.7516
478	89.3769	91.1345	90.4971	88.7244	89.7202
479	89.3199	91.0825	90.4378	88.6877	89.6845
480	89.2644	91.0311	90.3663	88.6482	89.6556
481	89.2106	90.9795	90.3068	88.622	89.6262
482	89.1529	90.9338	90.2359	88.5744	89.5977
483	89.0979	90.8813	90.1815	88.5333	89.5588
484	89.0482	90.8235	90.1052	88.4948	89.5298
485	88.9796	90.7674	90.038	88.4657	89.4788
486	88.9235	90.7001	89.9443	88.4253	89.445
487	88.8766	90.6492	89.8676	88.4067	89.397
488	88.8041	90.5756	89.7702	88.3625	89.3568
489	88.7364	90.5044	89.702	88.3157	89.3093
490	88.6696	90.4315	89.6224	88.2636	89.2686
491	88.6004	90.3685	89.5235	88.2129	89.2063
492	88.5263	90.2813	89.4192	88.1546	89.1506
493	88.4537	90.2158	89.3248	88.1183	89.0938
494	88.3806	90.1325	89.2199	88.0729	89.0483
495	88.2991	90.0666	89.127	88.0116	88.9885
496	88.2292	89.9848	89.0464	87.9652	88.9449
497	88.1517	89.9246	88.9605	87.9145	88.91
498	88.0868	89.8258	88.8606	87.8655	88.8565
499	88.0024	89.753	88.7528	87.8029	88.7963
500	87.9262	89.6662	88.654	87.743	88.7348
501	87.8316	89.5837	88.5485	87.6718	88.6646
502	87.7387	89.4789	88.4395	87.6148	88.5959
503	87.6492	89.3964	88.3298	87.565	88.5312
504	87.5573	89.2999	88.2305	87.5097	88.4646
505	87.4717	89.2077	88.1056	87.4423	88.4027
506	87.3638	89.1106	87.9998	87.3835	88.3397
507	87.2612	89.0084	87.8806	87.3134	88.2711
508	87.1722	88.9224	87.7762	87.2378	88.2095
509	87.0825	88.8304	87.6686	87.1699	88.1418
510	86.987	88.7417	87.5668	87.0998	88.0621
511	86.8893	88.6305	87.4474	87.0272	87.9816
512	86.7623	88.5247	87.3204	86.9444	87.9009
513	86.6723	88.4324	87.2145	86.8753	87.8237
514	86.5701	88.3329	87.0739	86.7952	87.739
515	86.4528	88.2249	86.9541	86.7023	87.674
516	86.3153	88.0969	86.8136	86.6076	87.5884
517	86.2079	87.9656	86.6801	86.5233	87.505
518	86.0984	87.8533	86.5404	86.4293	87.4148
519	85.9735	87.7301	86.4138	86.3439	87.3221
520	85.849	87.6062	86.252	86.2464	87.2299
521	85.7205	87.4792	86.1051	86.1353	87.1234
522	85.5942	87.3369	85.9569	86.0273	87.0189
523	85.4538	87.2034	85.8142	85.922	86.909
524	85.3091	87.0706	85.6577	85.8035	86.7901
525	85.1728	86.9321	85.5146	85.6983	86.6844
526	85.0089	86.7882	85.3495	85.5807	86.5827
527	84.843	86.6491	85.1604	85.45	86.4592
528	84.6719	86.4772	84.9826	85.3238	86.3216
529	84.5354	86.3301	84.8001	85.1973	86.2046
530	84.3302	86.1488	84.5947	85.0559	86.0498
531	84.1116	85.9568	84.3648	84.8936	85.908
532	83.9014	85.78	84.1741	84.7312	85.7563
533	83.7153	85.6062	83.9722	84.5756	85.5944
534	83.4837	85.4177	83.7548	84.4018	85.4222
535	83.261	85.2185	83.5343	84.2234	85.2624
536	83.0346	85.0125	83.3099	84.0488	85.0954
537	82.8421	84.7817	83.0766	83.8832	84.9329
538	82.629	84.5523	82.8557	83.7201	84.7693
539	82.3867	84.3104	82.609	83.529	84.5889
540	82.1213	84.059	82.3289	83.3145	84.38
541	81.8672	83.8014	82.032	83.0908	84.1645
542	81.6132	83.5303	81.7447	82.8734	83.9594
543	81.3522	83.2482	81.4537	82.6487	83.7538
544	81.0704	82.9686	81.1453	82.4364	83.5406
545	80.775	82.6763	80.858	82.2232	83.3339
546	80.4798	82.3842	80.5416	82.0016	83.1162
547	80.1518	82.0793	80.2112	81.7238	82.8451
548	79.8236	81.7401	79.8574	81.4433	82.5592
549	79.4944	81.3911	79.5501	81.1515	82.2848
550	79.1569	81.0265	79.1723	80.8732	82.0298
551	78.8046	80.6716	78.8043	80.5942	81.7527
552	78.4282	80.2863	78.4254	80.3087	81.4504
553	78.0429	79.9018	78.0536	79.9995	81.1463
554	77.6523	79.516	77.6613	79.6765	80.8396
555	77.2636	79.123	77.2662	79.363	80.5333
556	76.8703	78.7121	76.8697	79.0455	80.2178
557	76.4645	78.2985	76.4532	78.7179	79.8846
558	76.0254	77.8599	76.0234	78.354	79.5334
559	75.5657	77.423	75.5767	77.9749	79.1511
560	75.0935	76.9675	75.1404	77.571	78.7668
561	74.6441	76.5147	74.6828	77.1758	78.3912
562	74.178	76.0418	74.2263	76.7666	77.9957
563	73.7111	75.5521	73.7587	76.3806	77.5991
564	73.2489	75.0745	73.3082	75.9942	77.2072
565	72.7845	74.5904	72.8491	75.6017	76.8035
566	72.2816	74.0987	72.3941	75.1721	76.3894
567	71.7828	73.609	71.9147	74.7267	75.9466
568	71.2893	73.1264	71.4402	74.2989	75.5203
569	70.8123	72.649	70.9899	73.8656	75.1015
570	70.309	72.1755	70.5254	73.4327	74.6714
571	69.8372	71.6941	70.0741	73.0096	74.2498
572	69.3584	71.2104	69.6201	72.5793	73.8189
573	68.8976	70.7222	69.1683	72.1387	73.3877
574	68.4171	70.2476	68.7285	71.701	72.9709
575	67.9387	69.7581	68.2667	71.2499	72.5576
576	67.462	69.2895	67.825	70.8275	72.1391
577	66.9899	68.7653	67.3635	70.4072	71.7076
578	66.533	68.2944	66.9309	69.9857	71.2528
579	66.0817	67.8261	66.5153	69.5711	70.8449
580	65.6408	67.4029	66.0996	69.1401	70.4124
581	65.1674	66.9173	65.671	68.6772	70.0003
582	64.638	66.4491	65.2092	68.1652	69.5248
583	64.1184	65.9976	64.7378	67.6224	69.011
584	63.6115	65.5506	64.2847	67.1062	68.5229
585	63.1562	65.0699	63.8387	66.6437	68.0666
586	62.7234	64.5889	63.4126	66.2495	67.6709
587	62.3098	64.1325	63.0164	65.8818	67.2936
588	61.8917	63.6617	62.6267	65.4982	66.9171
589	61.4616	63.2478	62.2716	65.0702	66.5043
590	60.9841	62.845	61.8994	64.5832	66.0599
591	60.4831	62.4241	61.4386	64.0734	65.5565
592	60.0253	61.9766	60.8811	63.555	65.1486
593	59.6308	61.532	60.4578	63.1223	64.7435
594	59.3163	61.1808	60.1815	62.8053	64.4269
595	58.9143	60.7538	59.9027	62.4529	64.0401
596	58.4957	60.3533	59.5242	62.0181	63.6204
597	57.9691	59.8382	59.0455	61.4601	63.0895
598	57.4994	59.3878	58.6344	60.9792	62.6107
599	57.0779	58.9574	58.2331	60.5105	62.1691
600	56.7057	58.5698	57.8583	60.1279	61.7932
601	56.2402	58.1733	57.4989	59.7494	61.4568
602	55.8516	57.8062	57.1747	59.4415	61.1419
603	55.4905	57.4262	56.8364	59.0823	60.8018
604	55.2017	57.0541	56.5017	58.7278	60.4447
605	54.8086	56.6514	56.1218	58.3041	60.0167
606	54.3906	56.2492	55.7682	57.8771	59.621
607	54.0256	55.8738	55.4068	57.4414	59.1893
608	53.645	55.4989	55.0568	56.9711	58.8193
609	53.28	55.1014	54.672	56.5455	58.3174
610	52.9227	54.7477	54.33	56.1842	57.9834
611	52.6158	54.4446	53.997	55.8742	57.6484
612	52.3002	54.1339	53.7334	55.6028	57.503
613	52.0106	53.8235	53.4549	55.3036	57.1795
614	51.6823	53.4785	53.155	54.9657	56.8471
615	51.3752	53.1149	52.835	54.6368	56.5323
616	51.0533	52.7729	52.4974	54.2861	56.1884
617	50.5956	52.4149	52.1967	53.9603	55.8687
618	50.2713	52.0738	51.8628	53.6011	55.5158
619	49.9987	51.7495	51.5676	53.2834	55.2133
620	49.9076	51.5375	51.3259	52.9891	54.9195
621	49.653	51.2748	51.0729	52.6372	54.6151
622	49.386	51.0152	50.8021	52.3011	54.2568
623	49.0852	50.6348	50.5187	51.8678	53.9113
624	48.8111	50.3624	50.2538	51.5763	53.5932
625	48.5292	50.0654	49.9846	51.2277	53.2875
626	48.2502	49.8331	49.7143	50.9647	52.9233
627	47.9657	49.5228	49.4013	50.6624	52.5848
628	47.7469	49.2579	49.182	50.4655	52.387
629	47.5783	49.008	48.9633	50.2733	52.2119
630	47.4133	48.8144	48.7814	50.0273	51.9976
631	47.1433	48.5579	48.5167	49.6867	51.67
632	46.8113	48.3109	48.2579	49.3494	51.3482
633	46.5559	48.0546	48.0033	49.0619	51.0334
634	46.35	47.7719	47.7718	48.7788	50.7558
635	46.2329	47.5524	47.5645	48.6043	50.5143
636	46.0216	47.3159	47.3754	48.3742	50.3253
637	45.8092	47.1402	47.1563	48.1751	50.0861
638	45.5872	46.8791	46.815	47.8377	49.8125
639	45.4264	46.6779	46.5823	47.59	49.5097
640	45.2903	46.444	46.3947	47.3282	49.274
641	45.1796	46.2567	46.3526	47.2498	49.1369
642	45.009	46.0533	46.2242	47.0624	49.0086
643	44.848	45.871	46.0432	46.8425	48.7913
644	44.6982	45.7032	45.8653	46.6465	48.5736
645	44.5216	45.51	45.6603	46.4042	48.2966
646	44.3238	45.2899	45.45	46.1947	48.0792
647	44.0567	45.0033	45.2049	45.9249	47.791
648	43.8964	44.781	45.0172	45.7261	47.6127
649	43.7652	44.584	44.801	45.5518	47.4041
650	43.6513	44.4086	44.6208	45.3605	47.221
651	43.514	44.2187	44.4997	45.1823	47.0191
652	43.3743	44.0816	44.3028	44.9084	46.8153
653	43.2343	43.8839	43.9741	44.6179	46.5426
654	42.9807	43.657	43.5968	44.2447	46.262
655	42.8326	43.4919	43.4662	44.1027	46.0622
656	42.6853	43.3239	43.4589	44.0313	45.9241
657	42.7566	43.3048	43.6113	44.1686	45.8906
658	42.6194	43.1294	43.4597	44.0688	45.7519
659	42.4976	42.8752	43.2738	43.8967	45.6175
660	42.2774	42.581	42.9783	43.6782	45.4065
661	42.1857	42.4524	42.8761	43.525	45.2117
662	42.0583	42.3141	42.7477	43.3114	45.0394
663	41.9401	42.1424	42.5246	43.0873	44.8173
664	41.8919	42.0046	42.426	43.0538	44.7853
665	41.8062	41.8818	42.0933	42.7539	44.6449
666	41.6302	41.7298	41.9625	42.535	44.3479
667	41.4067	41.5558	41.6854	42.1708	44.0248
668	41.2086	41.3952	41.6521	42.0691	43.8517
669	41.0663	41.2842	41.4809	41.8584	43.7913
670	40.9235	41.117	41.3084	41.7001	43.6172
671	40.8942	41.0667	41.2629	41.6798	43.5668
672	40.7663	40.9627	41.1363	41.5395	43.4362
673	40.6104	40.8244	40.9955	41.2787	43.2195
674	40.3334	40.5773	40.6871	40.8832	42.8267
675	40.1716	40.3872	40.474	40.6472	42.5727
676	40.1427	40.1712	40.3513	40.5213	42.4818
677	40.0663	40.0056	40.2514	40.3469	42.3165
678	39.9514	39.8728	40.1394	40.2696	42.1937
679	39.812	39.8159	39.9912	40.122	42.0073
680	39.7054	39.6602	39.8332	40.0049	41.8826
681	39.6005	39.4727	39.6858	39.7994	41.6756
682	39.4979	39.2827	39.4616	39.6478	41.4949
683	39.3384	39.1121	39.3305	39.4891	41.3577
684	39.1862	38.9966	39.2177	39.3048	41.146
685	38.8979	38.8085	39.0491	39.1146	40.9731
686	38.743	38.6	38.8749	39.1963	41.0138
687	38.8283	38.565	38.8475	39.1261	40.9291
688	38.9716	38.4057	38.8334	39.1162	40.8541
689	38.9315	38.348	38.7022	38.7597	40.5112
690	38.7514	38.0993	38.4222	38.6308	40.3744
691	38.6092	38.0646	38.207	38.4128	40.1864
692	38.5095	37.9203	38.1093	38.3108	40.1019
693	38.3609	37.763	37.9805	38.1878	39.9695
694	38.2251	37.6261	37.7846	37.9612	39.6976
695	38.0204	37.442	37.5908	37.683	39.5351
696	37.7441	37.2571	37.4558	37.5145	39.3459
697	37.5676	37.1388	37.3562	37.4909	39.3526
698	37.6006	37.0258	37.2554	37.5028	39.1481
699	37.7525	36.9268	37.1503	37.4731	39.107
700	37.844	36.8468	37.0327	37.4304	38.9813
701	37.6904	36.7312	36.9521	37.2379	38.9162
702	37.5956	36.6079	36.8343	37.0455	38.7111
703	37.4521	36.4172	36.6068	36.8537	38.5156
704	37.3599	36.2353	36.436	36.7938	38.4187
705	37.2737	36.0846	36.294	36.744	38.3688
706	37.2773	35.9966	36.2011	36.7387	38.3687
707	37.2064	35.9279	36.1178	36.6919	38.3553
708	37.141	35.8524	35.9778	36.5664	38.2068
709	37.0218	35.7118	35.8305	36.3564	38.025
710	36.9082	35.547	35.6523	36.1595	37.8225
711	36.8419	35.4331	35.5076	35.9961	37.7315
712	36.784	35.3261	35.411	35.8457	37.6105
713	36.7066	35.2255	35.3498	35.6605	37.5243
714	36.6114	35.1439	35.1877	35.6448	37.2339
715	36.5374	35.0554	35.0427	35.6075	37.1386
716	36.4493	34.8933	34.8736	35.6253	37.0305
717	36.381	34.7511	34.7226	35.5264	37.1049
718	36.3527	34.612	34.5734	35.4199	36.9534
719	36.2748	34.5359	34.4998	35.359	36.8866
720	36.2189	34.4532	34.3883	35.2594	36.7927
721	36.1104	34.3942	34.2905	35.1283	36.6933
722	36.0277	34.2615	34.1811	35.0465	36.5966
723	36.0164	34.2178	34.1942	35.1555	36.6857
724	35.9818	34.1491	34.068	35.0511	36.671
725	35.903	34.0198	33.9651	34.9577	36.6243
726	35.7839	33.8307	33.7662	34.6925	36.382
727	35.6769	33.6716	33.6729	34.5674	36.1602
728	35.5684	33.5212	33.4307	34.3799	35.9669
729	35.4751	33.4045	33.0532	34.2916	35.858
730	35.4122	33.3441	32.7536	34.2784	35.8531
731	35.3031	33.234	32.7482	34.1936	35.7611
732	35.2464	33.0832	32.8784	34.097	35.6819
733	35.2013	33.0134	32.9662	34.0494	35.5904
734	35.1896	32.9193	32.876	33.9499	35.5617
735	35.1224	32.8553	32.772	33.7991	35.3741
736	35.0024	32.7457	32.6574	33.6005	35.1883
737	34.8778	32.6151	32.5311	33.4327	35.0817
738	34.7977	32.5337	32.471	33.4038	35.1231
739	34.6943	32.3655	32.3011	33.3441	35.0366
740	34.5965	32.252	32.1212	33.2817	34.8586
741	34.4656	32.0967	32.0081	33.1418	34.5199
742	34.3521	32.0252	31.9398	33.0485	34.3938
743	34.3118	31.9544	31.8392	33.0062	34.4487
744	34.2917	31.8494	31.7072	33.0027	34.5709
745	34.3043	31.8649	31.5516	33.03	34.6526
746	34.304	31.7705	31.4248	32.9248	34.6223
747	34.2166	31.6082	31.3501	32.7946	34.5217
748	34.0313	31.4122	31.3239	32.6862	34.3486
749	34.0193	31.4349	31.359	32.8647	34.4668
750	33.8469	31.3949	31.357	32.8547	34.4966
751	33.8253	31.3423	31.2731	32.79	34.4161
752	33.6518	31.1291	30.9698	32.4568	34.1529
753	33.5687	30.9713	30.758	32.2128	34.0133
754	33.405	30.8253	30.6454	31.9664	33.8798
755	33.3217	30.6332	30.4419	31.9002	33.6934
756	33.2861	30.4303	30.2889	31.9067	33.7115
757	33.2665	30.3132	30.1992	31.9764	33.7398
758	33.2764	30.4335	30.3148	31.9963	33.8172
759	33.2404	30.5535	30.4413	31.9676	33.7662
760	33.0795	30.4543	30.3468	31.7765	33.6136
761	32.9101	30.217	30.1353	31.6042	33.2856
762	32.7452	30.0911	30.0014	31.4573	33.1556
763	32.7525	29.9971	29.9298	31.3729	33.103
764	32.6145	29.9123	29.8219	31.2274	33.2214
765	32.3377	29.7781	29.6624	31.0197	33.0421
766	32.1562	29.7382	29.5398	30.8962	32.9114
767	32.1748	29.7303	29.4587	30.8591	32.9928
768	32.2439	29.6547	29.3676	30.8143	33.0755
769	32.1648	29.6167	29.3048	30.7293	33.036
770	31.9309	29.4587	29.2588	30.5548	32.7357
771	31.8401	29.4261	29.1806	30.4279	32.6646
772	31.8005	29.3554	29.1006	30.3319	32.6101
773	31.8119	29.2216	28.998	30.4439	32.645
774	31.7711	29.168	28.9156	30.3975	32.5879
775	31.7765	29.0384	28.7784	30.295	32.593
776	31.7036	28.9819	28.7383	30.1635	32.5973
777	31.6498	28.9146	28.71	30.004	32.4372
778	31.637	28.9739	28.7564	29.9645	32.3945
779	31.6333	28.9588	28.8087	30.042	32.4351
780	31.6059	28.8443	28.7374	30.0223	32.4184
781	31.4997	28.6652	28.6168	29.7521	32.2972
782	31.4727	28.5713	28.5626	29.5137	32.265
783	31.5189	28.6149	28.6174	29.5725	32.3354
784	31.454	28.5485	28.6041	29.5763	32.3144
785	31.2977	28.4964	28.4896	29.473	32.1816
786	31.2432	28.4184	28.4394	29.4288	32.1682
787	31.2211	28.361	28.3752	29.4381	32.2783
788	31.241	28.3502	28.3863	29.6774	32.5178
789	31.1875	28.2275	28.3034	29.5524	32.4266
790	31.1059	28.1517	28.2262	29.464	32.3571
791	31.0267	28.023	28.1294	29.1623	32.2299
792	30.9956	28.0009	28.0413	29.1211	32.2955
793	30.9264	27.9353	27.9587	28.8393	32.205
794	30.8196	27.8686	27.8486	28.7602	31.8953
795	30.7111	27.8123	27.7443	28.6821	31.8036
796	30.653	27.7301	27.6471	28.7807	31.7883
797	30.5424	27.6666	27.6881	28.8053	32.0063
798	30.5461	27.6362	27.6787	28.7832	32.0146
799	30.4705	27.5842	27.6761	28.6774	31.9458
800	30.7841	27.3362	27.811	28.786	32.099
801	31.0839	27.1469	28.0202	28.9528	32.3031
802	31.4488	26.9819	28.1993	29.1589	32.5524
803	31.489	27.0005	28.2305	29.1696	32.5633
804	31.4565	26.986	28.2159	29.1093	32.5933
805	31.4737	26.9659	28.2175	29.1175	32.6224
806	31.4644	26.9538	28.2583	29.0751	32.6301
807	31.4319	26.8968	28.2484	29.0178	32.5778
808	31.3844	26.8941	28.2138	28.9659	32.5837
809	31.3053	26.8109	28.1416	28.8957	32.5327
810	31.226	26.7744	28.0554	28.8681	32.558
811	31.1968	26.7568	28.0142	28.8094	32.5328
812	31.1954	26.7444	27.9854	28.7767	32.5707
813	31.1928	26.7579	27.9629	28.7121	32.5366
814	31.2011	26.7152	27.9438	28.6978	32.5054
815	31.1921	26.673	27.8993	28.6407	32.5175
816	31.1852	26.5902	27.8189	28.5325	32.4803
817	31.1565	26.5467	27.7297	28.4455	32.4736
818	31.1088	26.5539	27.6773	28.3796	32.4195
819	31.0803	26.5323	27.6479	28.3868	32.4387
820	31.0224	26.4908	27.6227	28.3435	32.3968
821	31.0229	26.4634	27.5977	28.2715	32.3732
822	31.0003	26.4569	27.5575	28.2103	32.3242
823	31.0011	26.4397	27.5144	28.1506	32.3215
824	30.9724	26.3913	27.4862	28.155	32.3351
825	31.0032	26.3872	27.4801	28.1609	32.3485
826	31.0602	26.4091	27.454	28.1605	32.3403
827	31.0714	26.343	27.3976	28.0782	32.2891
828	31.0621	26.2586	27.3003	28.0066	32.3198
829	31.0075	26.21	27.2496	27.9518	32.319
830	31.0881	26.1989	27.364	27.93	32.0835
831	31.1787	26.2259	27.4903	27.8977	31.9636
832	31.2526	26.1996	27.5546	27.8552	31.7755
833	31.2492	26.2093	27.5689	27.8321	31.7502
834	31.2232	26.1447	27.4927	27.8162	31.787
835	31.2149	26.0842	27.4169	27.7474	31.7819
836	31.236	26.0235	27.3152	27.7409	31.7968
837	31.2001	26.06	27.2746	27.6544	31.7925
838	31.1873	26.0712	27.2294	27.6688	31.8585
839	31.1577	26.0821	27.2349	27.6491	31.8054
840	31.2376	26.0827	27.2266	27.6205	31.7981
841	31.2126	26.0629	27.1365	27.5291	31.8175
842	31.2279	26.0511	27.1571	27.5102	31.7997
843	31.1788	26.021	27.1568	27.5048	31.8333
844	31.1823	25.9736	27.1148	27.4352	31.8338
845	31.1483	25.9414	27.098	27.4342	31.8219
846	31.1597	25.8998	27.0995	27.4156	31.7956
847	31.1778	25.9229	27.0625	27.3578	31.771
848	31.2214	25.9001	27.0789	27.3451	31.724
849	31.2108	25.9052	26.9549	27.2855	31.7144
850	31.19	25.8691	26.8973	27.267	31.6889
851	31.1817	25.9251	26.8016	27.2862	31.6802
852	31.1673	25.8661	26.8238	27.2545	31.6564
853	31.1461	25.8378	26.765	27.1862	31.6487
854	31.1373	25.8258	26.73	27.1697	31.6087
855	31.0905	25.779	26.6628	27.1224	31.5716
856	31.0998	25.7963	26.6605	27.1526	31.5978
857	30.9943	25.77	26.5919	27.0709	31.5781
858	30.9964	25.7715	26.5511	27.0914	31.5915
859	30.9842	25.7318	26.5009	27.0845	31.6099
860	30.987	25.702	26.4263	27.0953	31.6046
861	30.9933	25.7043	26.3984	27.1008	31.6398
862	30.9525	25.6373	26.3095	26.9972	31.6154
863	30.9147	25.6314	26.2751	27.0336	31.6367
864	30.8834	25.5965	26.17	26.9983	31.6008
865	30.8617	25.5511	26.1098	27.0036	31.5909
866	30.8473	25.528	26.0696	26.9699	31.5728
867	30.8367	25.4874	26.0275	26.9615	31.5851
868	30.8337	25.5381	25.9834	26.9807	31.5964
869	30.8174	25.4782	25.9294	26.9731	31.6225
870	30.6866	25.4434	25.9101	26.9555	31.6291
871	30.6734	25.4273	25.9225	27.0141	31.7095
872	30.6745	25.4542	25.9297	27.0018	31.7212
873	30.7558	25.4419	25.8401	27.0073	31.7033
874	30.7562	25.4225	25.7522	26.9127	31.6464
875	30.7439	25.389	25.7498	26.9554	31.675
876	30.7247	25.4148	25.7106	26.9523	31.6851
877	30.6965	25.453	25.7116	26.9002	31.6986
878	30.6541	25.4323	25.6712	26.8506	31.6784
879	30.6658	25.4065	25.7125	26.8541	31.6993
880	30.6531	25.3531	25.6455	26.8451	31.7196
881	30.6506	25.3497	25.5881	26.8176	31.7221
882	30.6352	25.309	25.5383	26.7808	31.7423
883	30.6254	25.3342	25.5075	26.8082	31.7497
884	30.624	25.3376	25.487	26.7838	31.7816
885	30.5661	25.2749	25.4192	26.8134	31.801
886	30.5558	25.2341	25.4265	26.8704	31.8403
887	30.5213	25.1852	25.3682	26.8859	31.8322
888	30.5189	25.188	25.3704	26.8675	31.8623
889	30.4532	25.1185	25.2852	26.8164	31.858
890	30.385	25.0999	25.2519	26.8135	31.9005
891	30.3507	25.0634	25.2133	26.7712	31.894
892	30.3319	25.0308	25.2014	26.7683	31.9092
893	30.3528	25.0325	25.1858	26.7598	31.9329
894	30.3346	24.9909	25.1274	26.821	31.9636
895	30.3048	24.98	25.0757	26.835	31.9698
896	30.2276	24.9294	25.0042	26.8264	31.948
897	30.169	24.9203	24.9573	26.7862	31.9134
898	30.1539	24.917	24.9529	26.7876	31.9131
899	30.147	24.9028	24.9318	26.7982	31.945
900	30.1459	24.9019	24.9419	26.876	32.0075
901	30.1134	24.8836	24.8827	26.902	31.9323
902	30.085	24.8617	24.8584	26.9187	31.9738
903	30.0363	24.8518	24.8112	26.8834	32.0095
904	29.9772	24.8139	24.8014	26.8786	32.1431
905	29.9273	24.8276	24.7402	26.8543	32.1648
906	29.8861	24.8018	24.7298	26.8453	32.1924
907	29.857	24.79	24.6805	26.8432	32.2292
908	29.8522	24.7426	24.6796	26.8263	32.2213
909	29.8119	24.7198	24.6212	26.8371	32.2571
910	29.757	24.684	24.5881	26.8592	32.2766
911	29.7066	24.646	24.5622	26.8582	32.3013
912	29.6801	24.6573	24.579	26.8675	32.3399
913	29.633	24.6515	24.5598	26.8568	32.3575
914	29.5796	24.6445	24.5468	26.8681	32.4059
915	29.5215	24.5907	24.4966	26.8328	32.4434
916	29.4845	24.6008	24.5095	26.8558	32.4189
917	29.4265	24.5715	24.4621	26.8547	32.4065
918	29.384	24.5676	24.4542	26.8675	32.41
919	29.3315	24.4996	24.4091	26.8732	32.4963
920	29.3114	24.4556	24.4038	26.8794	32.5426
921	29.2507	24.4021	24.3821	26.868	32.5502
922	29.1823	24.4129	24.3711	26.8685	32.5849
923	29.0846	24.4095	24.3324	26.8347	32.6125
924	29.0339	24.4106	24.3212	26.8665	32.6579
925	29.0137	24.4026	24.2823	26.8809	32.712
926	28.974	24.3673	24.2534	26.917	32.7354
927	28.9482	24.3256	24.2004	26.8324	32.7676
928	28.8759	24.2943	24.1979	26.8074	32.7657
929	28.8386	24.2968	24.2039	26.7828	32.7639
930	28.7721	24.2953	24.1835	26.8095	32.7746
931	28.7153	24.258	24.0978	26.8125	32.8297
932	28.6482	24.2233	24.0238	26.8089	32.8774
933	28.6087	24.1356	24.0266	26.8065	32.8838
934	28.5592	24.1176	24.0689	26.7933	32.8782
935	28.5066	24.1082	24.0915	26.8393	32.9166
936	28.4447	24.145	24.0685	26.805	32.941
937	28.3868	24.1431	24.0456	26.7945	32.9963
938	28.3325	24.0942	24.0095	26.7542	33.0134
939	28.2621	24.0976	24.0327	26.7839	33.0844
940	28.1855	24.0667	24.0282	26.7483	33.0858
941	28.0411	24.0809	24.0409	26.7509	33.1096
942	28.0018	24.0291	24.0137	26.7036	33.1105
943	27.9541	24.0326	24.0602	26.7199	33.1354
944	28.0026	24.0224	24.0699	26.7193	33.1951
945	27.9301	24.0199	24.0768	26.714	33.2276
946	27.9003	24.0087	24.0717	26.7137	33.2768
947	27.834	23.9865	23.9405	26.6853	33.2703
948	27.8145	23.9971	23.9161	26.6554	33.3164
949	27.7226	23.9827	23.8722	26.6266	33.3374
950	27.658	23.929	23.9614	26.5994	33.3743
951	27.5566	23.8758	23.9219	26.5692	33.3759
952	27.5131	23.8433	23.9331	26.5314	33.405
953	27.4562	23.8376	23.9468	26.5061	33.4087
954	27.47	23.8804	24.029	26.5553	33.5023
955	27.4118	23.8843	24.0406	26.5427	33.5252
956	27.3412	23.8762	24.0213	26.535	33.5574
957	27.1961	23.7879	23.9614	26.4421	33.5533
958	27.1577	23.7745	23.9568	26.4341	33.5473
959	27.1315	23.7636	24.0165	26.4395	33.5956
960	27.1265	23.7815	24.0424	26.432	33.6261
961	27.0562	23.7739	24.0493	26.4249	33.7215
962	26.9965	23.7692	23.9841	26.3892	33.7582
963	26.9406	23.7629	23.9801	26.3704	33.773
964	26.8908	23.7391	23.9855	26.3091	33.777
965	26.8385	23.7452	24.0598	26.3082	33.8292
966	26.7548	23.7167	24.0854	26.2782	33.8539
967	26.6913	23.7254	24.1	26.2708	33.8948
968	26.6334	23.6984	24.1001	26.2342	33.9075
969	26.6031	23.7073	24.1234	26.2328	33.9528
970	26.5424	23.6737	24.1272	26.1877	33.9656
971	26.4949	23.6921	24.1354	26.1779	34.0033
972	26.4301	23.6889	24.1337	26.1536	34.0192
973	26.386	23.6946	24.1501	26.08	34.0562
974	26.3068	23.6582	24.1462	26.0194	34.0563
975	26.2466	23.6541	24.1617	25.9845	34.0919
976	26.1808	23.6482	24.1745	26.0278	34.1176
977	26.1279	23.6495	24.1896	25.9932	34.1536
978	26.0866	23.6439	24.2089	25.9476	34.1777
979	26.0273	23.6131	24.2334	25.8988	34.2072
980	25.9748	23.6082	24.2692	25.8639	34.237
981	25.9219	23.5958	24.2898	25.8359	34.2684
982	25.8733	23.6108	24.2904	25.7975	34.2813
983	25.8339	23.6012	24.3093	25.7711	34.3148
984	25.7658	23.5489	24.2986	25.7279	34.3198
985	25.7335	23.5402	24.3288	25.7058	34.3473
986	25.6682	23.4978	24.328	25.6425	34.3403
987	25.6333	23.5117	24.3773	25.6148	34.3709
988	25.56	23.4779	24.374	25.5664	34.4027
989	25.5117	23.5108	24.4142	25.5439	34.405
990	25.4559	23.5106	24.4415	25.4964	34.426
991	25.4187	23.5458	24.4841	25.4541	34.4412
992	25.3552	23.5249	24.4716	25.4234	34.4755
993	25.2922	23.5179	24.4705	25.3926	34.4933
994	25.2333	23.4747	24.4873	25.335	34.5089
995	25.1755	23.4603	24.5265	25.2743	34.5334
996	25.1401	23.4416	24.5329	25.216	34.5319
997	25.0645	23.4088	24.5363	25.1479	34.546
998	25.0183	23.4027	24.5384	25.1111	34.5766
999	24.9686	23.3924	24.5863	25.0751	34.615
1000	24.962	23.3978	24.6281	25.0648	34.643

## Sheet: Fig. S3b
β-Fe2O3			1% Sn/β-Fe2O3			2% Sn/β-Fe2O3			3% Sn/β-Fe2O3			4% Sn/β-Fe2O3
Z' (kΩ)	-Z'' (kΩ)		Z' (kΩ)	-Z'' (kΩ)		Z' (kΩ)	-Z'' (kΩ)		Z' (kΩ)	-Z'' (kΩ)		Z' (kΩ)	-Z'' (kΩ)
18.22	-5.625		15.13	-3.107		14.92	-3.005		15.64	-2.503		15.88	-4.524
18.42	-6.562		15.34	-3.566		15.15	-3.433		15.9	-2.834		16.08	-5.283
18.62	-7.689		15.54	-4.077		15.41	-3.849		16.21	-3.179		16.3	-6.172
18.85	-9.031		15.74	-4.67		15.67	-4.302		16.55	-3.561		16.54	-7.22
19.1	-10.65		15.94	-5.306		15.91	-4.837		16.95	-3.957		16.78	-8.462
19.38	-12.62		16.2	-6.177		16.14	-5.5		17.41	-4.382		17.05	-9.974
19.78	-14.99		16.52	-7.228		16.38	-6.295		17.96	-4.809		17.41	-11.77
20.21	-17.77		16.92	-8.419		16.61	-7.254		18.55	-5.246		17.82	-13.91
20.79	-20.1		17.39	-9.828		16.84	-8.453		19.24	-5.708		18.27	-16.47
21.42	-24.28		17.97	-11.47		17.09	-9.912		20	-6.109		18.83	-19.52
22.18	-29.13		18.64	-13.35		17.38	-11.67		20.8	-6.497		19.57	-22.39
23.14	-34.96		19.46	-15.55		17.75	-13.85		21.69	-6.863		20.43	-26.89
24.28	-41.76		20.44	-18.03		18.22	-16.41		22.62	-7.156		21.51	-32.07
25.74	-49.91		21.61	-20.47		18.81	-19.51		23.55	-7.405		22.88	-38.32
27.56	-59.56		22.9	-23.85		19.67	-22.96		24.45	-7.643		24.63	-45.68
29.81	-70.99		24.34	-27.75		20.75	-27.43		25.36	-7.579		26.94	-54.27
32.64	-84.54		26.05	-32.29		22.19	-32.71		26.16	-7.856		29.89	-64.43
36.37	-100.5		28.06	-37.61		24.1	-38.91		26.93	-8.186		33.81	-76.41
41.09	-119.5		30.46	-43.73		26.64	-46.15		27.63	-8.605		38.93	-90.26
47.37	-141.7		33.44	-50.84		30.05	-54.44		28.28	-9.159		45.86	-106.3
55.49	-168		37.12	-59.09		34.58	-63.98		28.89	-9.887		55.07	-124.7
66.05	-198.4		41.56	-68.56		40.45	-74.77		29.47	-10.8		66.78	-145.4
79.57	-233.1		47.1	-79.07		47.93	-86.49		30.04	-12		81.75	-167.8
97.22	-274		53.82	-91.06		57.52	-99.35		30.61	-13.5		101.1	-192.6
120.2	-319.7		61.81	-104.1		69.24	-112.8		31.21	-15.33		124.4	-217.3
150.5	-370.6		71.7	-117.6		83.91	-125.7		31.9	-17.46		153.8	-241.6
186.3	-426		82.3	-132.8		100.1	-139		32.62	-20.13		185.7	-265.1
232.6	-488.4		94.55	-149.9		119.3	-152.2		33.45	-23.5		222.8	-287.6
286.4	-552.1		107.3	-168		139.5	-164		34.34	-27.41		260.4	-306.6
351.6	-619.1		121.3	-188.6		161.6	-175		35.41	-32.23		299.7	-324.1
420.4	-679.6		134.6	-210.1		182.3	-184.4		36.55	-37.54		334.2	-338.9
501.4	-748.7		149.8	-237.6		204.9	-194.4		37.97	-44.54		369.7	-356.5
578.3	-812.3		164	-267.2		224.8	-203.9		39.47	-52.2		398.5	-375.4
660.3	-883.1		179.7	-304.9		245.5	-215.4		41.34	-61.96		426.3	-401.8
731.1	-953.4		194.4	-345.4		263.2	-227.9		43.18	-72.52		448	-433.5
796.9	-1034		210	-393.4		280.2	-243.3		45.18	-84.98		467.7	-474.3
871.4	-1151		230.9	-463.3		300.6	-265.9		48.15	-103.1		491.9	-537.9
933.8	-1258		252.6	-524.7		319.3	-285.8		51.5	-119.1		514.4	-597.1
984.9	-1421		272.1	-612.8		336.2	-318.3		54.2	-141.7		532.2	-688.1
1042	-1688		298.1	-749.6		358.4	-370.7		57.43	-177.2		554.2	-835.3
1076	-1872		316.3	-841.1		371.9	-405.6		60.1	-200.9		568.7	-935
1120	-2187		342.5	-993.8		392.1	-465		63.43	-240.7		589.1	-1106
1167	-2562		373.1	-1172		413.9	-534.4		67.55	-287.3		612.6	-1307
1216	-3025		408.5	-1387		438.6	-618.6		72.09	-343.9		639.5	-1555
1271	-3589		451.1	-1646		466.8	-719.4		77.39	-412.3		672.6	-1855
1335	-4274		503.8	-1955		499.3	-839.4		84.11	-494.2		714.4	-2218
1423	-5106		568.9	-2327		538.2	-983.3		92.12	-593.8		767.8	-2657
1527	-6118		654.6	-2772		585	-1155		101.8	-713.4		839.2	-3186
1678	-7339		771.8	-3305		646.5	-1357		115.4	-856.8		950.8	-3819
1872	-8811		921.3	-3932		719.5	-1600		131.7	-1030		1079	-4586
2142	-10590		1116	-4684		813.3	-1886		152.7	-1239		1258	-5502
2519	-12730		1373	-5571		938	-2222		179.3	-1489		1510	-6591
3044	-15290		1724	-6616		1100	-2617		215	-1790		1845	-7885
3824	-18350		2192	-7843		1314	-3076		260	-2153		2311	-9417
4897	-21990		2828	-9265		1601	-3606		327.1	-2589		2961	-11240
6525	-26190		3700	-10860		1985	-4176		415	-3108		3852	-13290
8738	-31160		4850	-12700		2493	-4834		524.1	-3733		5060	-15700
11910	-36710		6406	-14620		3149	-5477		684.5	-4467		6683	-18350
16180	-43130		8421	-16800		4011	-6209		876.1	-5370		8842	-21330
22100	-49450		11020	-18770		5024	-6781		1173	-6407		--	--
30760	-54490		14190	-20380		6233	-7196		1593	-7616		15390	-26830
			17940	-21780					2153	-9048		19570	-29310
			22040	-22320					2889	-10640		24900	-31600
			--	--					3808	-12500		--	--
			--	--					5050	-14480		--	--
			--	--					6704	-16670		--	--
			--	--					8747	-19000		--	--
			--	--					11120	-21430		--	--
			--	--					14100	-23740		--	--
			--	--					18160	-26340		--	--
			--	--					21370	-28000		--	--
			--	--					--	--		--	--
			--	--					--	--		--	--

## Sheet: Fig. S4a
β-Fe2O3				2% Sn/β-Fe2O3
Potential (V vs RHE)	1010 / C2 (F-2 cm4)			Potential (V vs RHE)	1010 / C2 (F-2 cm4)
0.5	126606000	Y=6.875*1010X-8.045*1010		0.5	67012200	Y=8.353*109X-8.324*109
0.525	152392000			0.525	82197900
0.55	182495000			0.55	99963400
0.575	217588000			0.575	120685000
0.6	258634000			0.6	144644000
0.625	306625000			0.625	172124000
0.65	362243000			0.65	203181000
0.675	426178000			0.675	237975000
0.7	498761000			0.7	276574000
0.725	581831000			0.725	318852000
0.75	675422000			0.75	364895000
0.775	778205000			0.775	414770000
0.8	893008000			0.8	468183000
0.825	1019510000			0.825	524830000
0.85	1159800000			0.85	585672000
0.875	1316320000			0.875	650863000
0.9	1488870000			0.9	719494000
0.925	1681820000			0.925	792683000
0.95	1896880000			0.95	869416000
0.975	2137730000			0.975	949693000
1	2404640000			1	1034790000
1.025	2705820000			1.025	1124880000
1.05	3044470000			1.05	1218720000
1.075	3423970000			1.075	1316320000
1.1	3847920000			1.1	1419180000
1.125	4327910000			1.125	1527460000
1.15	4866550000			1.15	1641320000
1.175	5477880000			1.175	1759280000
1.2	6165860000			1.2	1884790000
1.225	6947420000			1.225	2016400000
1.25	7831770000			1.25	2154300000
1.275	8832470000			1.275	2298660000
1.3	9956650000			1.3	2453600000
1.325	11211200000			1.325	2615630000
1.35	12602500000			1.35	2789140000
1.375	14136500000			1.375	2972540000
1.4	15798600000			1.4	3166260000
1.425	17574000000			1.425	3370700000
1.45	19449600000			1.45	3583920000
1.475	21396900000			1.475	3811030000
1.5	23406800000			1.5	4050170000

## Sheet: Fig. S4b
β-Fe2O3			2% Sn/β-Fe2O3
Z' (kΩ)	-Z'' (kΩ)		Z' (kΩ)	-Z'' (kΩ)
18.22	-5.625		14.92	-3.005
18.42	-6.562		15.15	-3.433
18.62	-7.689		15.41	-3.849
18.85	-9.031		15.67	-4.302
19.1	-10.65		15.91	-4.837
19.38	-12.62		16.14	-5.5
19.78	-14.99		16.38	-6.295
20.21	-17.77		16.61	-7.254
20.79	-20.1		16.84	-8.453
21.42	-24.28		17.09	-9.912
22.18	-29.13		17.38	-11.67
23.14	-34.96		17.75	-13.85
24.28	-41.76		18.22	-16.41
25.74	-49.91		18.81	-19.51
27.56	-59.56		19.67	-22.96
29.81	-70.99		20.75	-27.43
32.64	-84.54		22.19	-32.71
36.37	-100.5		24.1	-38.91
41.09	-119.5		26.64	-46.15
47.37	-141.7		30.05	-54.44
55.49	-168		34.58	-63.98
66.05	-198.4		40.45	-74.77
79.57	-233.1		47.93	-86.49
97.22	-274		57.52	-99.35
120.2	-319.7		69.24	-112.8
150.5	-370.6		83.91	-125.7
186.3	-426		100.1	-139
232.6	-488.4		119.3	-152.2
286.4	-552.1		139.5	-164
351.6	-619.1		161.6	-175
420.4	-679.6		182.3	-184.4
501.4	-748.7		204.9	-194.4
578.3	-812.3		224.8	-203.9
660.3	-883.1		245.5	-215.4
731.1	-953.4		263.2	-227.9
796.9	-1034		280.2	-243.3
871.4	-1151		300.6	-265.9
933.8	-1258		319.3	-285.8
984.9	-1421		336.2	-318.3
1042	-1688		358.4	-370.7
1076	-1872		371.9	-405.6
1120	-2187		392.1	-465
1167	-2562		413.9	-534.4
1216	-3025		438.6	-618.6
1271	-3589		466.8	-719.4
1335	-4274		499.3	-839.4
1423	-5106		538.2	-983.3
1527	-6118		585	-1155
1678	-7339		646.5	-1357
1872	-8811		719.5	-1600
2142	-10590		813.3	-1886
2519	-12730		938	-2222
3044	-15290		1100	-2617
3824	-18350		1314	-3076
4897	-21990		1601	-3606
6525	-26190		1985	-4176
8738	-31160		2493	-4834
11910	-36710		3149	-5477
16180	-43130		4011	-6209
22100	-49450		5024	-6781
30760	-54490		6233	-7196

[truncated: 19 more sheets: Fig. S5a, Fig. S5b, Fig. S5c, Fig. S6, Fig. S7a, Fig. S7b, Fig. S8a, Fig. S8b, Fig. S9, Fig. S10, Fig. S11a, Fig. S11b, Fig. S11c, Fig. S11d, Fig. S12a, Fig. S12b, Fig. S13a, Fig. S13b, Fig. S13c]
